# Supplementary material for: Evolutionary innovation through transcription factor rewiring in microbes is shaped by levels of transcription factor activity, expression, and existing connectivity
Source: PLoS Biol. 2023 Oct 23;21(10):e3002348. doi: 10.1371/journal.pbio.3002348 (PMC10621929; doi:10.1371/journal.pbio.3002348)
Supplement: S3 File — File can be access via OSF project https://osf.io/pcdhx/. (XLSX) [file pbio.3002348.s010.xlsx]

## Sheet: Supplementary excel file E3
Region Start RUT End RUT Strand
T1 10 88 plus
T2 276 354 plus
T3 533 611 plus
T4 1024 1102 plus
T5 1266 1344 plus
T6 1509 1587 plus
T7 1737 1815 plus
T8 1992 2070 plus
T9 2322 2400 plus
T10 2572 2650 plus
T11 3001 3079 plus
T12 3353 3431 plus
T13 3913 3991 plus
T14 4275 4353 plus
T15 4585 4663 plus
T16 4845 4923 plus
T17 5402 5480 plus
T18 5643 5721 plus
T19 5921 5999 plus
T20 6293 6371 plus
T21 6612 6690 plus
T22 6841 6919 plus
T23 7283 7361 plus
T24 7884 7962 plus
T25 8166 8244 plus
T26 8407 8485 plus
T27 8668 8746 plus
T28 8899 8977 plus
T29 9183 9261 plus
T30 9423 9501 plus
T31 9652 9730 plus
T32 9889 9967 plus
T33 10199 10277 plus
T34 10483 10561 plus
T35 10721 10799 plus
T36 10982 11060 plus
T37 11263 11341 plus
T38 11703 11781 plus
T39 11953 12031 plus
T40 12183 12261 plus
T41 12492 12570 plus
T42 12745 12823 plus
T43 12998 13076 plus
T44 13235 13313 plus
T45 13649 13727 plus
T46 14007 14085 plus
T47 14342 14420 plus
T48 14667 14745 plus
T49 14969 15047 plus
T50 15428 15506 plus
T51 15690 15768 plus
T52 15924 16002 plus
T53 16368 16446 plus
T54 16626 16704 plus
T55 16890 16968 plus
T56 17438 17516 plus
T57 17836 17914 plus
T58 18125 18203 plus
T59 18413 18491 plus
T60 18641 18719 plus
T61 19101 19179 plus
T62 19437 19515 plus
T63 19725 19803 plus
T64 20072 20150 plus
T65 20479 20557 plus
T66 20740 20818 plus
T67 21185 21263 plus
T68 21657 21735 plus
T69 21912 21990 plus
T70 22151 22229 plus
T71 22386 22464 plus
T72 22821 22899 plus
T73 23102 23180 plus
T74 23380 23458 plus
T75 23790 23868 plus
T76 24309 24387 plus
T77 24540 24618 plus
T78 24784 24862 plus
T79 25056 25134 plus
T80 25300 25378 plus
T81 25535 25613 plus
T82 25763 25841 plus
T83 26040 26118 plus
T84 26312 26390 plus
T85 26565 26643 plus
T86 26821 26899 plus
T87 27305 27383 plus
T88 27611 27689 plus
T89 27843 27921 plus
T90 28122 28200 plus
T91 28422 28500 plus
T92 28866 28944 plus
T93 29280 29358 plus
T94 29557 29635 plus
T95 29796 29874 plus
T96 30068 30146 plus
T97 30310 30388 plus
T98 30611 30689 plus
T99 30882 30960 plus
T100 31195 31273 plus
T101 31498 31576 plus
T102 31744 31822 plus
T103 32101 32179 plus
T104 32492 32570 plus
T105 32737 32815 plus
T106 33041 33119 plus
T107 33404 33482 plus
T108 33675 33753 plus
T109 33961 34039 plus
T110 34300 34378 plus
T111 34531 34609 plus
T112 34768 34846 plus
T113 35009 35087 plus
T114 35282 35360 plus
T115 35590 35668 plus
T116 35885 35963 plus
T117 36170 36248 plus
T118 36522 36600 plus
T119 36842 36920 plus
T120 37222 37300 plus
T121 37634 37712 plus
T122 37958 38036 plus
T123 38249 38327 plus
T124 38667 38745 plus
T125 39031 39109 plus
T126 39334 39412 plus
T127 39980 40058 plus
T128 40313 40391 plus
T129 40542 40620 plus
T130 40912 40990 plus
T131 41146 41224 plus
T132 41406 41484 plus
T133 41634 41712 plus
T134 41910 41988 plus
T135 42288 42366 plus
T136 42854 42932 plus
T137 43102 43180 plus
T138 43367 43445 plus
T139 43810 43888 plus
T140 44187 44265 plus
T141 44447 44525 plus
T142 44905 44983 plus
T143 45283 45361 plus
T144 45830 45908 plus
T145 46090 46168 plus
T146 46321 46399 plus
T147 46677 46755 plus
T148 46984 47062 plus
T149 47212 47290 plus
T150 47544 47622 plus
T151 47811 47889 plus
T152 48099 48177 plus
T153 48378 48456 plus
T154 48757 48835 plus
T155 49109 49187 plus
T156 49466 49544 plus
T157 49710 49788 plus
T158 50190 50268 plus
T159 50523 50601 plus
T160 50859 50937 plus
T161 51172 51250 plus
T162 51470 51548 plus
T163 51813 51891 plus
T164 52084 52162 plus
T165 52312 52390 plus
T166 52604 52682 plus
T167 52832 52910 plus
T168 53083 53161 plus
T169 53322 53400 plus
T170 53619 53697 plus
T171 53894 53972 plus
T172 54125 54203 plus
T173 54403 54481 plus
T174 54643 54721 plus
T175 54878 54956 plus
T176 55173 55251 plus
T177 55668 55746 plus
T178 55929 56007 plus
T179 56278 56356 plus
T180 56518 56596 plus
T181 57227 57305 plus
T182 58192 58270 plus
T183 58446 58524 plus
T184 58955 59033 plus
T185 59259 59337 plus
T186 59496 59574 plus
T187 59741 59819 plus
T188 60030 60108 plus
T189 60288 60366 plus
T190 60533 60611 plus
T191 60809 60887 plus
T192 61076 61154 plus
T193 61380 61458 plus
T194 61631 61709 plus
T195 61913 61991 plus
T196 62407 62485 plus
T197 62667 62745 plus
T198 63165 63243 plus
T199 63393 63471 plus
T200 63699 63777 plus
T201 63970 64048 plus
T202 64229 64307 plus
T203 64513 64591 plus
T204 64786 64864 plus
T205 65039 65117 plus
T206 65267 65345 plus
T207 65586 65664 plus
T208 65814 65892 plus
T209 66099 66177 plus
T210 66617 66695 plus
T211 66857 66935 plus
T212 67085 67163 plus
T213 67347 67425 plus
T214 67586 67664 plus
T215 67941 68019 plus
T216 68332 68410 plus
T217 68734 68812 plus
T218 69023 69101 plus
T219 69254 69332 plus
T220 69511 69589 plus
T221 69904 69982 plus
T222 70171 70249 plus
T223 70668 70746 plus
T224 70896 70974 plus
T225 71170 71248 plus
T226 71585 71663 plus
T227 71833 71911 plus
T228 72062 72140 plus
T229 72829 72907 plus
T230 73306 73384 plus
T231 73621 73699 plus
T232 73850 73928 plus
T233 74092 74170 plus
T234 74320 74398 plus
T235 74612 74690 plus
T236 74844 74922 plus
T237 75126 75204 plus
T238 75475 75553 plus
T239 75883 75961 plus
T240 76212 76290 plus
T241 76864 76942 plus
T242 77258 77336 plus
T243 77536 77614 plus
T244 77961 78039 plus
T245 78195 78273 plus
T246 78657 78735 plus
T247 79097 79175 plus
T248 79337 79415 plus
T249 79653 79731 plus
T250 79903 79981 plus
T251 80164 80242 plus
T252 80565 80643 plus
T253 81128 81206 plus
T254 81467 81545 plus
T255 82503 82581 plus
T256 82774 82852 plus
T257 83087 83165 plus
T258 83333 83411 plus
T259 83586 83664 plus
T260 83865 83943 plus
T261 84129 84207 plus
T262 84492 84570 plus
T263 84777 84855 plus
T264 85044 85122 plus
T265 85272 85350 plus
T266 85545 85623 plus
T267 85794 85872 plus
T268 86101 86179 plus
T269 86390 86468 plus
T270 86676 86754 plus
T271 86961 87039 plus
T272 87240 87318 plus
T273 87507 87585 plus
T274 87777 87855 plus
T275 88008 88086 plus
T276 88236 88314 plus
T277 88491 88569 plus
T278 88721 88799 plus
T279 88951 89029 plus
T280 89179 89257 plus
T281 89617 89695 plus
T282 90010 90088 plus
T283 90258 90336 plus
T284 90544 90622 plus
T285 90806 90884 plus
T286 91034 91112 plus
T287 91374 91452 plus
T288 91830 91908 plus
T289 92238 92316 plus
T290 92476 92554 plus
T291 92867 92945 plus
T292 93244 93322 plus
T293 93479 93557 plus
T294 93707 93785 plus
T295 93940 94018 plus
T296 94280 94358 plus
T297 94658 94736 plus
T298 94892 94970 plus
T299 95387 95465 plus
T300 95767 95845 plus
T301 96040 96118 plus
T302 96445 96523 plus
T303 96681 96759 plus
T304 97088 97166 plus
T305 97368 97446 plus
T306 97622 97700 plus
T307 97880 97958 plus
T308 98108 98186 plus
T309 98356 98434 plus
T310 98609 98687 plus
T311 98859 98937 plus
T312 99106 99184 plus
T313 99357 99435 plus
T314 99682 99760 plus
T315 100148 100226 plus
T316 100410 100488 plus
T317 100652 100730 plus
T318 100938 101016 plus
T319 101493 101571 plus
T320 101753 101831 plus
T321 102707 102785 plus
T322 102952 103030 plus
T323 103196 103274 plus
T324 103501 103579 plus
T325 103753 103831 plus
T326 103981 104059 plus
T327 104304 104382 plus
T328 104798 104876 plus
T329 105120 105198 plus
T330 105419 105497 plus
T331 105710 105788 plus
T332 106524 106602 plus
T333 106760 106838 plus
T334 107343 107421 plus
T335 108186 108264 plus
T336 108472 108550 plus
T337 108809 108887 plus
T338 109242 109320 plus
T339 109574 109652 plus
T340 109905 109983 plus
T341 110218 110296 plus
T342 110569 110647 plus
T343 110840 110918 plus
T344 111123 111201 plus
T345 111639 111717 plus
T346 111984 112062 plus
T347 112287 112365 plus
T348 112541 112619 plus
T349 112776 112854 plus
T350 113013 113091 plus
T351 113362 113440 plus
T352 113685 113763 plus
T353 113961 114039 plus
T354 114194 114272 plus
T355 114469 114547 plus
T356 114888 114966 plus
T357 115382 115460 plus
T358 115716 115794 plus
T359 115960 116038 plus
T360 116249 116327 plus
T361 116494 116572 plus
T362 116767 116845 plus
T363 117447 117525 plus
T364 118539 118617 plus
T365 119201 119279 plus
T366 119509 119587 plus
T367 120807 120885 plus
T368 121243 121321 plus
T369 123036 123114 plus
T370 123483 123561 plus
T371 123899 123977 plus
T372 124734 124812 plus
T373 125360 125438 plus
T374 125682 125760 plus
T375 125977 126055 plus
T376 126218 126296 plus
T377 126521 126599 plus
T378 126769 126847 plus
T379 126997 127075 plus
T380 127356 127434 plus
T381 127597 127675 plus
T382 127875 127953 plus
T383 128162 128240 plus
T384 128518 128596 plus
T385 128856 128934 plus
T386 129123 129201 plus
T387 129351 129429 plus
T388 129608 129686 plus
T389 129867 129945 plus
T390 130298 130376 plus
T391 130537 130615 plus
T392 130870 130948 plus
T393 131103 131181 plus
T394 131331 131409 plus
T395 131822 131900 plus
T396 132150 132228 plus
T397 132412 132490 plus
T398 132660 132738 plus
T399 133498 133576 plus
T400 133847 133925 plus
T401 134111 134189 plus
T402 134444 134522 plus
T403 134708 134786 plus
T404 134974 135052 plus
T405 135207 135285 plus
T406 135495 135573 plus
T407 135730 135808 plus
T408 135987 136065 plus
T409 136252 136330 plus
T410 136538 136616 plus
T411 136793 136871 plus
T412 137072 137150 plus
T413 137395 137473 plus
T414 137625 137703 plus
T415 137872 137950 plus
T416 138293 138371 plus
T417 138548 138626 plus
T418 138777 138855 plus
T419 139006 139084 plus
T420 139239 139317 plus
T421 139473 139551 plus
T422 139712 139790 plus
T423 140050 140128 plus
T424 140278 140356 plus
T425 140506 140584 plus
T426 140830 140908 plus
T427 141177 141255 plus
T428 141405 141483 plus
T429 141656 141734 plus
T430 141884 141962 plus
T431 142339 142417 plus
T432 142608 142686 plus
T433 142836 142914 plus
T434 143125 143203 plus
T435 143401 143479 plus
T436 143630 143708 plus
T437 144133 144211 plus
T438 144456 144534 plus
T439 144783 144861 plus
T440 145050 145128 plus
T441 145577 145655 plus
T442 145933 146011 plus
T443 146265 146343 plus
T444 147352 147430 plus
T445 147686 147764 plus
T446 147967 148045 plus
T447 148197 148275 plus
T448 148447 148525 plus
T449 148832 148910 plus
T450 149092 149170 plus
T451 149401 149479 plus
T452 149631 149709 plus
T453 149983 150061 plus
T454 150393 150471 plus
T455 150636 150714 plus
T456 150908 150986 plus
T457 151228 151306 plus
T458 151465 151543 plus
T459 151721 151799 plus
T460 152227 152305 plus
T461 152517 152595 plus
T462 152795 152873 plus
T463 153059 153137 plus
T464 153287 153365 plus
T465 153553 153631 plus
T466 153859 153937 plus
T467 154131 154209 plus
T468 154487 154565 plus
T469 154742 154820 plus
T470 155001 155079 plus
T471 155465 155543 plus
T472 155696 155774 plus
T473 155941 156019 plus
T474 156231 156309 plus
T475 156461 156539 plus
T476 156884 156962 plus
T477 157211 157289 plus
T478 157474 157552 plus
T479 157722 157800 plus
T480 157987 158065 plus
T481 158261 158339 plus
T482 158517 158595 plus
T483 158748 158826 plus
T484 158996 159074 plus
T485 159299 159377 plus
T486 159545 159623 plus
T487 159862 159940 plus
T488 160147 160225 plus
T489 160458 160536 plus
T490 160702 160780 plus
T491 160989 161067 plus
T492 161274 161352 plus
T493 161549 161627 plus
T494 161809 161887 plus
T495 162139 162217 plus
T496 162390 162468 plus
T497 162833 162911 plus
T498 163081 163159 plus
T499 163446 163524 plus
T500 163824 163902 plus
T501 164068 164146 plus
T502 164326 164404 plus
T503 164589 164667 plus
T504 164840 164918 plus
T505 165068 165146 plus
T506 165401 165479 plus
T507 165739 165817 plus
T508 165975 166053 plus
T509 166203 166281 plus
T510 166523 166601 plus
T511 166797 166875 plus
T512 167065 167143 plus
T513 167406 167484 plus
T514 167713 167791 plus
T515 167942 168020 plus
T516 168181 168259 plus
T517 168432 168510 plus
T518 168728 168806 plus
T519 169003 169081 plus
T520 169267 169345 plus
T521 169539 169617 plus
T522 169768 169846 plus
T523 170024 170102 plus
T524 170344 170422 plus
T525 170603 170681 plus
T526 171011 171089 plus
T527 171242 171320 plus
T528 171475 171553 plus
T529 171731 171809 plus
T530 172164 172242 plus
T531 172393 172471 plus
T532 174421 174499 plus
T533 175023 175101 plus
T534 175661 175739 plus
T535 176335 176413 plus
T536 176700 176778 plus
T537 177347 177425 plus
T538 177764 177842 plus
T539 178270 178348 plus
T540 178580 178658 plus
T541 178929 179007 plus
T542 179307 179385 plus
T543 179821 179899 plus
T544 180303 180381 plus
T545 180988 181066 plus
T546 181343 181421 plus
T547 181722 181800 plus
T548 181988 182066 plus
T549 182389 182467 plus
T550 182657 182735 plus
T551 182891 182969 plus
T552 183163 183241 plus
T553 183424 183502 plus
T554 183726 183804 plus
T555 184008 184086 plus
T556 184242 184320 plus
T557 184487 184565 plus
T558 184719 184797 plus
T559 184996 185074 plus
T560 185235 185313 plus
T561 185665 185743 plus
T562 185969 186047 plus
T563 186342 186420 plus
T564 186586 186664 plus
T565 186853 186931 plus
T566 187176 187254 plus
T567 187473 187551 plus
T568 187703 187781 plus
T569 187997 188075 plus
T570 188249 188327 plus
T571 188497 188575 plus
T572 188765 188843 plus
T573 189349 189427 plus
T574 189602 189680 plus
T575 189918 189996 plus
T576 190443 190521 plus
T577 190901 190979 plus
T578 191129 191207 plus
T579 192010 192088 plus
T580 194178 194256 plus
T581 194750 194828 plus
T582 195826 195904 plus
T583 196075 196153 plus
T584 196364 196442 plus
T585 196594 196672 plus
T586 196873 196951 plus
T587 197210 197288 plus
T588 197478 197556 plus
T589 197844 197922 plus
T590 198093 198171 plus
T591 198321 198399 plus
T592 198620 198698 plus
T593 198896 198974 plus
T594 199226 199304 plus
T595 199543 199621 plus
T596 199860 199938 plus
T597 200740 200818 plus
T598 201061 201139 plus
T599 201545 201623 plus
T600 201775 201853 plus
T601 202475 202553 plus
T602 202862 202940 plus
T603 203133 203211 plus
T604 203501 203579 plus
T605 203759 203837 plus
T606 204015 204093 plus
T607 204277 204355 plus
T608 204587 204665 plus
T609 204815 204893 plus
T610 205147 205225 plus
T611 205547 205625 plus
T612 205790 205868 plus
T613 206026 206104 plus
T614 206338 206416 plus
T615 206572 206650 plus
T616 206895 206973 plus
T617 207217 207295 plus
T618 207449 207527 plus
T619 208066 208144 plus
T620 208431 208509 plus
T621 208702 208780 plus
T622 209167 209245 plus
T623 209412 209490 plus
T624 209751 209829 plus
T625 210673 210751 plus
T626 210957 211035 plus
T627 211216 211294 plus
T628 211534 211612 plus
T629 211942 212020 plus
T630 212429 212507 plus
T631 212660 212738 plus
T632 213032 213110 plus
T633 213267 213345 plus
T634 213605 213683 plus
T635 213837 213915 plus
T636 214155 214233 plus
T637 214437 214515 plus
T638 214863 214941 plus
T639 215167 215245 plus
T640 215450 215528 plus
T641 215713 215791 plus
T642 215988 216066 plus
T643 216277 216355 plus
T644 216536 216614 plus
T645 216935 217013 plus
T646 217186 217264 plus
T647 217594 217672 plus
T648 217835 217913 plus
T649 218077 218155 plus
T650 218380 218458 plus
T651 218737 218815 plus
T652 219617 219695 plus
T653 219886 219964 plus
T654 220145 220223 plus
T655 220393 220471 plus
T656 221068 221146 plus
T657 221336 221414 plus
T658 221564 221642 plus
T659 221866 221944 plus
T660 222134 222212 plus
T661 222367 222445 plus
T662 222617 222695 plus
T663 223174 223252 plus
T664 223414 223492 plus
T665 223863 223941 plus
T666 224106 224184 plus
T667 224572 224650 plus
T668 224828 224906 plus
T669 225145 225223 plus
T670 225454 225532 plus
T671 225716 225794 plus
T672 226017 226095 plus
T673 226276 226354 plus
T674 226516 226594 plus
T675 226745 226823 plus
T676 227260 227338 plus
T677 227548 227626 plus
T678 227853 227931 plus
T679 228278 228356 plus
T680 228556 228634 plus
T681 228792 228870 plus
T682 229020 229098 plus
T683 229386 229464 plus
T684 229747 229825 plus
T685 230024 230102 plus
T686 230398 230476 plus
T687 230735 230813 plus
T688 231093 231171 plus
T689 231462 231540 plus
T690 231739 231817 plus
T691 232324 232402 plus
T692 232637 232715 plus
T693 232905 232983 plus
T694 233157 233235 plus
T695 233434 233512 plus
T696 233663 233741 plus
T697 233892 233970 plus
T698 234207 234285 plus
T699 234545 234623 plus
T700 234826 234904 plus
T701 235114 235192 plus
T702 235342 235420 plus
T703 235612 235690 plus
T704 235840 235918 plus
T705 236107 236185 plus
T706 236937 237015 plus
T707 237243 237321 plus
T708 237515 237593 plus
T709 237804 237882 plus
T710 238076 238154 plus
T711 238345 238423 plus
T712 238828 238906 plus
T713 239136 239214 plus
T714 239379 239457 plus
T715 239715 239793 plus
T716 239954 240032 plus
T717 240255 240333 plus
T718 240484 240562 plus
T719 240879 240957 plus
T720 241163 241241 plus
T721 241399 241477 plus
T722 241795 241873 plus
T723 242023 242101 plus
T724 242497 242575 plus
T725 242725 242803 plus
T726 242999 243077 plus
T727 243394 243472 plus
T728 243890 243968 plus
T729 244130 244208 plus
T730 244369 244447 plus
T731 244620 244698 plus
T732 244958 245036 plus
T733 245370 245448 plus
T734 245988 246066 plus
T735 246217 246295 plus
T736 246518 246596 plus
T737 246793 246871 plus
T738 247027 247105 plus
T739 247671 247749 plus
T740 248075 248153 plus
T741 248352 248430 plus
T742 248588 248666 plus
T743 248830 248908 plus
T744 249122 249200 plus
T745 249634 249712 plus
T746 249942 250020 plus
T747 250176 250254 plus
T748 250487 250565 plus
T749 250736 250814 plus
T750 251001 251079 plus
T751 251293 251371 plus
T752 251524 251602 plus
T753 251771 251849 plus
T754 252093 252171 plus
T755 252376 252454 plus
T756 252606 252684 plus
T757 252852 252930 plus
T758 253123 253201 plus
T759 253391 253469 plus
T760 253898 253976 plus
T761 254445 254523 plus
T762 254674 254752 plus
T763 254942 255020 plus
T764 255215 255293 plus
T765 255483 255561 plus
T766 255757 255835 plus
T767 256045 256123 plus
T768 256345 256423 plus
T769 256606 256684 plus
T770 256894 256972 plus
T771 257318 257396 plus
T772 257560 257638 plus
T773 257811 257889 plus
T774 258044 258122 plus
T775 258278 258356 plus
T776 258788 258866 plus
T777 259120 259198 plus
T778 259454 259532 plus
T779 259682 259760 plus
T780 259995 260073 plus
T781 260224 260302 plus
T782 260453 260531 plus
T783 260720 260798 plus
T784 261011 261089 plus
T785 261252 261330 plus
T786 261544 261622 plus
T787 261800 261878 plus
T788 262197 262275 plus
T789 262666 262744 plus
T790 262897 262975 plus
T791 263177 263255 plus
T792 263705 263783 plus
T793 264003 264081 plus
T794 264428 264506 plus
T795 264833 264911 plus
T796 265066 265144 plus
T797 265295 265373 plus
T798 265525 265603 plus
T799 265781 265859 plus
T800 266100 266178 plus
T801 266330 266408 plus
T802 266602 266680 plus
T803 267169 267247 plus
T804 267498 267576 plus
T805 267986 268064 plus
T806 268480 268558 plus
T807 268730 268808 plus
T808 268968 269046 plus
T809 269220 269298 plus
T810 269906 269984 plus
T811 270164 270242 plus
T812 270641 270719 plus
T813 271125 271203 plus
T814 271392 271470 plus
T815 271651 271729 plus
T816 271956 272034 plus
T817 272229 272307 plus
T818 272491 272569 plus
T819 272728 272806 plus
T820 273002 273080 plus
T821 273256 273334 plus
T822 273578 273656 plus
T823 273939 274017 plus
T824 274208 274286 plus
T825 274472 274550 plus
T826 274748 274826 plus
T827 275012 275090 plus
T828 275240 275318 plus
T829 275468 275546 plus
T830 275909 275987 plus
T831 276234 276312 plus
T832 276585 276663 plus
T833 276892 276970 plus
T834 277390 277468 plus
T835 277819 277897 plus
T836 278093 278171 plus
T837 278358 278436 plus
T838 278868 278946 plus
T839 279144 279222 plus
T840 279389 279467 plus
T841 279804 279882 plus
T842 280057 280135 plus
T843 280613 280691 plus
T844 280905 280983 plus
T845 281296 281374 plus
T846 281628 281706 plus
T847 282529 282607 plus
T848 282801 282879 plus
T849 283095 283173 plus
T850 283698 283776 plus
T851 283926 284004 plus
T852 284393 284471 plus
T853 284829 284907 plus
T854 285087 285165 plus
T855 285366 285444 plus
T856 285611 285689 plus
T857 285898 285976 plus
T858 286186 286264 plus
T859 286417 286495 plus
T860 286884 286962 plus
T861 287119 287197 plus
T862 287820 287898 plus
T863 288114 288192 plus
T864 288364 288442 plus
T865 288598 288676 plus
T866 288864 288942 plus
T867 289097 289175 plus
T868 289330 289408 plus
T869 289791 289869 plus
T870 290318 290396 plus
T871 290594 290672 plus
T872 291100 291178 plus
T873 291531 291609 plus
T874 291879 291957 plus
T875 292186 292264 plus
T876 292433 292511 plus
T877 292755 292833 plus
T878 293009 293087 plus
T879 293257 293335 plus
T880 293491 293569 plus
T881 293768 293846 plus
T882 293996 294074 plus
T883 294257 294335 plus
T884 294524 294602 plus
T885 295457 295535 plus
T886 295689 295767 plus
T887 296285 296363 plus
T888 296586 296664 plus
T889 296858 296936 plus
T890 297180 297258 plus
T891 297720 297798 plus
T892 298291 298369 plus
T893 298704 298782 plus
T894 299099 299177 plus
T895 299494 299572 plus
T896 299895 299973 plus
T897 300330 300408 plus
T898 300584 300662 plus
T899 300828 300906 plus
T900 301342 301420 plus
T901 301596 301674 plus
T902 301847 301925 plus
T903 302242 302320 plus
T904 302515 302593 plus
T905 302948 303026 plus
T906 303279 303357 plus
T907 303630 303708 plus
T908 303922 304000 plus
T909 304322 304400 plus
T910 304570 304648 plus
T911 304965 305043 plus
T912 305298 305376 plus
T913 305653 305731 plus
T914 306025 306103 plus
T915 306284 306362 plus
T916 307181 307259 plus
T917 307578 307656 plus
T918 308356 308434 plus
T919 308585 308663 plus
T920 309370 309448 plus
T921 309598 309676 plus
T922 310061 310139 plus
T923 310394 310472 plus
T924 310662 310740 plus
T925 310898 310976 plus
T926 311172 311250 plus
T927 311590 311668 plus
T928 311890 311968 plus
T929 312118 312196 plus
T930 312441 312519 plus
T931 312679 312757 plus
T932 312914 312992 plus
T933 313202 313280 plus
T934 313489 313567 plus
T935 313935 314013 plus
T936 314212 314290 plus
T937 314507 314585 plus
T938 314877 314955 plus
T939 315305 315383 plus
T940 315620 315698 plus
T941 316562 316640 plus
T942 316890 316968 plus
T943 317146 317224 plus
T944 317784 317862 plus
T945 318075 318153 plus
T946 318390 318468 plus
T947 318622 318700 plus
T948 318979 319057 plus
T949 319245 319323 plus
T950 319546 319624 plus
T951 319972 320050 plus
T952 320302 320380 plus
T953 320539 320617 plus
T954 320948 321026 plus
T955 321219 321297 plus
T956 321451 321529 plus
T957 321710 321788 plus
T958 322500 322578 plus
T959 322832 322910 plus
T960 323553 323631 plus
T961 323817 323895 plus
T962 324049 324127 plus
T963 324365 324443 plus
T964 324619 324697 plus
T965 324890 324968 plus
T966 325127 325205 plus
T967 325801 325879 plus
T968 326071 326149 plus
T969 326463 326541 plus
T970 326831 326909 plus
T971 327269 327347 plus
T972 327518 327596 plus
T973 327859 327937 plus
T974 328145 328223 plus
T975 328419 328497 plus
T976 328647 328725 plus
T977 328884 328962 plus
T978 329112 329190 plus
T979 329345 329423 plus
T980 329597 329675 plus
T981 329831 329909 plus
T982 330087 330165 plus
T983 330390 330468 plus
T984 330773 330851 plus
T985 331071 331149 plus
T986 331309 331387 plus
T987 331560 331638 plus
T988 331833 331911 plus
T989 332084 332162 plus
T990 332323 332401 plus
T991 332626 332704 plus
T992 332904 332982 plus
T993 333173 333251 plus
T994 333404 333482 plus
T995 333688 333766 plus
T996 333951 334029 plus
T997 334183 334261 plus
T998 334456 334534 plus
T999 334800 334878 plus
T1000 335063 335141 plus
T1001 335378 335456 plus
T1002 335631 335709 plus
T1003 335949 336027 plus
T1004 336257 336335 plus
T1005 336489 336567 plus
T1006 336926 337004 plus
T1007 337342 337420 plus
T1008 337595 337673 plus
T1009 337850 337928 plus
T1010 338095 338173 plus
T1011 338352 338430 plus
T1012 338822 338900 plus
T1013 339098 339176 plus
T1014 339589 339667 plus
T1015 339868 339946 plus
T1016 340248 340326 plus
T1017 340526 340604 plus
T1018 340756 340834 plus
T1019 341030 341108 plus
T1020 341258 341336 plus
T1021 341487 341565 plus
T1022 341731 341809 plus
T1023 342165 342243 plus
T1024 342394 342472 plus
T1025 342759 342837 plus
T1026 343000 343078 plus
T1027 343228 343306 plus
T1028 343684 343762 plus
T1029 344197 344275 plus
T1030 344764 344842 plus
T1031 345060 345138 plus
T1032 345347 345425 plus
T1033 345764 345842 plus
T1034 346219 346297 plus
T1035 346490 346568 plus
T1036 346776 346854 plus
T1037 347235 347313 plus
T1038 347777 347855 plus
T1039 348099 348177 plus
T1040 348373 348451 plus
T1041 348657 348735 plus
T1042 349192 349270 plus
T1043 349433 349511 plus
T1044 349752 349830 plus
T1045 350010 350088 plus
T1046 350238 350316 plus
T1047 350654 350732 plus
T1048 350889 350967 plus
T1049 351835 351913 plus
T1050 352182 352260 plus
T1051 352635 352713 plus
T1052 353882 353960 plus
T1053 354193 354271 plus
T1054 354622 354700 plus
T1055 354850 354928 plus
T1056 355344 355422 plus
T1057 355684 355762 plus
T1058 355976 356054 plus
T1059 356229 356307 plus
T1060 356879 356957 plus
T1061 357288 357366 plus
T1062 357535 357613 plus
T1063 357911 357989 plus
T1064 358365 358443 plus
T1065 358670 358748 plus
T1066 358902 358980 plus
T1067 359436 359514 plus
T1068 359706 359784 plus
T1069 360048 360126 plus
T1070 360464 360542 plus
T1071 360700 360778 plus
T1072 360964 361042 plus
T1073 361269 361347 plus
T1074 361631 361709 plus
T1075 361875 361953 plus
T1076 362177 362255 plus
T1077 362460 362538 plus
T1078 362698 362776 plus
T1079 363038 363116 plus
T1080 363300 363378 plus
T1081 363610 363688 plus
T1082 363851 363929 plus
T1083 364140 364218 plus
T1084 364896 364974 plus
T1085 365294 365372 plus
T1086 365998 366076 plus
T1087 366232 366310 plus
T1088 366612 366690 plus
T1089 367060 367138 plus
T1090 367301 367379 plus
T1091 367540 367618 plus
T1092 367913 367991 plus
T1093 368297 368375 plus
T1094 368534 368612 plus
T1095 368796 368874 plus
T1096 369090 369168 plus
T1097 369340 369418 plus
T1098 369814 369892 plus
T1099 370056 370134 plus
T1100 370485 370563 plus
T1101 370729 370807 plus
T1102 371093 371171 plus
T1103 371417 371495 plus
T1104 371749 371827 plus
T1105 372034 372112 plus
T1106 372273 372351 plus
T1107 372501 372579 plus
T1108 372900 372978 plus
T1109 373227 373305 plus
T1110 374107 374185 plus
T1111 374353 374431 plus
T1112 374582 374660 plus
T1113 374810 374888 plus
T1114 375294 375372 plus
T1115 375570 375648 plus
T1116 375933 376011 plus
T1117 376264 376342 plus
T1118 376513 376591 plus
T1119 377096 377174 plus
T1120 377389 377467 plus
T1121 377887 377965 plus
T1122 378225 378303 plus
T1123 378531 378609 plus
T1124 378908 378986 plus
T1125 379556 379634 plus
T1126 380353 380431 plus
T1127 380582 380660 plus
T1128 380918 380996 plus
T1129 381146 381224 plus
T1130 381438 381516 plus
T1131 381787 381865 plus
T1132 382056 382134 plus
T1133 382317 382395 plus
T1134 382582 382660 plus
T1135 382844 382922 plus
T1136 383314 383392 plus
T1137 383542 383620 plus
T1138 383809 383887 plus
T1139 384187 384265 plus
T1140 384421 384499 plus
T1141 384788 384866 plus
T1142 385104 385182 plus
T1143 385467 385545 plus
T1144 385790 385868 plus
T1145 386022 386100 plus
T1146 386257 386335 plus
T1147 386541 386619 plus
T1148 386772 386850 plus
T1149 387000 387078 plus
T1150 387266 387344 plus
T1151 387598 387676 plus
T1152 387859 387937 plus
T1153 388116 388194 plus
T1154 388377 388455 plus
T1155 388712 388790 plus
T1156 389186 389264 plus
T1157 389633 389711 plus
T1158 390471 390549 plus
T1159 390727 390805 plus
T1160 391068 391146 plus
T1161 391338 391416 plus
T1162 392124 392202 plus
T1163 392411 392489 plus
T1164 392663 392741 plus
T1165 392907 392985 plus
T1166 393264 393342 plus
T1167 393567 393645 plus
T1168 393992 394070 plus
T1169 394342 394420 plus
T1170 394654 394732 plus
T1171 394888 394966 plus
T1172 395163 395241 plus
T1173 395532 395610 plus
T1174 395854 395932 plus
T1175 396082 396160 plus
T1176 396313 396391 plus
T1177 396560 396638 plus
T1178 397145 397223 plus
T1179 397485 397563 plus
T1180 397825 397903 plus
T1181 398087 398165 plus
T1182 398315 398393 plus
T1183 398594 398672 plus
T1184 398840 398918 plus
T1185 399148 399226 plus
T1186 399382 399460 plus
T1187 399664 399742 plus
T1188 399892 399970 plus
T1189 400129 400207 plus
T1190 400418 400496 plus
T1191 400646 400724 plus
T1192 400942 401020 plus
T1193 401268 401346 plus
T1194 401523 401601 plus
T1195 401894 401972 plus
T1196 402126 402204 plus
T1197 402488 402566 plus
T1198 402716 402794 plus
T1199 402949 403027 plus
T1200 403185 403263 plus
T1201 403419 403497 plus
T1202 403647 403725 plus
T1203 403945 404023 plus
T1204 404222 404300 plus
T1205 404750 404828 plus
T1206 405010 405088 plus
T1207 405377 405455 plus
T1208 405641 405719 plus
T1209 405903 405981 plus
T1210 406210 406288 plus
T1211 406485 406563 plus
T1212 406713 406791 plus
T1213 407019 407097 plus
T1214 407294 407372 plus
T1215 407538 407616 plus
T1216 407785 407863 plus
T1217 408038 408116 plus
T1218 408278 408356 plus
T1219 408576 408654 plus
T1220 408839 408917 plus
T1221 409105 409183 plus
T1222 409334 409412 plus
T1223 409600 409678 plus
T1224 409895 409973 plus
T1225 410206 410284 plus
T1226 410497 410575 plus
T1227 410784 410862 plus
T1228 411019 411097 plus
T1229 411294 411372 plus
T1230 411522 411600 plus
T1231 411755 411833 plus
T1232 412238 412316 plus
T1233 413076 413154 plus
T1234 413331 413409 plus
T1235 413586 413664 plus
T1236 413867 413945 plus
T1237 414348 414426 plus
T1238 414607 414685 plus
T1239 414920 414998 plus
T1240 415223 415301 plus
T1241 415505 415583 plus
T1242 415811 415889 plus
T1243 416066 416144 plus
T1244 416294 416372 plus
T1245 416552 416630 plus
T1246 416782 416860 plus
T1247 417033 417111 plus
T1248 417435 417513 plus
T1249 417738 417816 plus
T1250 417975 418053 plus
T1251 418405 418483 plus
T1252 418814 418892 plus
T1253 419079 419157 plus
T1254 419410 419488 plus
T1255 419655 419733 plus
T1256 420175 420253 plus
T1257 420407 420485 plus
T1258 420635 420713 plus
T1259 420901 420979 plus
T1260 421223 421301 plus
T1261 421478 421556 plus
T1262 421755 421833 plus
T1263 422193 422271 plus
T1264 422424 422502 plus
T1265 423024 423102 plus
T1266 423300 423378 plus
T1267 423529 423607 plus
T1268 423757 423835 plus
T1269 424011 424089 plus
T1270 424256 424334 plus
T1271 424572 424650 plus
T1272 424806 424884 plus
T1273 425051 425129 plus
T1274 425318 425396 plus
T1275 425573 425651 plus
T1276 425884 425962 plus
T1277 426151 426229 plus
T1278 426574 426652 plus
T1279 426828 426906 plus
T1280 427082 427160 plus
T1281 427310 427388 plus
T1282 427539 427617 plus
T1283 427789 427867 plus
T1284 428017 428095 plus
T1285 428317 428395 plus
T1286 428787 428865 plus
T1287 429072 429150 plus
T1288 429312 429390 plus
T1289 429602 429680 plus
T1290 430214 430292 plus
T1291 430533 430611 plus
T1292 430761 430839 plus
T1293 431458 431536 plus
T1294 432110 432188 plus
T1295 432370 432448 plus
T1296 432625 432703 plus
T1297 432932 433010 plus
T1298 433298 433376 plus
T1299 433620 433698 plus
T1300 433865 433943 plus
T1301 434107 434185 plus
T1302 434335 434413 plus
T1303 434679 434757 plus
T1304 435078 435156 plus
T1305 435310 435388 plus
T1306 435547 435625 plus
T1307 435819 435897 plus
T1308 436229 436307 plus
T1309 436539 436617 plus
T1310 436838 436916 plus
T1311 437121 437199 plus
T1312 437367 437445 plus
T1313 437604 437682 plus
T1314 437835 437913 plus
T1315 438137 438215 plus
T1316 438649 438727 plus
T1317 438878 438956 plus
T1318 439227 439305 plus
T1319 439459 439537 plus
T1320 439755 439833 plus
T1321 440257 440335 plus
T1322 440537 440615 plus
T1323 440954 441032 plus
T1324 441301 441379 plus
T1325 441605 441683 plus
T1326 441868 441946 plus
T1327 442125 442203 plus
T1328 442471 442549 plus
T1329 442816 442894 plus
T1330 443226 443304 plus
T1331 443550 443628 plus
T1332 443780 443858 plus
T1333 444047 444125 plus
T1334 444303 444381 plus
T1335 444575 444653 plus
T1336 444891 444969 plus
T1337 445240 445318 plus
T1338 445471 445549 plus
T1339 446025 446103 plus
T1340 446460 446538 plus
T1341 446863 446941 plus
T1342 447141 447219 plus
T1343 447562 447640 plus
T1344 447790 447868 plus
T1345 448059 448137 plus
T1346 448379 448457 plus
T1347 448615 448693 plus
T1348 448949 449027 plus
T1349 449307 449385 plus
T1350 449585 449663 plus
T1351 449860 449938 plus
T1352 450088 450166 plus
T1353 450337 450415 plus
T1354 450864 450942 plus
T1355 451123 451201 plus
T1356 451536 451614 plus
T1357 451769 451847 plus
T1358 452226 452304 plus
T1359 452464 452542 plus
T1360 452796 452874 plus
T1361 453054 453132 plus
T1362 453291 453369 plus
T1363 453640 453718 plus
T1364 454016 454094 plus
T1365 454327 454405 plus
T1366 454555 454633 plus
T1367 455020 455098 plus
T1368 455312 455390 plus
T1369 455601 455679 plus
T1370 455858 455936 plus
T1371 456090 456168 plus
T1372 456318 456396 plus
T1373 456765 456843 plus
T1374 457035 457113 plus
T1375 457359 457437 plus
T1376 457617 457695 plus
T1377 457849 457927 plus
T1378 458135 458213 plus
T1379 458435 458513 plus
T1380 458702 458780 plus
T1381 458964 459042 plus
T1382 459239 459317 plus
T1383 459468 459546 plus
T1384 459737 459815 plus
T1385 459965 460043 plus
T1386 460240 460318 plus
T1387 460514 460592 plus
T1388 460756 460834 plus
T1389 460987 461065 plus
T1390 461231 461309 plus
T1391 461687 461765 plus
T1392 461920 461998 plus
T1393 462168 462246 plus
T1394 462435 462513 plus
T1395 462792 462870 plus
T1396 463025 463103 plus
T1397 463322 463400 plus
T1398 463658 463736 plus
T1399 463903 463981 plus
T1400 464152 464230 plus
T1401 464584 464662 plus
T1402 464865 464943 plus
T1403 465174 465252 plus
T1404 465403 465481 plus
T1405 465702 465780 plus
T1406 466000 466078 plus
T1407 466251 466329 plus
T1408 466485 466563 plus
T1409 466793 466871 plus
T1410 467054 467132 plus
T1411 467394 467472 plus
T1412 467667 467745 plus
T1413 467953 468031 plus
T1414 468338 468416 plus
T1415 468875 468953 plus
T1416 469228 469306 plus
T1417 469551 469629 plus
T1418 469825 469903 plus
T1419 470121 470199 plus
T1420 470491 470569 plus
T1421 470720 470798 plus
T1422 470970 471048 plus
T1423 471308 471386 plus
T1424 471788 471866 plus
T1425 472185 472263 plus
T1426 472500 472578 plus
T1427 472759 472837 plus
T1428 473012 473090 plus
T1429 473396 473474 plus
T1430 473714 473792 plus
T1431 473948 474026 plus
T1432 474229 474307 plus
T1433 474532 474610 plus
T1434 474846 474924 plus
T1435 475091 475169 plus
T1436 475326 475404 plus
T1437 475778 475856 plus
T1438 476058 476136 plus
T1439 476316 476394 plus
T1440 476705 476783 plus
T1441 476976 477054 plus
T1442 477343 477421 plus
T1443 477935 478013 plus
T1444 478167 478245 plus
T1445 478395 478473 plus
T1446 478918 478996 plus
T1447 479338 479416 plus
T1448 479566 479644 plus
T1449 479882 479960 plus
T1450 480157 480235 plus
T1451 480441 480519 plus
T1452 480805 480883 plus
T1453 481042 481120 plus
T1454 481328 481406 plus
T1455 481702 481780 plus
T1456 481941 482019 plus
T1457 482277 482355 plus
T1458 482541 482619 plus
T1459 483082 483160 plus
T1460 483400 483478 plus
T1461 483651 483729 plus
T1462 483916 483994 plus
T1463 484285 484363 plus
T1464 484814 484892 plus
T1465 485141 485219 plus
T1466 485448 485526 plus
T1467 485723 485801 plus
T1468 486245 486323 plus
T1469 486473 486551 plus
T1470 486973 487051 plus
T1471 487382 487460 plus
T1472 487624 487702 plus
T1473 487868 487946 plus
T1474 488521 488599 plus
T1475 488865 488943 plus
T1476 489130 489208 plus
T1477 489396 489474 plus
T1478 489624 489702 plus
T1479 490059 490137 plus
T1480 490289 490367 plus
T1481 490704 490782 plus
T1482 490975 491053 plus
T1483 491280 491358 plus
T1484 491622 491700 plus
T1485 492025 492103 plus
T1486 492635 492713 plus
T1487 493298 493376 plus
T1488 494091 494169 plus
T1489 494407 494485 plus
T1490 494680 494758 plus
T1491 494948 495026 plus
T1492 495181 495259 plus
T1493 495516 495594 plus
T1494 495761 495839 plus
T1495 496166 496244 plus
T1496 496433 496511 plus
T1497 496699 496777 plus
T1498 496991 497069 plus
T1499 498063 498141 plus
T1500 498349 498427 plus
T1501 498577 498655 plus
T1502 498952 499030 plus
T1503 499442 499520 plus
T1504 499698 499776 plus
T1505 500067 500145 plus
T1506 500493 500571 plus
T1507 500767 500845 plus
T1508 501234 501312 plus
T1509 501508 501586 plus
T1510 501745 501823 plus
T1511 501988 502066 plus
T1512 502343 502421 plus
T1513 502737 502815 plus
T1514 502965 503043 plus
T1515 503488 503566 plus
T1516 503747 503825 plus
T1517 504024 504102 plus
T1518 504331 504409 plus
T1519 504857 504935 plus
T1520 505245 505323 plus
T1521 505527 505605 plus
T1522 505757 505835 plus
T1523 506010 506088 plus
T1524 506620 506698 plus
T1525 506934 507012 plus
T1526 507331 507409 plus
T1527 507708 507786 plus
T1528 508038 508116 plus
T1529 508625 508703 plus
T1530 508950 509028 plus
T1531 509225 509303 plus
T1532 509453 509531 plus
T1533 509723 509801 plus
T1534 510226 510304 plus
T1535 510811 510889 plus
T1536 511052 511130 plus
T1537 511329 511407 plus
T1538 511856 511934 plus
T1539 512109 512187 plus
T1540 512422 512500 plus
T1541 512921 512999 plus
T1542 513583 513661 plus
T1543 513990 514068 plus
T1544 514300 514378 plus
T1545 515140 515218 plus
T1546 515685 515763 plus
T1547 516046 516124 plus
T1548 516307 516385 plus
T1549 516616 516694 plus
T1550 516961 517039 plus
T1551 517261 517339 plus
T1552 517604 517682 plus
T1553 517834 517912 plus
T1554 518168 518246 plus
T1555 518524 518602 plus
T1556 518772 518850 plus
T1557 519002 519080 plus
T1558 519564 519642 plus
T1559 519970 520048 plus
T1560 520199 520277 plus
T1561 520549 520627 plus
T1562 520828 520906 plus
T1563 521119 521197 plus
T1564 521420 521498 plus
T1565 521729 521807 plus
T1566 521957 522035 plus
T1567 522195 522273 plus
T1568 522469 522547 plus
T1569 522811 522889 plus
T1570 523066 523144 plus
T1571 523311 523389 plus
T1572 523637 523715 plus
T1573 523912 523990 plus
T1574 524167 524245 plus
T1575 524419 524497 plus
T1576 524686 524764 plus
T1577 524939 525017 plus
T1578 525170 525248 plus
T1579 525470 525548 plus
T1580 525780 525858 plus
T1581 526012 526090 plus
T1582 526299 526377 plus
T1583 526638 526716 plus
T1584 526936 527014 plus
T1585 527404 527482 plus
T1586 527681 527759 plus
T1587 528131 528209 plus
T1588 528391 528469 plus
T1589 528778 528856 plus
T1590 529181 529259 plus
T1591 529659 529737 plus
T1592 529935 530013 plus
T1593 530163 530241 plus
T1594 530663 530741 plus
T1595 530938 531016 plus
T1596 531168 531246 plus
T1597 531458 531536 plus
T1598 531733 531811 plus
T1599 532203 532281 plus
T1600 532550 532628 plus
T1601 532992 533070 plus
T1602 533692 533770 plus
T1603 534082 534160 plus
T1604 534974 535052 plus
T1605 535206 535284 plus
T1606 535462 535540 plus
T1607 535843 535921 plus
T1608 536692 536770 plus
T1609 536923 537001 plus
T1610 537180 537258 plus
T1611 537457 537535 plus
T1612 537727 537805 plus
T1613 538177 538255 plus
T1614 538446 538524 plus
T1615 538681 538759 plus
T1616 539096 539174 plus
T1617 539338 539416 plus
T1618 539715 539793 plus
T1619 540232 540310 plus
T1620 540862 540940 plus
T1621 541203 541281 plus
T1622 541514 541592 plus
T1623 541816 541894 plus
T1624 542140 542218 plus
T1625 542519 542597 plus
T1626 542751 542829 plus
T1627 542999 543077 plus
T1628 543470 543548 plus
T1629 543826 543904 plus
T1630 544132 544210 plus
T1631 544642 544720 plus
T1632 545268 545346 plus
T1633 545496 545574 plus
T1634 545910 545988 plus
T1635 546169 546247 plus
T1636 546487 546565 plus
T1637 546802 546880 plus
T1638 547196 547274 plus
T1639 547488 547566 plus
T1640 547816 547894 plus
T1641 548060 548138 plus
T1642 548365 548443 plus
T1643 548733 548811 plus
T1644 549040 549118 plus
T1645 549282 549360 plus
T1646 549593 549671 plus
T1647 549830 549908 plus
T1648 550078 550156 plus
T1649 550371 550449 plus
T1650 550599 550677 plus
T1651 551018 551096 plus
T1652 551582 551660 plus
T1653 551973 552051 plus
T1654 552374 552452 plus
T1655 552607 552685 plus
T1656 552880 552958 plus
T1657 553155 553233 plus
T1658 553630 553708 plus
T1659 554370 554448 plus
T1660 554838 554916 plus
T1661 555089 555167 plus
T1662 555482 555560 plus
T1663 555770 555848 plus
T1664 556179 556257 plus
T1665 556491 556569 plus
T1666 557479 557557 plus
T1667 557816 557894 plus
T1668 558061 558139 plus
T1669 558324 558402 plus
T1670 558587 558665 plus
T1671 558826 558904 plus
T1672 559081 559159 plus
T1673 559309 559387 plus
T1674 559537 559615 plus
T1675 559805 559883 plus
T1676 560050 560128 plus
T1677 560292 560370 plus
T1678 560520 560598 plus
T1679 560749 560827 plus
T1680 561184 561262 plus
T1681 561655 561733 plus
T1682 562000 562078 plus
T1683 562767 562845 plus
T1684 563096 563174 plus
T1685 563348 563426 plus
T1686 563577 563655 plus
T1687 563848 563926 plus
T1688 564084 564162 plus
T1689 564498 564576 plus
T1690 564766 564844 plus
T1691 565086 565164 plus
T1692 565318 565396 plus
T1693 565566 565644 plus
T1694 566045 566123 plus
T1695 566385 566463 plus
T1696 566713 566791 plus
T1697 566991 567069 plus
T1698 567325 567403 plus
T1699 567821 567899 plus
T1700 568177 568255 plus
T1701 568415 568493 plus
T1702 568726 568804 plus
T1703 568966 569044 plus
T1704 569194 569272 plus
T1705 569458 569536 plus
T1706 569868 569946 plus
T1707 570125 570203 plus
T1708 570678 570756 plus
T1709 571004 571082 plus
T1710 571232 571310 plus
T1711 571479 571557 plus
T1712 571758 571836 plus
T1713 572160 572238 plus
T1714 572467 572545 plus
T1715 572828 572906 plus
T1716 573259 573337 plus
T1717 573488 573566 plus
T1718 573718 573796 plus
T1719 573964 574042 plus
T1720 574460 574538 plus
T1721 574697 574775 plus
T1722 574966 575044 plus
T1723 575223 575301 plus
T1724 575594 575672 plus
T1725 575868 575946 plus
T1726 576320 576398 plus
T1727 576591 576669 plus
T1728 576971 577049 plus
T1729 577215 577293 plus
T1730 577586 577664 plus
T1731 577902 577980 plus
T1732 578320 578398 plus
T1733 578572 578650 plus
T1734 578818 578896 plus
T1735 579048 579126 plus
T1736 579278 579356 plus
T1737 579551 579629 plus
T1738 579814 579892 plus
T1739 580187 580265 plus
T1740 580439 580517 plus
T1741 580746 580824 plus
T1742 580974 581052 plus
T1743 581207 581285 plus
T1744 581435 581513 plus
T1745 581663 581741 plus
T1746 581897 581975 plus
T1747 582232 582310 plus
T1748 582615 582693 plus
T1749 582858 582936 plus
T1750 583128 583206 plus
T1751 583361 583439 plus
T1752 583613 583691 plus
T1753 583843 583921 plus
T1754 584192 584270 plus
T1755 584555 584633 plus
T1756 585029 585107 plus
T1757 585258 585336 plus
T1758 585639 585717 plus
T1759 585878 585956 plus
T1760 586173 586251 plus
T1761 586408 586486 plus
T1762 586648 586726 plus
T1763 587143 587221 plus
T1764 587459 587537 plus
T1765 587810 587888 plus
T1766 588038 588116 plus
T1767 588514 588592 plus
T1768 588803 588881 plus
T1769 589050 589128 plus
T1770 589278 589356 plus
T1771 589740 589818 plus
T1772 589985 590063 plus
T1773 590295 590373 plus
T1774 590523 590601 plus
T1775 590767 590845 plus
T1776 591298 591376 plus
T1777 591892 591970 plus
T1778 592210 592288 plus
T1779 592520 592598 plus
T1780 592774 592852 plus
T1781 593023 593101 plus
T1782 593502 593580 plus
T1783 594058 594136 plus
T1784 594671 594749 plus
T1785 595058 595136 plus
T1786 595455 595533 plus
T1787 595793 595871 plus
T1788 596124 596202 plus
T1789 596381 596459 plus
T1790 596792 596870 plus
T1791 597046 597124 plus
T1792 597331 597409 plus
T1793 598029 598107 plus
T1794 598533 598611 plus
T1795 598779 598857 plus
T1796 599019 599097 plus
T1797 599279 599357 plus
T1798 599578 599656 plus
T1799 599864 599942 plus
T1800 600096 600174 plus
T1801 600548 600626 plus
T1802 600778 600856 plus
T1803 601288 601366 plus
T1804 601631 601709 plus
T1805 601972 602050 plus
T1806 602211 602289 plus
T1807 602481 602559 plus
T1808 602713 602791 plus
T1809 603080 603158 plus
T1810 603308 603386 plus
T1811 603577 603655 plus
T1812 603986 604064 plus
T1813 604262 604340 plus
T1814 604542 604620 plus
T1815 604812 604890 plus
T1816 605104 605182 plus
T1817 605455 605533 plus
T1818 605725 605803 plus
T1819 606139 606217 plus
T1820 607313 607391 plus
T1821 607596 607674 plus
T1822 607824 607902 plus
T1823 608195 608273 plus
T1824 608436 608514 plus
T1825 608685 608763 plus
T1826 608930 609008 plus
T1827 609158 609236 plus
T1828 609414 609492 plus
T1829 609645 609723 plus
T1830 609900 609978 plus
T1831 610214 610292 plus
T1832 610468 610546 plus
T1833 610795 610873 plus
T1834 611094 611172 plus
T1835 611367 611445 plus
T1836 611687 611765 plus
T1837 611973 612051 plus
T1838 612323 612401 plus
T1839 612597 612675 plus
T1840 612843 612921 plus
T1841 613156 613234 plus
T1842 613404 613482 plus
T1843 613639 613717 plus
T1844 613872 613950 plus
T1845 614119 614197 plus
T1846 614382 614460 plus
T1847 614668 614746 plus
T1848 615015 615093 plus
T1849 615313 615391 plus
T1850 615543 615621 plus
T1851 615774 615852 plus
T1852 616050 616128 plus
T1853 616278 616356 plus
T1854 616593 616671 plus
T1855 616821 616899 plus
T1856 617101 617179 plus
T1857 617362 617440 plus
T1858 617601 617679 plus
T1859 617940 618018 plus
T1860 618288 618366 plus
T1861 618532 618610 plus
T1862 618963 619041 plus
T1863 619323 619401 plus
T1864 619594 619672 plus
T1865 619870 619948 plus
T1866 620284 620362 plus
T1867 620682 620760 plus
T1868 621114 621192 plus
T1869 621386 621464 plus
T1870 621656 621734 plus
T1871 622031 622109 plus
T1872 622327 622405 plus
T1873 622833 622911 plus
T1874 623079 623157 plus
T1875 623440 623518 plus
T1876 623668 623746 plus
T1877 623926 624004 plus
T1878 624314 624392 plus
T1879 624710 624788 plus
T1880 625033 625111 plus
T1881 625333 625411 plus
T1882 625571 625649 plus
T1883 625857 625935 plus
T1884 626131 626209 plus
T1885 626635 626713 plus
T1886 626868 626946 plus
T1887 627097 627175 plus
T1888 627334 627412 plus
T1889 627664 627742 plus
T1890 627938 628016 plus
T1891 628274 628352 plus
T1892 628603 628681 plus
T1893 628874 628952 plus
T1894 629140 629218 plus
T1895 629444 629522 plus
T1896 629807 629885 plus
T1897 630081 630159 plus
T1898 630353 630431 plus
T1899 630854 630932 plus
T1900 631129 631207 plus
T1901 631561 631639 plus
T1902 631791 631869 plus
T1903 632054 632132 plus
T1904 632381 632459 plus
T1905 632646 632724 plus
T1906 632918 632996 plus
T1907 633169 633247 plus
T1908 633507 633585 plus
T1909 633824 633902 plus
T1910 634101 634179 plus
T1911 634452 634530 plus
T1912 634731 634809 plus
T1913 635030 635108 plus
T1914 635687 635765 plus
T1915 635925 636003 plus
T1916 636196 636274 plus
T1917 636818 636896 plus
T1918 637095 637173 plus
T1919 637505 637583 plus
T1920 637788 637866 plus
T1921 638214 638292 plus
T1922 638447 638525 plus
T1923 638840 638918 plus
T1924 639091 639169 plus
T1925 639443 639521 plus
T1926 639721 639799 plus
T1927 639949 640027 plus
T1928 640234 640312 plus
T1929 640522 640600 plus
T1930 640830 640908 plus
T1931 641061 641139 plus
T1932 641526 641604 plus
T1933 641841 641919 plus
T1934 642120 642198 plus
T1935 642361 642439 plus
T1936 642682 642760 plus
T1937 642979 643057 plus
T1938 643391 643469 plus
T1939 643821 643899 plus
T1940 644051 644129 plus
T1941 644332 644410 plus
T1942 644716 644794 plus
T1943 644983 645061 plus
T1944 645253 645331 plus
T1945 645533 645611 plus
T1946 645869 645947 plus
T1947 646161 646239 plus
T1948 646445 646523 plus
T1949 646692 646770 plus
T1950 646990 647068 plus
T1951 647395 647473 plus
T1952 647756 647834 plus
T1953 648105 648183 plus
T1954 648370 648448 plus
T1955 648598 648676 plus
T1956 649012 649090 plus
T1957 649240 649318 plus
T1958 649561 649639 plus
T1959 649854 649932 plus
T1960 650131 650209 plus
T1961 650387 650465 plus
T1962 650676 650754 plus
T1963 650944 651022 plus
T1964 651241 651319 plus
T1965 651552 651630 plus
T1966 651806 651884 plus
T1967 652320 652398 plus
T1968 652585 652663 plus
T1969 652892 652970 plus
T1970 653168 653246 plus
T1971 653409 653487 plus
T1972 653715 653793 plus
T1973 653947 654025 plus
T1974 654185 654263 plus
T1975 654490 654568 plus
T1976 655100 655178 plus
T1977 655334 655412 plus
T1978 655576 655654 plus
T1979 656224 656302 plus
T1980 656470 656548 plus
T1981 656781 656859 plus
T1982 657009 657087 plus
T1983 657237 657315 plus
T1984 657886 657964 plus
T1985 658360 658438 plus
T1986 658679 658757 plus
T1987 659157 659235 plus
T1988 659408 659486 plus
T1989 660413 660491 plus
T1990 660678 660756 plus
T1991 660969 661047 plus
T1992 661358 661436 plus
T1993 661615 661693 plus
T1994 661863 661941 plus
T1995 662112 662190 plus
T1996 662345 662423 plus
T1997 662575 662653 plus
T1998 662881 662959 plus
T1999 663164 663242 plus
[truncated: 39,952 more rows]
