# Supplementary material for: Evolutionary innovation through transcription factor rewiring in microbes is shaped by levels of transcription factor activity, expression, and existing connectivity
Source: PLoS Biol. 2023 Oct 23;21(10):e3002348. doi: 10.1371/journal.pbio.3002348 (PMC10621929; doi:10.1371/journal.pbio.3002348)
Supplement: S4 File — File can be access via OSF project https://osf.io/pcdhx/. (XLSX) [file pbio.3002348.s011.xlsx]

## Sheet: Sheet1
Strain name	Species	Media supplements (Concentration)	Notes		Plasmid	Media supplements (Concentration)	Notes		Primer name	Sequence (5'->3')	Purpose of pair
DH5α	Escherichia coli	none	Cloning strain, also used as donor in 4 partner conjugations		pTS1	Tetracycline (10µg/mL)	Allelic -exchange suicide vector		ntrC Up F	GCCGTTTCTGTAATGAAGGAGAAAACTTGATCGACCGCGAACAG	Amplify 399bp Upstream of ntrC and introduces complementarity to Down fragment and pTS1 plasmid for SOE cloning
ST18	Escherichia coli	5-aminolevulinic acid (50µg/mL)	Conjugation strain for transfer of pTS1 to P. fluorescens, ΔhemA grants 5-aminolevulinic auxotrophy		pJM220	Ampicillin (100µg/mL), Gentamicin (5µg/mL)	miniTn7 transposon delivery vector, with rhaSR-PrhaBAD expression system on transposon		ntrC Up R	GATTCAGCCTTCATCGCCCGGTTTCACTACGGCTCATGTC
SP50 pRK2073	Escherichia coli	Streptomycin (250µg/mL)	Strain carrying helper plasmid for 4 partner conjugation		pJM230	Ampicillin (100µg/mL), Gentamicin (5µg/mL)	miniTn7 transposon delivery vector, with rhaSR-PrhaBAD-stRBS-lacZ expression system on transposon		ntrC Down F	GACATGAGCCGTAGTGAAACCGGGCGATGAAGGCTGAATC	Amplify 439bp Downstream of ntrC and introduces complementarity to Up fragment and pTS1 plasmid for SOE cloning
S17 pTNS2	Escherichia coli	Ampicillin (100µg/mL)	Strain carrying transposition helper plasmid for miniTn7 transposons						ntrC Down R	GAAATTAATAGGTTGTATTGATGTTGTACCAGGGCTCCCAAAAC
AR2	P. fluorescens	Kanamycin (50µg/mL)	SBW25ΔfleQ IS-ΩKm-hah: PFLU2552						PFLU1132 Up F	GAAATTAATAGGTTGTATTGATGTTGCCTTGGTGGAAGAAATCCTCG	Amplify 449bp Upstream of PFLU1132 and introduces complementarity to Down fragment and pTS1 for SOE cloning
									PFLU1132 Up R	GAGGTGTGTCAGATAGGTCAGCTTATGCGTCATGACTGTCCTCG
									PFLU1132 Down F	CGAGGACAGTCATGACGCATAAGCTGACCTATCTGACACACCTC	Amplify 492bp Downstream of PFLU1132 and introduces complementarity to Up fragment and pTS1 for SOE cloning
									PFLU1132 Down R	GCCGTTTCTGTAATGAAGGAGAAAACATACGGACTGAGCCACTGATG
									ntrC F	AAGCTGCTGAAAAGCGAGAC	Amplify 384bp within the ntrC ORF, used to confirm presence/absense of ntrC coding sequence
									ntrC R	CTTCATCCCCAACTCCTTGA
									PFLU1132 F	CTCTGCGACCTGCTGGCG	Amplify 182bp within the PFLU1132 ORF, used to confirm presence/absense of PFLU1132 coding sequence
									PFLU1132 R	TGCGGGTAACGCACCTTG
									PFLU1131 F	CGATAAGCGAAACCTGATG	Amplify 1800bp containing entire PFLU1131 ORF, to screen for mutations
									PFLU1131 R	CGACTACCAGAATGTTATGCG
									rha-ntrC F	AATTTCTGCAGTAAGGAGGAACAGCTATGAGCCGTAGTGAAACCG	Amplify ntrC ORF, adding stRBS and PstI site upstream, and HindIII site downstream
									rha-ntrC R	AATTTAAGCTTTCAGCCTTCATCGCCCTC
									rha-PFLU1132 F	AATTTACTAGTTAAGGAGGAACAGCTATGACGCATAACATTCTGG	Amplify PFLU1132 ORF, adding stRBS and SpeI site upstream, and KpnI site downstream
									rha-PFLU1132 R	AATTTGGTACCTCAGCGGACTATTTTGTCC
									SBW25-glmS	CACCAAAGCTTTCACCACCCAA	Amplify across miniTn7 insertion site downstream of glmS, confirm correct insertion of miniTn7 transposon
									Tn7R109	CAGCATAACTGGACTGATTTCAG
									PFLU1131 del15 F	GAAATTAATAGGTTGTATTGATGTTGAAGAACGTCGAAACCGCG	Amplify 880bp of PFLU1131 including 15bp deletion 368-GEVAM-372 for allelic exchange, and introduces complementarity to pTS1 for SOE cloning
									PFLU1131 del15 R	GCCGTTTCTGTAATGAAGGAGAAAACCGATGCTGATCACGGTAGTG
									PFLU1583 del F	GAAATTAATAGGTTGTATTGATGTTGACACGCATGCGGATGAAATCG	Amplify 954bp of PFLU1583 including Δ48-74 deletion for allelic exchange, and introduces complementarity to pTS1 for SOE cloning
									PFLU1583 del R	GCCGTTTCTGTAATGAAGGAGAAAACCGAACAGCAACCGTGTGGTC
									rpoE Up F	AATTTAAGCTTGCCTTTGCTCAGGACCGC	Ampifly 599bp upstream of rpoE, introduces complementarity to Down fragmanet and HindIII restiction site
									rpoE Up R	GTCGCCGCTGTCTTTAGTTCTCCTGATCCTCTTCCTGGGTTAG
									rpoE Down F	CTAACCCAGGAAGAGGATCAGGAGAACTAAAGACAGCGGCGAC	Ampifly 599bp upstream of rpoE, introduces complementarity to Up fragmanet and BamHI restiction site
									rpoE Down R	AATTTGGATCCGTATGGCAGAGCGCTTTCAG
