# Supplementary material for: Evolutionary innovation through transcription factor rewiring in microbes is shaped by levels of transcription factor activity, expression, and existing connectivity
Source: PLoS Biol. 2023 Oct 23;21(10):e3002348. doi: 10.1371/journal.pbio.3002348 (PMC10621929; doi:10.1371/journal.pbio.3002348)
Supplement: S6 File — (CSV) [file pbio.3002348.s013.csv]

Transcription Start	Translation Start	Translation Stop	Transcription Stop	Strand	Name	PseudoCAP	Synonym	Product	RawCounts1Replicate1	RawCounts1Replicate2	RawCounts1Replicate3	Normalized Counts 1 Replicate 1	Normalized Counts 1 Replicate 2	Normalized Counts 1 Replicate 3	RPKM 1	Expression 1	RawCounts2Replicate1	RawCounts2Replicate2	RawCounts2Replicate3	Normalized Counts 2 Replicate 1	Normalized Counts 2 Replicate 2	Normalized Counts 2 Replicate 3	RPKM 2	Expression 2	RawCounts3Replicate1	RawCounts3Replicate2	RawCounts3Replicate3	Normalized Counts 3 Replicate 1	Normalized Counts 3 Replicate 2	Normalized Counts 3 Replicate 3	RPKM 3	Expression 3	RawCounts4Replicate1	RawCounts4Replicate2	RawCounts4Replicate3	Normalized Counts 4 Replicate 1	Normalized Counts 4 Replicate 2	Normalized Counts 4 Replicate 3	RPKM 4	Expression 4	RawCounts5Replicate1	RawCounts5Replicate2	RawCounts5Replicate3	Normalized Counts 5 Replicate 1	Normalized Counts 5 Replicate 2	Normalized Counts 5 Replicate 3	RPKM 5	Expression 5	pValue 1 vs 2
	1	1506	1529	+	-	PFLU_0001	PFLU_RS00005	chromosomal replication initiator protein DnaA	14108	16408	17378	619488	711229	738704	365	458	15553	15045	14761	606466	561366	667937	303	406	13791	18378	15409	603982	717754	605557	340	426	12369	18590	19815	507414	663971	662960	343	406	17148	18648	16780	545403	526504	570406	359	363	0.574775312
1530			1544	+	-	#N/A	predictedRNA	-	180	190	196	7906	8237	8353	434	544	223	175	184	8713	6539	8346	391	524	162	210	217	7134	8222	8534	424	530	185	237	236	7593	8496	7903	447	533	199	211	174	6338	5960	5941	401	405	0.079320776
1545	1545	2648	2648	+	-	PFLU_0002	PFLU_RS00010	DNA polymerase III subunit beta	19220	19993	19531	843944	866625	830210	611	767	22425	18638	18839	874405	695425	852442	546	731	15988	20634	19522	700190	805852	767215	548	686	17863	21499	20480	732774	767869	685209	551	659	17848	19157	17117	567680	540871	581877	505	510	0.319154297
2649	2669	3772	3776	+	-	PFLU_0003	PFLU_RS00015	DNA replication/repair protein RecF	8000	9936	9759	351305	430696	414850	288	361	8829	8618	9322	344288	321568	421813	244	328	8811	10179	6988	385902	397559	274621	254	319	5979	9729	11191	245295	347499	374413	248	292	8552	8959	8416	272020	252942	286105	241	244	0.275694789
3777	3777	6194	6219	+	gyrB	PFLU_0004	PFLU_RS00020	DNA topoisomerase (ATP-hydrolyzing) subunit B	45600	48505	47850	2002269	2102431	2033961	675	846	57285	47661	43689	2233636	1778371	1976857	619	825	39185	50630	45451	1716135	1977285	1786197	603	755	44176	53065	51641	1812131	1895261	1727746	626	749	38626	41603	37644	1228511	1174608	1279653	502	507	0.02646709
7191	7021	6299	6254	-	-	PFLU_0005	PFLU_RS00025	DNA-binding response regulator	1135	1003	1060	49857	43507	45082	50	63	1352	1797	1096	52733	67073	49620	59	78	1255	1291	1389	54967	50447	54623	58	73	1270	1351	1545	52120	48282	51713	58	70	1980	2346	1935	63003	66243	65780	89	89	0.051039494
7303	7308	8240	8243	+	-	PFLU_0006	PFLU_RS00030	hypothetical protein	511	546	525	22466	23686	22344	19	24	539	765	547	21022	28564	24761	20	26	584	619	525	25612	24202	20636	20	25	485	549	656	19907	19630	21947	18	21	737	914	727	23451	25827	24745	26	26	0.148320888
8244	8244	10523	10523	+	-	PFLU_0007	PFLU_RS00035	CHASE2 domain-containing protein	720	668	699	31622	28956	29728	10	13	774	1069	630	30191	39906	28549	10	14	813	816	810	35610	31889	31860	11	14	654	754	983	26837	26961	32909	10	12	1188	1409	1095	37810	39783	37251	16	16	0.148493998
11478	11476	10706	10616	-	-	PFLU_0008	PFLU_RS00040	1-acyl-sn-glycerol-3-phosphate acyltransferase	3661	3806	3762	160763	164983	159912	167	209	3873	3100	3417	151021	115676	154654	135	182	3000	3813	3198	131398	148941	125685	140	175	2963	3754	3812	121559	134093	127558	139	165	3644	4034	3517	115928	113919	119569	149	151	0.800766076
12092	12092	11559	11558	-	-	PFLU_0009	PFLU_RS00045	D-glycero-beta-D-manno-heptose 1,7-bisphosphate 7-phosphatase	5963	6127	5922	261842	265579	251725	387	486	7351	5570	5867	286630	207835	265498	354	474	6006	6441	5397	263074	251547	212125	360	453	5757	6261	6622	236176	223617	221557	355	425	5907	6692	5665	187899	188961	192580	352	355	0.191584522
	14152	12098	12093	-	-	PFLU_0010	PFLU_RS00050	glycine--tRNA ligase subunit beta	30041	31801	30690	1319088	1378430	1304565	517	649	35751	28789	28160	1394003	1074202	1274175	454	607	25909	31324	30805	1134698	1223327	1210604	461	578	30858	33865	33944	1265842	1209521	1135684	488	585	29442	34475	27506	936422	973342	935034	458	461	0.003927849
15227	15102	14149		-	glyQ	PFLU_0011	PFLU_RS00055	glycine--tRNA ligase subunit alpha	11828	14104	13526	519385	611348	574958	475	595	13459	13525	12087	524822	504673	546919	412	550	11225	14750	13286	491626	576034	522123	443	555	11575	16013	16827	474844	571940	563004	474	562	13998	15474	12861	445233	436882	437185	457	460	0.27496306
15136	15184	15741	15783	+	-	PFLU_0012	PFLU_RS00060	DNA-3-methyladenine glycosylase I	598	508	575	26286	22041	24478	34	43	620	984	570	24180	36725	25802	39	51	635	652	651	27830	25491	25601	37	47	539	595	744	22138	21267	24892	34	40	942	1137	882	29973	32105	30002	54	55	0.042309598
15784	15784	16671	16710	+	-	PFLU_0013	PFLU_RS00065	lysophospholipid acyltransferase	4492	4556	4168	197268	197494	177173	171	214	4865	5469	4289	189695	204094	194090	166	220	4373	4678	4564	191524	182692	179364	165	207	3882	4940	5115	159257	176446	171155	159	190	4729	5009	4344	150422	141442	147688	163	164	0.100255573
17119	17117	16806	16805	-	-	PFLU_0014	PFLU_RS00070	tetratricopeptide repeat protein	178	261	248	7850	11350	10553	25	31	287	295	245	11193	11022	11108	26	35	232	295	238	10202	11545	9369	26	33	209	237	317	8586	8479	10605	24	29	269	240	289	8558	6782	9848	26	26	0.00103011
18631	18631	17258	17252	-	-	PFLU_0015	PFLU_RS00075	Trk system potassium transporter TrkA	3773	3727	3576	165684	161568	152025	92	116	4370	4688	3444	170396	174924	155843	91	121	3443	3684	3586	150805	143884	140941	84	105	4125	3969	4616	169237	141772	154459	94	112	3732	4096	3426	118713	115648	116465	84	85	0.182263842
	19964	18654	18632	-	-	PFLU_0016	PFLU_RS00080	16S rRNA (cytosine(967)-C(5))-methyltransferase RsmB	3428	3587	3498	150553	155509	148708	92	115	3952	3765	3152	154101	140487	142663	83	111	3104	3263	3117	135958	127431	122530	78	98	3609	3581	4291	148052	127900	143595	89	106	3188	3589	3101	101407	101355	105439	77	78	0.731014631
20983	20914	19961		-	-	PFLU_0017	PFLU_RS00085	methionyl-tRNA formyltransferase	3020	3404	3179	132640	147550	135129	115	145	3430	3414	2945	133770	127388	133289	103	137	2861	3049	2886	125319	119100	113433	99	125	2908	3301	4017	119306	117928	134404	109	129	2960	3464	2973	94150	97827	101072	101	102	0.984071276
21590	21490	20984	20984	-	-	PFLU_0018	PFLU_RS00090	peptide deformylase	6245	6881	6143	274232	298295	261134	437	548	7347	7667	5882	286506	286098	266181	415	551	5474	6768	6049	239754	264334	237742	389	487	5376	7292	8369	220542	260443	280031	422	500	6630	7319	6580	210875	206663	223703	417	421	0.122518382
21623	21626	22417	22420	+	-	PFLU_0019	PFLU_RS00095	hypothetical protein	188	198	229	8289	8605	9775	8	11	279	394	288	10880	14719	13034	12	16	271	214	218	11908	8395	8605	9	12	238	266	233	9791	9523	7816	9	11	311	365	335	9922	10329	11390	13	13	4.35E-10
22481	22481	23575	23629	+	dprA	PFLU_0020	PFLU_RS00100	DNA-protecting protein DprA	428	376	467	18820	16307	19874	13	16	608	661	481	23722	24664	21803	16	21	488	336	359	21384	13135	14113	11	14	490	489	497	20101	17481	16647	13	16	699	745	734	22248	21056	24978	20	20	1.41E-04
23630	23630	24187	24571	+	-	PFLU_0021	PFLU_RS00105	tRNA threonylcarbamoyladenosine biosynthesis protein RimN	2629	2633	2782	115444	114143	118263	165	207	3298	3789	2755	128599	141383	124668	177	235	2867	2963	2802	125581	115740	110150	166	209	2280	2567	2901	93540	91699	97087	141	168	2855	3113	2965	90824	87893	100819	164	166	0.457929057
25318	25312	24335	24053	-	-	PFLU_0022	PFLU_RS00110	NADPH:quinone reductase	3521	3318	3199	154632	143845	135988	118	148	4501	5642	3218	175509	210540	145609	137	181	4867	3526	4035	213189	137736	158590	137	173	3708	3698	3810	152111	132102	127486	116	140	5782	6690	5414	183928	188902	184065	188	189	0.029021349
25424	25472	26404		+	-	PFLU_0023	PFLU_RS00115	oxygen-dependent coproporphyrinogen oxidase	4196	3786	3414	184252	164139	145143	140	176	5442	9280	5579	212206	346293	252447	219	289	4524	5048	7322	198161	197149	287774	194	244	4759	4716	4444	195240	168446	148681	151	183	6010	4156	3785	191148	117350	128696	154	156	5.07E-06
	26404	27222	27391	+	-	PFLU_0024	PFLU_RS00120	shikimate dehydrogenase	2923	2584	2578	128385	112010	109594	113	142	4149	7658	4422	161807	285753	200100	200	263	3869	3862	4588	169480	150826	180329	162	203	3099	3119	2615	127134	111425	87493	109	132	3370	2719	2494	107193	76769	84782	107	109	1.21E-05
28845	28842	27274	27182	-	-	PFLU_0025	PFLU_RS00125	SulP family inorganic anion transporter	576	537	514	25299	23309	21889	11	14	550	715	551	21475	26707	24971	11	15	563	582	549	24665	22738	21603	11	14	481	538	651	19732	19238	21781	10	12	779	889	799	24804	25120	27185	16	16	0.264436421
29872	29854	28940	28940	-	-	PFLU_0026	PFLU_RS00130	choline ABC transporter substrate-binding protein	156	135	129	6885	5860	5487	5	6	166	237	137	6500	8863	6206	5	7	182	135	145	8005	5279	5737	5	6	127	163	185	5216	5838	6204	5	6	179	177	170	5702	5024	5788	5	6	3.30E-04
	31387	29873		-	betC	PFLU_0027	PFLU_RS00135	choline-sulfatase	122	154	132	5397	6698	5645	3	3	143	234	158	5590	8750	7186	3	4	146	147	150	6417	5759	5897	3	3	157	180	178	6474	6433	5956	3	4	217	224	188	6910	6349	6408	4	4	1.41E-04
31222	31491	32441	32472	+	-	PFLU_0028	PFLU_RS00140	LysR family transcriptional regulator	595	576	647	26140	24977	27522	21	27	588	911	586	22961	34014	26515	22	29	516	561	606	22626	21909	23835	19	23	576	612	720	23656	21861	24107	20	24	584	708	596	18603	20004	20282	20	20	0.202040983
32473	32473	32802	32802	+	-	PFLU_0029	PFLU_RS00145	4,5-dioxygenase	362	379	392	15917	16454	16704	39	49	441	570	416	17228	21302	18826	43	57	413	461	476	18116	18016	18721	44	55	368	424	513	15119	15160	17176	40	47	549	637	533	17492	18006	18139	53	54	6.13E-05
32890	32899	33858	33858	+	-	PFLU_0030	PFLU_RS00150	2-dehydro-3-deoxygalactonokinase	680	707	6324	29896	30673	268852	92	114	695	1446	639	27123	53975	28929	29	38	1004	846	922	43991	33064	36257	31	39	775	1027	949	31807	36697	31763	29	34	899	843	1395	28593	23806	47453	33	34	1.09E-19
33859	33860	34480	34481	+	-	PFLU_0031	PFLU_RS00155	2-dehydro-3-deoxy-6-phosphogalactonate aldolase	368	335	4139	16197	14560	175942	89	110	421	687	383	16448	25633	17351	24	31	632	490	582	27687	19139	22878	29	37	463	567	462	19002	20286	15456	24	29	478	474	795	15233	13394	27024	28	29	1.87E-25
34483	34529	35677	35697	+	-	PFLU_0032	PFLU_RS00160	galactonate dehydratase	757	665	8090	33265	28862	343915	94	117	954	1113	761	37200	41529	34451	24	32	1344	991	1133	58903	38719	44564	32	41	943	1204	1024	38711	43012	34283	28	33	886	865	1331	28206	24422	45265	27	28	1.03E-29
35761	35793	37103	37103	+	-	PFLU_0033	PFLU_RS00165	MFS transporter	274	224	2923	12039	9728	124256	29	37	191	223	235	7447	8349	10635	4	6	420	253	281	18426	9882	11045	7	10	234	355	329	9629	12679	11038	7	8	154	159	305	4917	4516	10372	4	5	3.61E-113
37726	37726	37286	37278	-	-	PFLU_0034	PFLU_RS00170	hypothetical protein	75	72	75	3316	3132	3222	5	7	90	102	66	3543	3838	3020	5	7	90	107	124	3945	4198	4910	7	9	58	92	86	2382	3319	2904	5	6	497	565	318	15829	15974	10821	32	32	0.00751193
	38672	37863	37790	-	-	PFLU_0035	PFLU_RS00175	tryptophan synthase subunit alpha	1125	1157	1085	49425	50154	46152	47	59	1407	1987	1115	54885	74174	50470	56	73	1479	1259	1540	64777	49181	60530	56	71	1353	1367	1497	55519	48831	50110	53	63	1995	2294	1779	63480	64790	60504	77	77	0.058444448
39901	39898	38672		-	trpB	PFLU_0036	PFLU_RS00180	tryptophan synthase subunit beta	1420	1563	1399	62387	67761	59509	41	51	1617	2438	1468	63061	90977	66451	45	59	1606	1721	1891	70338	67241	74336	45	57	1518	1766	2000	62282	63084	66937	43	52	2524	2825	2109	80279	79772	71708	62	62	0.115866205
40007	40009	40905	40968	+	-	PFLU_0037	PFLU_RS00185	LysR family transcriptional regulator	575	529	511	25269	22955	21747	20	26	579	675	495	22580	25203	22426	19	26	508	583	560	22256	22801	22038	19	24	460	504	679	18891	18034	22743	18	22	472	498	526	15031	14082	17910	17	17	0.366280853
41263	41243	40917	40821	-	-	PFLU_0038	PFLU_RS00190	DUF883 domain-containing protein	78	72	68	3428	3151	2931	7	9	102	102	85	3989	3819	3877	8	11	224	247	272	9847	9673	10718	24	30	125	151	133	5145	5413	4459	12	15	1130	1293	1176	35951	36519	39981	113	114	4.18E-05
41395	41398	41613	41636	+	-	PFLU_0039	PFLU_RS00195	dodecin domain-containing protein	88	86	104	3892	3769	4428	14	18	122	138	80	4780	5186	3647	15	21	169	175	229	7434	6864	9019	28	35	108	139	171	4454	4979	5731	19	23	718	837	801	22863	23658	27261	112	113	0.003465645
41658	41729	41956	41982	+	-	PFLU_0040	PFLU_RS00200	DUF1161 domain-containing protein	97	105	122	4291	4551	5211	16	20	208	140	128	8143	5226	5821	21	28	235	205	289	10317	8029	11391	34	43	235	234	201	9665	8378	6748	29	36	708	771	748	22548	21777	25443	100	102	2.07E-06
43151	43109	42108	42089	-	-	PFLU_0041	PFLU_RS00205	LLM class flavin-dependent oxidoreductase	1591	1206	1602	69877	52314	68132	50	63	1687	2153	942	65792	80344	42660	48	62	2712	868	1001	118785	33932	39347	49	63	2124	1379	2442	87131	49283	81701	60	72	1262	1608	1035	40163	45421	35186	40	40	0.559030369
43312	43328	43759	43770	+	-	PFLU_0042	PFLU_RS00210	OsmC family peroxiredoxin	630	549	563	27685	23833	23940	46	58	834	669	586	32529	24996	26556	48	64	1408	1326	1682	61667	51801	66129	110	138	771	936	830	31644	33442	27780	59	71	5413	6074	5652	172188	171507	192147	408	413	0.113419546
43935	43967	44206	44288	+	-	PFLU_0043	PFLU_RS00215	DUF1161 domain-containing protein	691	584	565	30380	25326	24052	88	110	921	884	534	35930	33013	24165	98	129	624	756	940	27365	29554	36963	104	130	996	751	733	40875	26833	24549	105	128	948	1043	880	30156	29459	29944	123	124	0.05014874
44652	44629	44207	44101	-	-	PFLU_0044	PFLU_RS00220	hypothetical protein	246	196	205	10804	8500	8755	17	22	301	372	195	11764	13899	8839	20	27	255	250	245	11177	9767	9639	19	24	284	229	211	11671	8202	7075	17	21	361	377	342	11492	10659	11657	26	26	1.27E-05
44496	44773	45816	45816	+	-	PFLU_0045	PFLU_RS00225	aminopeptidase	803	862	871	35294	37400	37063	27	35	881	1372	994	34382	51224	44997	31	41	1081	1026	848	47378	40104	33338	30	38	729	1011	1099	29935	36133	36781	27	32	1299	1549	1335	41326	43744	45405	41	41	0.029682224
	46560	45901	45901	-	-	PFLU_0046	PFLU_RS00230	HAD family hydrolase	1810	1907	1982	79489	82658	84285	99	124	2175	2225	1834	84809	83045	83020	95	126	1805	2152	2005	79070	84046	78798	97	122	1779	2173	2203	73012	77637	73710	94	113	1893	1917	1728	60235	54142	58771	86	87	0.640804404
47153	47099	46557		-	-	PFLU_0047	PFLU_RS00235	gamma carbonic anhydrase family protein	2185	2307	2201	95940	100009	93578	141	177	2562	2700	2085	99898	100763	94373	136	181	1936	2449	2251	84813	95656	88500	131	165	2104	2525	2536	86342	90193	84846	134	160	2211	2322	2065	70344	65576	70203	125	126	0.79846654
47188	47202	49253		+	-	PFLU_0048	PFLU_RS00240	oligopeptidase A	13716	13305	14923	602277	576737	634344	235	294	15897	18525	11747	619888	691230	531562	226	299	19930	12859	12618	872865	502221	495876	238	303	16276	14352	18439	667655	512607	616931	243	291	13654	16381	12379	434296	462499	420825	212	214	0.13440502
	49250	49525	49742	+	-	PFLU_0049	PFLU_RS00245	YheV family putative metal-binding protein	1116	1157	1265	49043	50184	53774	147	184	1428	1586	1115	55704	59206	50488	150	199	1853	1099	833	81185	42935	32759	148	189	1157	973	1329	47471	34778	44496	127	153	1163	1238	1133	37007	34956	38516	131	133	0.296820594
	50255	49599		-	-	PFLU_0050	PFLU_RS00250	protein-tyrosine-phosphatase	19	26	22	865	1146	958	1	1	23	47	25	916	1775	1144	1	1	41	37	36	1838	1461	1432	1	2	38	27	39	1563	977	1311	1	1	72	83	56	2294	2346	1934	3	3	3.55E-04
50455	50529	51281	51281	+	-	PFLU_0051	PFLU_RS00255	gluconate 2-dehydrogenase subunit 3 family protein	2052	2122	1369	90129	92003	58210	84	106	1963	1826	1375	76541	68164	62218	69	91	1629	1719	1647	71371	67169	64763	71	89	2237	1072	3048	91774	38313	101996	85	102	2066	2798	2429	65740	79014	82592	99	100	0.655816032
51282	51284	53068	53068	+	-	PFLU_0052	PFLU_RS00260	GMC family oxidoreductase	3980	4498	2706	174771	194976	115029	72	90	3904	4510	2396	152228	168310	108421	61	80	3324	3271	3211	145594	127781	126221	59	74	4663	1774	6192	191293	63360	207189	72	86	4418	5830	5031	140514	164606	171021	88	88	0.913290338
53069	53081	54379	54402	+	-	PFLU_0053	PFLU_RS00265	cytochrome c	3393	3291	2165	149011	142652	92040	78	98	3240	4250	2125	126355	158590	96191	74	97	2635	2763	2506	115404	107923	98519	65	82	3508	1458	4363	143907	52078	145993	73	87	3291	4135	3734	104692	116748	126946	88	89	0.928738622
	54461	55519		+	-	PFLU_0054	PFLU_RS00270	PA0069 family radical SAM protein	172	136	119	7573	5912	5086	4	5	144	146	182	5617	5451	8242	4	6	231	141	168	10139	5528	6606	5	7	200	237	275	8217	8470	9226	6	8	176	246	164	5603	6965	5582	5	5	0.014809563
55647			55669	+	-	#N/A	predictedRNA	-	92	103	102	4057	4503	4368	149	187	121	120	116	4736	4482	5254	156	209	989	1721	1694	43328	67232	66577	2063	2567	75	94	99	3082	3379	3318	119	141	1925	2248	2038	61225	63494	69284	2782	2811	0.003931958
55670	55747	56478	56488	+	-	PFLU_0055	PFLU_RS00275	carbonic anhydrase	9405	10410	10696	412987	451216	454690	479	600	12401	12009	11724	483540	448090	530485	497	665	114187	194069	219740	5000802	7579005	8635500	7765	9660	7269	9882	9340	298209	352975	312500	368	438	238465	293526	239935	7584404	8287212	8156120	10864	10941	0.031049287
56494	56564	58111	58111	+	-	PFLU_0056	PFLU_RS00280	SulP family inorganic anion transporter	3662	4174	4501	160825	180921	191343	91	114	5472	4310	4796	213365	160816	217016	94	127	68163	111357	100737	2985215	4348866	3958825	1951	2431	2402	2778	2867	98556	99224	95939	52	63	133929	157453	155942	4259628	4445421	5300940	2976	3015	0.042604276
58841	58827	58180	58005	-	-	PFLU_0057	PFLU_RS00285	hypothetical protein	1392	1518	1561	61130	65827	66358	79	99	1569	2075	1411	61198	77436	63844	78	104	1081	1329	1151	47348	51924	45253	59	74	1167	1686	1639	47895	60245	54861	70	83	2551	2552	2312	81161	72051	78612	117	119	0.360395039
58112	59196	60323	60323	+	coxB	PFLU_0058	PFLU_RS00290	cytochrome c oxidase subunit II	128	79	93	5652	3432	3979	3	3	144	208	127	5637	7770	5773	4	5	190	176	213	8330	6900	8380	5	6	158	127	179	6504	4567	6021	4	5	521	550	524	16574	15542	17818	14	14	5.94E-08
	60382	61968	61968	+	ctaD	PFLU_0059	PFLU_RS00295	cytochrome c oxidase subunit I	110	79	82	4851	3445	3487	1	2	122	172	119	4791	6442	5418	2	3	143	128	151	6267	5034	5942	2	3	99	98	166	4061	3508	5580	2	2	293	287	251	9340	8124	8560	5	5	2.54E-07
62116	62116	62667	62684	+	-	PFLU_0060	PFLU_RS00300	cytochrome c oxidase assembly protein	35	39	47	1539	1690	2016	2	3	29	92	37	1162	3468	1700	2	3	60	65	67	2631	2546	2645	3	4	35	51	72	1436	1828	2416	2	3	106	135	114	3381	3832	3880	6	6	4.99E-04
62703	62703	63590		+	-	PFLU_0061	PFLU_RS00305	cytochrome c oxidase subunit 3	44	37	44	1951	1628	1880	1	2	64	82	47	2499	3083	2128	2	2	68	59	74	3007	2327	2942	2	3	40	49	90	1660	1761	3034	2	2	158	137	143	5025	3869	4881	5	5	1.93E-08
63800	63800	63597		-	-	PFLU_0062	PFLU_RS00310	twin transmembrane helix small protein	29	17	17	1313	752	727	3	4	36	26	11	1438	993	501	3	4	13	14	18	588	566	736	2	3	49	31	15	2045	1126	520	4	6	24	26	25	767	748	857	3	3	0.181109471
	63829	64593		+	-	PFLU_0063	PFLU_RS00315	SURF1 family protein	35	31	38	1538	1351	1629	1	1	41	45	39	1623	1706	1784	1	2	54	44	57	2393	1725	2251	2	2	34	48	39	1418	1721	1319	1	1	89	83	82	2854	2364	2804	3	3	0.017549301
	64559	65143		+	-	PFLU_0064	PFLU_RS00320	hypothetical protein	38	38	28	1676	1679	1214	2	2	42	54	29	1663	2038	1335	2	2	45	31	58	1982	1242	2310	2	3	34	34	52	1421	1216	1754	2	2	60	68	57	1939	1946	1948	3	3	0.036426874
	65154	66233		+	-	PFLU_0065	PFLU_RS00325	heme A synthase	59	55	55	2610	2390	2352	1	2	81	88	57	3192	3300	2580	2	2	100	49	68	4401	1921	2705	2	2	57	66	85	2375	2366	2863	1	2	103	104	108	3287	2942	3687	3	3	1.51E-05
	66221	67120		+	-	PFLU_0066	PFLU_RS00330	protoheme IX farnesyltransferase	110	111	113	4863	4830	4806	4	5	115	176	117	4521	6596	5313	4	6	153	129	149	6729	5059	5874	5	6	125	132	171	5132	4739	5728	4	5	210	189	192	6703	5338	6553	6	6	0.002340667
	67117	67752	67756	+	-	PFLU_0067	PFLU_RS00335	SCO family protein	651	695	704	28614	30134	29937	37	46	841	1070	700	32819	39941	31709	41	54	729	851	808	31949	33257	31786	40	50	830	855	958	34083	30549	32077	42	50	881	1049	799	28047	29628	27177	44	44	0.041212849
68707	68666	67896	67848	-	-	PFLU_0068	PFLU_RS00340	ABC transporter substrate-binding protein	7520	8125	8538	330227	352193	362951	360	451	9185	7728	7271	358162	288385	329020	316	421	5919	7881	8530	259227	307786	335251	312	390	8019	9032	8557	328974	322613	286321	338	405	6104	6640	6116	194152	187491	207903	252	254	0.195553269
	69391	68717	68717	-	-	PFLU_0069	PFLU_RS00345	ABC transporter permease	3084	3282	3464	135454	142289	147275	167	209	3629	2886	2873	141525	107708	130004	140	187	2505	2934	2755	109730	114613	108301	130	164	2807	3245	3237	115147	115924	108320	140	167	2326	2550	2619	73984	72004	89039	114	116	0.723943886
70438	70398	69391		-	-	PFLU_0070	PFLU_RS00350	methionine ABC transporter ATP-binding protein	5325	6296	5970	233854	272939	253793	200	251	5858	5272	4893	228417	196727	221410	160	213	4509	5679	5160	197498	221815	202794	164	205	5167	6581	7199	211967	235060	240857	191	227	4416	5017	4711	140450	141660	160172	144	146	0.591523159
70592	70664	72805	72824	+	-	PFLU_0071	PFLU_RS00355	catalase HPII	303	257	311	13321	11154	13237	4	5	378	343	255	14758	12823	11579	4	6	621	637	902	27204	24909	35459	10	13	473	493	456	19402	17635	15262	6	8	4813	6218	4748	153088	175561	161425	75	76	0.008409679
73590	73590	72871	72706	-	-	PFLU_0072	PFLU_RS00360	hypothetical protein	2691	3034	2701	118161	131524	114848	134	168	3408	3276	2611	132900	122236	118185	130	172	2848	3162	2986	124756	123506	117370	134	169	2575	3359	3093	105638	119992	103513	127	152	3622	3889	3211	115218	109812	109154	153	154	0.850282278
	74416	73628	73591	-	-	PFLU_0073	PFLU_RS00365	zinc ABC transporter permease subunit ZnuB	1064	1191	962	46728	51624	40911	46	58	1283	1032	869	50049	38543	39364	40	54	1444	1108	1090	63272	43284	42870	49	63	961	974	1119	39426	34804	37443	39	47	999	1085	1167	31778	30650	39678	42	43	0.92351658
	75194	74409		-	-	PFLU_0074	PFLU_RS00370	zinc ABC transporter ATP-binding protein ZnuC	1510	1732	1410	66329	75079	59960	68	85	1955	1853	1312	76234	69167	59387	65	86	2159	1672	1881	94593	65320	73955	78	99	1666	1683	1970	68355	60133	65915	68	82	1497	1667	1629	47639	47074	55386	62	63	0.493705967
75693	75676	75194		-	-	PFLU_0075	PFLU_RS00375	transcriptional repressor	1626	1603	1342	71410	69515	57069	108	136	2061	2074	1381	80399	77402	62513	115	152	2143	1663	1851	93870	64957	72770	126	159	1807	1799	1825	74129	64284	61069	114	137	1339	1735	1568	42613	48984	53321	99	100	0.209073855
75735	75735	76664	76689	+	-	PFLU_0076	PFLU_RS00380	zinc ABC transporter substrate-binding protein ZnuA	1860	1921	1560	81696	83305	66349	66	82	2380	2515	1693	92823	93868	76618	71	94	2764	2252	1969	121059	87950	77405	81	102	1575	1745	2027	64618	62326	67836	58	69	1747	1922	1945	55582	54276	66117	62	63	0.249639351
77798	77742	76789	76764	-	-	PFLU_0077	PFLU_RS00385	homoserine kinase	2728	2908	2833	119795	126072	120441	102	127	3210	3570	2912	125185	133237	131760	102	136	2541	3114	3507	111297	121619	137823	103	129	3111	3491	3616	127641	124707	120981	109	130	3045	3348	2925	96846	94537	99455	100	101	0.668940516
78097	78089	77799	77799	-	-	PFLU_0078	PFLU_RS00390	DUF2782 domain-containing protein	450	512	556	19793	22222	23640	60	75	597	698	554	23281	26058	25087	64	85	476	646	585	20865	25249	23001	63	79	546	688	718	22408	24582	24022	68	81	649	631	582	20670	17821	19802	65	66	0.066720957
78121	78164	80941	81175	+	-	PFLU_0079	PFLU_RS00395	DNA polymerase I	13672	14050	13672	600351	609011	581153	171	214	15984	16490	12632	623273	615279	571605	163	217	13184	14728	14092	577395	575203	553810	163	204	13998	15105	15857	574241	539499	530545	164	197	14267	15613	13186	453766	440808	448244	159	161	0.133635831
81909	81874	81212	81185	-	-	PFLU_0080	PFLU_RS00400	YihA family ribosome biogenesis GTP-binding protein	4195	4277	3768	184230	185412	160173	212	266	5427	5204	3908	211635	194175	176859	221	292	4312	4275	4292	188869	166981	168684	209	263	5461	5319	5227	224051	190003	174884	245	296	4242	4232	3898	134940	119488	132520	192	194	0.049245985
81951	82046	82348	82348	+	-	PFLU_0081	PFLU_RS00405	cytochrome c5 family protein	3719	4264	3887	163333	184851	165233	450	564	4935	4354	4849	192441	162464	219407	469	631	5144	4878	4039	225298	190539	158759	500	632	3248	5564	5766	133243	198733	192913	489	577	5691	4842	4736	181005	136705	161018	519	526	0.042812242
82349	82383	83009	83009	+	-	PFLU_0082	PFLU_RS00410	cytochrome c4	11183	11500	8821	491029	498486	374992	578	725	16576	14116	11964	646358	526732	541363	685	911	11816	12129	13844	517487	473700	544073	649	816	11210	14879	11736	459842	531435	392679	614	735	12749	11208	10793	405481	316441	366917	570	578	0.003263493
83010	83178	83813	83818	+	-	PFLU_0083	PFLU_RS00415	thiol:disulfide interchange protein DsbA/DsbL	7915	8032	7780	347566	348180	330735	429	537	8829	9347	7399	344290	348766	334790	405	538	7343	9533	9409	321609	372327	369782	445	557	7939	9931	8974	325669	354698	300241	429	513	10628	11654	9229	338053	329051	313724	510	514	0.09280498
83824	83824	84702		+	-	PFLU_0084	PFLU_RS00420	endonuclease	5776	5941	6022	253616	257541	255986	232	290	6775	6882	5629	264195	256803	254734	221	294	6006	6547	6997	263053	255693	275010	239	301	5887	6984	6863	241521	249461	229615	228	273	7725	9107	7031	245713	257127	239008	279	281	0.127985325
	84699	86753	86753	+	-	PFLU_0085	PFLU_RS00425	diguanylate cyclase	4971	4831	5261	218292	209411	223634	84	105	5639	6700	4908	219892	250026	222075	84	112	5122	5359	5021	224334	209310	197332	81	102	4940	5443	5756	202642	194417	192588	79	95	6338	7664	6055	201591	216399	205847	100	101	0.060464879
86832	86842	87654	87894	+	-	PFLU_0086	PFLU_RS00430	N-acetylmuramoyl-L-alanine amidase	1295	1158	1166	56877	50225	49563	51	64	1596	1993	1283	62251	74368	58052	60	79	2130	1777	1599	93323	69403	62864	73	92	1294	1170	1376	53110	41794	46052	48	57	1985	2105	2015	63151	59440	68505	77	78	0.048649364
89511	89501	87714	87633	-	-	PFLU_0087	PFLU_RS00435	PAS domain-containing sensor histidine kinase	1761	1548	1662	77360	67130	70677	31	40	1912	2104	1776	74563	78539	80378	32	43	2317	2051	2005	101474	80105	78831	38	48	1727	1866	2005	70876	66646	67089	31	38	3814	4795	3613	121306	135381	122848	70	70	0.335783162
90913	90858	89512	89512	-	-	PFLU_0088	PFLU_RS00440	sigma-54-dependent Fis family transcriptional regulator	2939	2653	2682	129076	115035	114041	70	88	3333	3444	2491	129962	128527	112729	69	91	3256	3361	3869	142635	131268	152078	83	105	2993	2941	3106	122811	105055	103938	68	82	5819	7341	5749	185077	207278	195458	144	145	0.811984278
91236	91238	91522	91554	+	-	PFLU_0089	PFLU_RS00445	hypothetical protein	134	172	155	5926	7491	6622	18	23	325	365	228	12700	13654	10340	32	42	824	184	368	36105	7206	14490	52	67	181	211	336	7441	7541	11273	26	30	677	679	842	21546	19193	28648	79	81	2.11E-19
91593	91601	91765	91767	+	-	PFLU_RS00455	PFLU_RS30315	DUF1328 domain-containing protein	385	392	337	16932	17010	14357	77	97	799	487	401	31165	18178	18177	103	136	1276	452	946	55901	17663	37177	174	223	485	528	629	19933	18879	21068	101	120	1307	1283	1684	41600	36225	57253	266	272	1.04E-08
91768	91768	92235	92411	+	-	PFLU_0091	PFLU_RS00455	hypothetical protein	974	1030	944	42770	44666	40138	72	90	2084	1140	1097	81272	42558	49655	93	123	3224	1163	2271	141203	45422	89262	153	196	1195	1271	1617	49040	45427	54128	88	105	3383	3264	4532	107615	92156	154083	246	252	0.001915953
92878	93000	94331	94373	+	-	PFLU_0093	PFLU_RS00460	glutamate/aspartate:proton symporter GltP	14480	19139	14452	635812	829611	614331	415	520	19302	16563	13663	752633	618024	618252	374	497	13107	14787	12392	574021	577497	487022	326	410	16871	13822	20416	692086	493668	683077	390	467	16018	15450	15740	509475	436225	535063	365	370	0.338832235
94419	94430	95659	95678	+	-	PFLU_0094	PFLU_RS00465	membrane protein	2851	2842	2944	125205	123199	125151	80	101	2900	3309	3040	113100	123478	137557	75	101	2623	3077	2414	114877	120194	94894	71	89	2174	2662	3210	89189	95107	107419	66	79	3478	3790	3654	110623	107014	124232	91	92	0.92541289
	96363	95752	95751	-	-	PFLU_0095	PFLU_RS00470	hypothetical protein	538	417	481	23623	18107	20482	27	33	768	1122	428	29964	41880	19374	38	49	869	657	675	38078	25674	26546	38	49	616	603	708	25301	21543	23695	32	38	724	889	658	23054	25111	22371	38	38	6.28E-05
97298	97298	96360		-	-	PFLU_0096	PFLU_RS00475	MCE family protein	569	513	588	25012	22276	25020	20	25	730	1256	610	28489	46869	27620	27	36	805	682	733	35290	26645	28836	25	32	732	667	870	30041	23848	29132	24	29	931	1142	876	29638	32263	29791	32	32	6.83E-04
	98103	97300	97299	-	-	PFLU_0097	PFLU_RS00480	ATP-binding cassette domain-containing protein	507	433	532	22276	18810	22617	21	26	559	962	541	21833	35927	24523	25	34	628	552	517	27512	21573	20354	22	28	473	472	580	19404	16859	19426	19	23	728	843	691	23170	23819	23494	29	29	0.004050166
99248	99248	98100		-	-	PFLU_0098	PFLU_RS00485	ABC transporter permease	865	703	771	37995	30511	32800	23	29	859	1322	817	33530	49333	36994	26	34	956	816	780	41898	31882	30673	23	30	999	808	946	40997	28878	31660	24	29	1208	1467	1144	38426	41425	38912	34	34	0.042214624
100405	100333	99302	99249	-	-	PFLU_0099	PFLU_RS00490	DUF2914 domain-containing protein	850	657	621	37348	28510	26420	23	29	920	941	720	35895	35121	32578	25	33	750	689	829	32870	26908	32601	23	29	819	689	899	33616	24630	30097	23	28	882	1093	948	28053	30881	32241	29	29	0.105523149
101797	101788	100406	100406	-	-	PFLU_0100	PFLU_RS00495	insulinase family protein	493	464	471	21667	20138	20051	11	14	700	798	528	27307	29790	23898	14	19	768	648	706	33663	25307	27773	16	20	570	594	691	23417	21240	23122	13	16	1456	1836	1477	46312	51861	50219	35	35	0.001769253
103556	103504	101846	101800	-	-	PFLU_0101	PFLU_RS00500	Na/Pi cotransporter family protein	917	746	750	40266	32376	31905	16	21	990	1457	773	38624	54369	34998	19	25	804	884	1040	35235	34558	40900	17	22	1061	921	1088	43548	32907	36404	18	22	1260	1469	1138	40082	41486	38713	24	24	0.019575614
104675	104675	103908	103842	-	-	PFLU_0102	PFLU_RS00505	TerC family protein	2411	2711	2890	105885	117524	122877	119	150	2531	2810	2756	98719	104864	124712	106	142	1711	1966	1824	74960	76780	71694	77	96	3029	4492	5043	124276	160453	168729	166	196	2407	2586	2370	76577	73011	80573	98	99	0.76219608
106087	106051	104744	104676	-	-	PFLU_0103	PFLU_RS00510	citrate transporter	528	475	825	23216	20629	35094	16	20	311	261	602	12141	9743	27261	9	12	211	365	435	9248	14274	17133	8	10	329	497	944	13517	17752	31585	13	16	340	421	598	10841	11911	20329	10	10	0.017051698
	108390	106429	106413	-	-	PFLU_0104	PFLU_RS00515	DUF4105 domain-containing protein	2669	2576	2789	117207	111677	118572	47	59	2788	3105	2652	108740	115877	120000	43	58	2967	2792	2905	129956	109038	114179	47	60	2675	2838	3415	109743	101379	114258	46	55	4219	5390	3946	134191	152202	134155	71	71	0.968886322
108713	108707	108387		-	-	PFLU_0105	PFLU_RS00520	DUF2388 domain-containing protein	1382	1763	1780	60702	76431	75691	176	221	1605	2022	1633	62612	75449	73921	165	220	1622	2088	1812	71041	81558	71247	185	232	1537	2034	2233	63086	72671	74715	184	218	2342	2731	2064	74518	77127	70168	229	230	0.634229481
109157	109054	108746	108745	-	-	PFLU_0106	PFLU_RS00525	DUF2388 domain-containing protein	817	1017	1135	35891	44099	48263	110	138	858	1289	1073	33478	48125	48580	105	140	1114	1238	855	48796	48372	33603	112	141	740	1167	1452	30359	41712	48602	110	130	1364	1435	1197	43407	40536	40705	133	134	0.381477477
109517	109478	109158	109158	-	-	PFLU_0107	PFLU_RS00530	DUF2388 domain-containing protein	1699	1891	1852	74628	82001	78762	195	244	1773	2171	1681	69167	81008	76102	176	234	1532	2103	1568	67115	82141	61630	174	218	1231	1774	1767	50517	63388	59128	151	179	1824	1825	1667	58020	51528	56675	170	172	0.832683516
109803	109800	109615	109541	-	-	PFLU_RS00535	PFLU_RS30320	DUF1127 domain-containing protein	67	53	59	2958	2338	2546	11	14	70	85	60	2733	3178	2751	11	15	58	89	87	2554	3498	3424	13	16	100	84	58	4140	3017	1954	13	16	102	98	108	3263	2794	3698	17	17	0.001884587
110279	110279	110064	109994	-	-	PFLU_0109	PFLU_RS00535	DUF1127 domain-containing protein	3755	3597	3963	164893	155940	168454	602	755	3883	3218	3098	151421	120074	140209	475	635	2873	5092	3191	125838	198873	125431	557	694	2610	3464	2516	107079	123724	84181	404	486	3419	2551	3800	108756	72040	129201	465	478	0.644042713
112108	112091	110598	110280	-	-	PFLU_0110	PFLU_RS00540	acetyl-CoA hydrolase/transferase family protein	15968	12071	14804	701135	523248	629273	329	413	10459	14127	13951	407822	527127	631257	259	349	9421	15231	19918	412618	594820	782786	320	399	15102	14728	24483	619523	526056	819138	370	438	17590	18996	18759	559461	536341	637686	381	386	0.664751716
	113707	112271	112258	-	-	PFLU_0111	PFLU_RS00545	NAD(P)(+) transhydrogenase (Re/Si-specific) subunit beta	3261	3064	3700	143205	132826	157301	80	100	3293	4077	4144	128408	152132	187546	80	108	1942	3878	2830	85079	151452	111222	64	80	2377	3736	2984	97506	133441	99856	64	76	1358	1488	1417	43193	42031	48176	30	30	0.271686025
114036	114027	113707		-	-	PFLU_0112	PFLU_RS00550	NAD(P)(+) transhydrogenase	631	612	747	27744	26542	31761	71	89	630	761	871	24564	28415	39444	71	95	326	798	637	14291	31194	25062	59	73	529	911	717	21719	32560	24007	68	81	272	334	287	8657	9456	9788	28	28	0.167126617
115266	115164	114043	114038	-	-	PFLU_0113	PFLU_RS00555	Re/Si-specific NAD(P)(+) transhydrogenase subunit alpha	3105	3169	3527	136347	137385	149946	100	125	3251	3665	4145	126790	136783	187556	99	134	1725	3963	3005	75563	154791	118096	83	103	2569	4473	3217	105417	159769	107659	93	110	1492	1730	1457	47459	48851	49545	42	43	0.395795623
116521	116516	115617	115610	-	-	PFLU_0114	PFLU_RS00560	transcriptional regulator GcvA	406	321	326	17828	13937	13879	13	16	497	622	397	19398	23244	17983	17	22	508	413	439	22265	16159	17264	16	20	460	466	517	18902	16656	17309	16	19	466	546	448	14825	15418	15238	16	16	1.23E-07
116657	116675	117856	117856	+	-	PFLU_0115	PFLU_RS00565	acyl-CoA dehydrogenase	2842	2318	2947	124813	100514	125280	78	98	3461	5665	3562	134973	211382	161211	108	143	3759	4016	3243	164636	156872	127466	100	126	3977	6499	4232	163161	232130	141620	126	151	10018	11057	10066	318639	312187	342183	271	274	0.009072027
117857	117869	119089	119741	+	-	PFLU_0116	PFLU_RS00570	CoA transferase	1935	1591	2042	84966	68967	86823	52	65	2385	3421	2379	93013	127646	107645	67	89	2933	2892	1836	128484	112955	72170	67	85	2457	3931	2733	100822	140404	91438	76	90	6896	7478	7163	219352	211130	243492	181	183	0.03267396
	119659	119288		-	-	#N/A	PFLU_RS30325	hypothetical protein	33	32	38	1474	1397	1636	3	4	35	49	41	1375	1853	1862	3	4	37	36	22	1620	1429	871	2	3	29	36	43	1216	1297	1464	3	3	26	21	19	834	592	678	1	1	0.020101479
119742			124658	+	-	#N/A	predictedRNA	-	76859	211646	98573	3374783	9173676	4190053	905	1134	1718987	171596	17792	67026094	6402654	805055	3909	5032	200528	107510	516146	8782113	4198614	20283822	1794	2255	18978	30763	18230	778516	1098738	609927	140	168	24670	18125	27931	784636	511752	949474	148	152	6.77E-08
125613	125625	127505	127506	+	-	PFLU_0117	PFLU_RS00605	methyl-accepting chemotaxis protein	374	406	381	16459	17607	16232	7	8	467	458	371	18242	17108	16794	6	9	293	350	318	12835	13677	12530	5	6	1904	2718	1850	78136	97081	61903	35	42	811	824	654	25794	23282	22249	12	12	0.004467175
128003	128003	127545		-	-	PFLU_0118	PFLU_RS00610	SRPBCC family protein	68	71	79	3008	3113	3383	5	6	78	83	73	3044	3120	3322	5	6	85	70	36	3755	2755	1415	4	5	56	72	81	2320	2591	2725	4	5	58	77	67	1845	2190	2304	4	4	0.048615032
	131394	128023		-	-	PFLU_0119	PFLU_RS00615	amino acid adenylation domain-containing protein	657	841	744	28882	36456	31652	7	9	828	860	685	32288	32100	31010	7	9	784	601	488	34353	23505	19177	6	7	834	709	891	34250	25357	29838	7	8	503	555	489	16012	15673	16628	4	4	0.550047024
	132338	131391		-	-	PFLU_0120	PFLU_RS00620	hypothetical protein	244	221	234	10749	9594	9965	8	10	261	265	198	10192	9900	8968	7	10	225	194	157	9894	7607	6208	6	8	241	208	215	9906	7448	7198	7	8	157	155	178	4999	4399	6055	5	5	0.086483833
133092	133092	132325		-	-	PFLU_0121	PFLU_RS00625	DUF3050 domain-containing protein	112	149	124	4924	6462	5308	5	7	135	167	126	5273	6249	5721	5	7	122	111	78	5381	4371	3082	4	5	166	139	154	6826	4967	5155	6	7	80	77	69	2563	2188	2366	3	3	0.020349331
134176	134163	133465	133444	-	-	PFLU_0122	PFLU_RS00630	GntR family transcriptional regulator	865	784	861	38000	33992	36634	41	51	941	1471	796	36712	54890	36020	46	60	902	805	852	39507	31442	33488	39	49	779	836	1047	31964	29858	35033	38	46	859	906	801	27322	25585	27259	37	38	0.039692019
134475	134475	135368	135368	+	-	PFLU_0123	PFLU_RS00635	TauD/TfdA family dioxygenase	129	134	168	5683	5830	7178	5	6	130	137	115	5090	5139	5222	4	5	108	125	179	4744	4900	7044	4	6	169	176	242	6940	6313	8123	6	7	122	223	172	3899	6311	5877	5	5	0.605823725
135383	135383	136408	136409	+	-	PFLU_0124	PFLU_RS00640	ABC transporter substrate-binding protein	154	112	185	6795	4889	7883	5	6	151	137	86	5895	5128	3891	3	4	130	118	229	5721	4624	9014	5	6	175	154	149	7216	5524	4992	4	5	103	221	173	3277	6264	5898	5	5	0.88863723
	136410	137261		+	-	PFLU_0125	PFLU_RS00645	ABC transporter ATP-binding protein	95	80	130	4198	3498	5528	4	5	75	122	57	2945	4584	2581	3	3	80	67	93	3518	2623	3675	3	3	120	101	126	4944	3636	4220	4	5	82	110	110	2617	3123	3740	3	3	0.440408955
	137273	138121		+	-	PFLU_0126	PFLU_RS00650	ABC transporter permease	76	65	105	3366	2840	4472	3	4	105	77	52	4125	2905	2395	2	3	91	71	85	4022	2774	3363	3	3	98	87	97	4021	3124	3257	3	4	76	77	71	2427	2194	2424	2	2	0.47311674
138188	138221	138847	138899	+	-	PFLU_0127	PFLU_RS00655	TonB family protein	1306	1451	1782	57350	62898	75781	83	104	1353	1263	1479	52787	47153	66952	65	88	1361	1552	1004	59608	60612	39476	67	84	865	1226	1410	35487	43791	47193	56	67	1442	1438	1602	45870	40612	54460	73	74	0.689705261
138900	138900	139820	139831	+	-	PFLU_0128	PFLU_RS00660	LysR family transcriptional regulator	1501	1526	1728	65934	66170	73479	59	74	1605	1695	1537	62620	63256	69545	52	70	1395	1422	1349	61134	55553	53050	48	61	1259	1580	1733	51661	56466	57998	50	60	1468	1670	1511	46719	47157	51374	52	52	0.806074878
	140045	141580		+	-	PFLU_0129	PFLU_RS00665	MFS transporter	209	245	199	9205	10624	8462	4	6	232	194	209	9057	7275	9490	4	5	198	214	153	8704	8362	6018	3	5	162	234	267	6648	8369	8957	4	5	215	235	205	6869	6641	6980	4	4	0.209433622
141596	141596	142654		+	-	PFLU_0130	PFLU_RS00670	HlyD family secretion protein	231	194	225	10176	8413	9567	7	8	216	241	148	8422	9008	6717	5	7	156	178	167	6871	6964	6589	5	6	207	223	206	8521	7997	6908	6	7	163	227	159	5206	6433	5437	5	5	0.55885551
	142651	144096		+	-	PFLU_0131	PFLU_RS00675	efflux transporter outer membrane subunit	261	214	253	11494	9317	10762	5	7	226	235	222	8830	8771	10081	4	6	196	250	197	8590	9766	7771	4	6	231	267	276	9501	9554	9259	5	6	191	251	214	6091	7114	7278	4	4	0.419976763
	144826	144122	143974	-	-	PFLU_0132	PFLU_RS00680	DUF3142 domain-containing protein	721	708	754	31668	30724	32080	35	44	884	799	693	34494	29845	31367	33	45	653	617	603	28612	24115	23725	28	36	699	696	770	28712	24871	25778	31	37	644	796	689	20505	22497	23424	31	31	0.402199313
147011	146991	144823		-	-	PFLU_0133	PFLU_RS00685	hypothetical protein	6022	6150	6089	264441	266572	258842	96	121	7374	6843	5614	287541	255342	254045	92	122	5284	6023	5833	231438	235255	229243	85	106	6063	6679	6634	248712	238565	221952	90	108	5725	6567	5748	182111	185421	195408	85	86	0.130855615
147160	147171	148775	148776	+	-	PFLU_0134	PFLU_RS00690	membrane protein	1079	818	1007	47408	35469	42844	20	26	1069	1532	1059	41688	57194	47921	23	30	1039	1023	909	45513	39974	35757	19	25	817	870	992	33534	31089	33204	17	20	1391	1395	1277	44258	39391	43439	26	26	0.04234864
148809	148809	149063	149063	+	-	PFLU_0135	PFLU_RS00695	DUF2789 domain-containing protein	73	63	79	3232	2737	3371	9	12	76	117	67	2997	4389	3047	10	13	84	77	68	3720	3039	2690	9	12	69	59	78	2845	2122	2623	8	9	100	121	110	3183	3444	3750	13	13	0.001988684
149439	149440	149850		+	-	PFLU_0136	PFLU_RS00700	MarR family transcriptional regulator	631	250	276	27745	10850	11760	32	40	708	367	209	27632	13704	9479	31	41	428	308	713	18746	12055	28039	37	47	1543	298	294	63332	10675	9857	52	68	385	671	492	12260	18972	16741	38	38	0.00950904
	149847	151925		+	-	PFLU_0137	PFLU_RS00705	FUSC family protein	526	476	482	23111	20636	20489	8	10	632	839	466	24647	31331	21118	9	12	549	515	588	24053	20148	23141	8	10	718	511	659	29471	18256	22067	9	11	780	991	852	24824	27998	28975	13	13	0.021058866
	151922	152131		+	-	PFLU_0138	PFLU_RS00710	DUF1656 domain-containing protein	44	43	45	1968	1888	1948	7	9	45	111	48	1770	4160	2184	9	12	54	51	45	2384	2009	1775	7	9	37	49	57	1519	1758	1914	6	8	82	127	98	2616	3595	3341	15	15	1.75E-08
	152128	153018		+	-	PFLU_0139	PFLU_RS00715	efflux RND transporter periplasmic adaptor subunit	395	376	380	17351	16302	16183	14	18	435	1303	400	16970	48644	18126	24	31	506	380	490	22167	14841	19275	16	21	396	435	476	16276	15554	15945	14	17	678	782	677	21565	22089	23046	24	24	4.16E-14
	153015	154457	154457	+	-	PFLU_0140	PFLU_RS00720	efflux transporter outer membrane subunit	478	416	435	21008	18063	18498	10	13	587	829	415	22917	30961	18799	12	16	561	480	518	24607	18763	20376	11	14	533	503	554	21890	17997	18544	11	13	749	944	708	23822	26674	24096	17	17	8.91E-04
154497	154539	155171	155171	+	-	PFLU_0141	PFLU_RS00725	hypothetical protein	47	39	45	2092	1706	1938	2	3	53	65	42	2104	2454	1927	2	3	67	56	60	2945	2188	2381	3	3	51	42	60	2096	1527	2017	2	2	83	122	107	2652	3461	3652	5	5	0.002672436
155252	155318	156814	156814	+	-	PFLU_0142	PFLU_RS00730	DUF945 domain-containing protein	11725	11673	12085	514866	505972	513695	272	341	13463	12453	11141	524959	464651	504142	249	332	9847	12215	12198	431255	477035	479382	246	308	11837	14128	13539	485569	504625	453002	268	321	13447	15143	12795	427690	427551	434952	284	287	0.154998564
157075	157115	159595	159607	+	-	PFLU_0143	PFLU_RS00735	poly-beta-1,6 N-acetyl-D-glucosamine export porin PgaA	505	465	459	22174	20177	19510	6	8	637	775	473	24868	28943	21407	7	10	553	476	498	24247	18622	19574	6	8	591	580	594	24256	20723	19886	7	8	1045	1176	984	33251	33211	33451	13	13	0.009983229
159608	159608	161605	161605	+	pgaB	PFLU_0144	PFLU_RS00740	poly-beta-1,6-N-acetyl-D-glucosamine N-deacetylase PgaB	236	210	233	10377	9135	9907	3	4	319	364	198	12471	13600	8969	4	5	293	237	222	12863	9292	8758	4	5	281	273	236	11540	9752	7913	4	4	487	624	489	15515	17620	16635	8	8	8.95E-05
161606	161608	162948	162948	+	pgaC	PFLU_0145	PFLU_RS00745	poly-beta-1,6 N-acetyl-D-glucosamine synthase	197	188	228	8666	8191	9726	5	6	349	278	211	13636	10377	9552	6	8	285	219	203	12482	8582	7980	5	7	247	222	249	10149	7952	8349	5	6	401	427	423	12767	12074	14397	9	9	1.91E-06
162949	162951	163433	163433	+	pgaD	PFLU_0146	PFLU_RS00750	poly-beta-1,6-N-acetyl-D-glucosamine biosynthesis protein PgaD	64	62	71	2840	2712	3033	4	5	83	74	64	3261	2768	2926	4	6	71	62	54	3128	2438	2128	4	5	64	78	81	2631	2793	2721	4	5	143	167	132	4563	4742	4510	9	9	0.012954242
163761	163810	165534	165534	+	-	PFLU_0147	PFLU_RS00755	ShlB/FhaC/HecB family hemolysin secretion/activation protein	902	834	915	39637	36188	38930	17	22	1014	666	808	39552	24872	36602	14	19	1178	1254	1378	51599	48987	54176	23	29	816	956	942	33489	34158	31540	16	19	3795	4747	3039	120701	134033	103313	69	69	0.881602958
165558	165565	173760	173760	+	-	PFLU_0148	PFLU_RS00760	filamentous hemagglutinin N-terminal domain-containing protein	4635	4261	4406	203546	184712	187312	18	23	5106	4314	4093	199119	160986	185240	16	22	6031	6763	6966	264160	264128	273755	25	32	4254	4499	4480	174507	160691	149896	16	19	19615	24551	15337	623880	693161	521365	74	74	0.269972051
174027	174227	174916	175043	+	-	PFLU_RS00765	PFLU_RS30330	transposase	251	314	384	11061	13630	16336	15	19	300	482	352	11717	18018	15941	16	22	649	519	261	28434	20301	10265	22	28	205	306	423	8434	10948	14177	13	16	1019	1149	837	32427	32447	28476	44	45	5.60E-04
175182	175182	176000	176016	+	-	PFLU_0149	PFLU_RS00765	hypothetical protein	1232	1378	1400	54108	59730	59518	56	70	1382	1807	1375	53895	67456	62218	56	74	1946	1533	1123	85266	59907	44141	60	77	1034	1320	1612	42426	47180	53949	49	58	2362	2680	2154	75126	75665	73237	90	91	0.325483264
176288	176984	177433	177433	+	-	PFLU_0152	PFLU_RS00775	hypothetical protein	402	417	481	17681	18100	20455	33	41	494	583	499	19272	21777	22622	35	47	737	507	259	32278	19813	10204	36	46	284	393	464	11665	14046	15547	25	30	771	748	677	24541	21144	23020	50	50	0.007588807
177478	177524	178027	178066	+	-	PFLU_0153	PFLU_RS00780	SMI1/KNR4 family protein	380	389	423	16710	16891	17990	27	34	506	483	411	19751	18033	18606	28	37	594	413	295	26053	16151	11621	27	35	313	348	401	12847	12432	13419	21	25	692	714	637	22024	20181	21653	41	42	0.0016517
178067	178067	178855		+	lepB	PFLU_RS00790	PFLU_RS00785	signal peptidase I	1697	1679	1647	74539	72792	70035	73	91	2288	1958	1518	89247	73091	68706	73	97	2462	1747	1212	107846	68242	47667	74	94	1589	1582	1554	65201	56519	52004	60	73	2708	2584	2228	86138	72975	75763	98	99	0.405638059
	178852	179268	179268	+	-	PFLU_0155	PFLU_RS00790	hypothetical protein	625	642	662	27451	27848	28159	53	66	935	688	590	36478	25699	26722	53	71	922	649	459	40418	25376	18070	52	67	646	583	622	26519	20837	20830	45	54	992	1001	956	31574	28267	32510	72	73	0.183047983
179269	179301	179774	180363	+	-	PFLU_RS00800	PFLU_RS00795	RDD family protein	622	564	569	27346	24460	24209	42	53	830	677	560	32374	25281	25343	43	58	805	703	622	35277	27464	24473	48	61	752	751	751	30852	26825	25140	48	58	1053	1177	898	33495	33234	30543	68	68	0.147368326
180905	180905	180318	180000	-	-	PFLU_0159	PFLU_RS00805	hypothetical protein	40	39	47	1769	1729	2012	2	3	61	58	44	2395	2189	2020	2	3	49	35	41	2181	1380	1643	2	2	850	1102	891	34905	39362	29817	49	59	170	191	165	5424	5409	5624	9	9	3.55E-04
181533	181533	180922	180922	-	-	PFLU_0160	PFLU_RS00810	hypothetical protein	6	12	8	301	543	366	0	0	8	5	7	343	196	355	0	0	19	7	13	840	277	522	0	0	543	860	663	22302	30748	22199	34	40	120	134	90	3843	3793	3079	5	5	0.100331023
181778	181805	182386	182423	+	-	PFLU_0161	PFLU_RS00815	hypothetical protein	2496	3190	3298	109608	138295	140193	177	222	2550	2492	3077	99441	92984	139228	140	189	2752	2950	2228	120563	115206	87591	147	185	2147	3571	4214	88104	127570	141013	173	204	3398	3900	3463	108079	110132	117738	190	192	0.434507287
182426	182426	183106	183106	+	-	PFLU_0162	PFLU_RS00820	curli production assembly protein CsgG	8249	9022	9188	362234	391087	390554	446	559	9745	6990	8191	379990	260817	370635	368	495	7468	8954	8392	327070	349710	329800	392	492	8741	10180	9971	358600	363586	333610	431	516	9074	10403	9078	288606	293736	308592	431	436	0.317028526
183107			183130	+	-	#N/A	predictedRNA	-	333	360	363	14663	15624	15468	507	635	403	281	314	15718	10498	14217	419	561	291	342	351	12767	13379	13796	442	554	372	389	390	15262	13904	13059	488	586	357	417	351	11374	11794	11954	483	487	0.15402209
183131	183136	183498		+	-	PFLU_0163	PFLU_RS00825	DUF4810 domain-containing protein	5125	5427	5667	225044	235261	240912	513	643	6147	4310	5294	239700	160836	239575	436	587	4417	5436	5413	193461	212308	212729	453	567	5307	6261	6104	217717	223632	204227	495	592	5551	6493	5373	176579	183324	182647	494	498	0.32664272
	183495	184145	184151	+	-	PFLU_0164	PFLU_RS00830	hypothetical protein	7618	7758	8126	334508	336277	345414	415	520	8759	6133	7393	341548	228857	334554	344	463	5881	7790	6946	257590	304253	272988	341	427	6897	8055	7730	282932	287721	258621	354	424	7686	8707	7929	244478	245843	269531	384	389	0.331820205
184162	184267	185889	185900	+	-	PFLU_0165	PFLU_RS00835	VWA domain-containing protein	938	1068	1035	41212	46308	44027	21	27	1098	958	935	42833	35755	42326	18	24	880	920	884	38568	35947	34757	17	22	914	998	1072	37501	35656	35874	18	22	1307	1429	1110	41588	40355	37732	24	24	0.97280012
186027	186028	186600		+	-	PFLU_0166	PFLU_RS00840	RNA polymerase sigma factor	379	402	422	16675	17445	17978	24	30	438	467	370	17112	17446	16744	22	29	389	467	467	17059	18270	18357	24	31	457	457	473	18755	16324	15842	24	29	582	697	518	18539	19687	17620	32	32	0.029297761
	186597	187190	187199	+	-	PFLU_0167	PFLU_RS00845	hypothetical protein	346	376	337	15210	16313	14356	20	25	348	448	287	13606	16746	13029	18	24	299	364	325	13099	14254	12781	17	22	311	318	312	12789	11362	10449	16	19	399	535	461	12709	15112	15698	24	24	0.042090441
187658	187654	187433	187297	-	-	PFLU0170	PFLU_RS00850	hypothetical protein	162	113	98	7130	4903	4180	19	24	187	217	108	7300	8116	4896	23	30	137	144	131	6013	5661	5178	20	25	169	131	185	6961	4708	6217	22	26	208	215	203	6630	6071	6933	29	29	5.57E-05
189148	189148	190404		+	-	PFLU_0170	PFLU_RS00855	SIR2 family protein	1250	1189	1375	54905	51557	58450	34	43	1463	1825	1401	57066	68123	63405	37	50	1540	1471	1159	67470	57451	45572	35	45	1146	1447	1455	47032	51700	48704	32	39	2360	2365	2308	75076	66785	78466	57	58	0.140501793
	190401	192233	192233	+	-	PFLU_0171	PFLU_RS00860	ATP-binding protein	1471	1446	1743	64602	62698	74115	29	36	1878	2233	1704	73258	83340	77103	31	42	2047	1918	1364	89669	74919	53626	31	39	1337	1779	1898	54879	63563	63506	27	33	2849	2918	2604	90630	82397	88545	47	47	0.139626012
192234	192236	192445	192496	+	-	PFLU0172	PFLU_RS30215	KTSC domain-containing protein	98	119	126	4345	5187	5379	18	23	128	147	129	4993	5510	5865	19	25	132	137	88	5821	5381	3472	18	23	89	130	131	3654	4658	4414	17	20	176	169	190	5608	4785	6469	26	26	0.005415524
192867	192867	195041	195056	+	-	PFLU_0172	PFLU_RS00865	hypothetical protein	1381	1354	1651	60669	58696	70213	23	29	1811	1354	1399	70652	50538	63325	21	28	1285	1541	1005	56312	60193	39517	19	23	1041	1301	1290	42729	46491	43167	17	20	1465	1185	1379	46600	33462	46881	19	19	0.642395669
195590	195590	195411	195411	-	-	PFLU0173	PFLU_RS00870	hypothetical protein	156	161	176	6871	7019	7487	31	39	195	178	147	7609	6668	6666	29	38	169	178	147	7412	6977	5788	29	37	167	186	187	6875	6655	6256	30	36	175	182	182	5566	5154	6212	30	31	0.047123788
196526	196526	195684	195608	-	-	PFLU_0173	PFLU_RS00875	hypothetical protein	1562	1654	1618	68594	71701	68798	65	82	1880	1753	1491	73342	65417	67481	61	81	1362	1741	1800	59656	68002	70767	62	78	1931	2078	2230	79211	74219	74623	75	90	1696	1936	1571	53961	54680	53431	63	64	0.65698805
	199513	196625	196619	-	-	PFLU_0174	PFLU_RS00880	DUF927 domain-containing protein	1215	1323	1227	53370	57378	52168	14	18	1363	1291	1147	53168	48195	51928	13	17	1210	1086	1044	53020	42421	41046	12	15	1202	1373	1535	49309	49046	51388	14	17	1109	1264	1048	35284	35689	35632	12	12	0.845227575
	199782	199510		-	-	PFLU_0175	PFLU_RS00885	DUF3077 domain-containing protein	88	93	114	3870	4052	4856	12	15	121	121	81	4755	4527	3695	12	15	113	104	80	4983	4096	3146	11	14	88	116	114	3617	4158	3841	11	14	98	99	72	3142	2814	2462	10	10	0.040483243
200438	200063	199779		-	-	PFLU_0176	PFLU_RS00890	hypothetical protein	94	97	110	4171	4222	4682	12	15	97	106	79	3790	3984	3591	10	13	92	89	81	4054	3513	3192	9	12	86	121	120	3567	4340	4029	11	13	78	102	79	2499	2887	2711	9	9	0.645617698
	200898	200593	200593	-	-	PFLU_0178	PFLU_RS00895	hypothetical protein	116	122	126	5136	5291	5380	13	17	152	158	134	5940	5925	6096	14	19	109	124	116	4808	4864	4570	12	15	150	148	181	6158	5309	6065	15	19	129	128	133	4133	3616	4535	13	13	0.001818902
201212	201212	200895		-	-	PFLU0179	PFLU_RS30335	AlpA family phage regulatory protein	109	106	142	4825	4607	6048	12	16	162	170	120	6338	6351	5445	14	19	136	137	155	5985	5360	6105	14	18	168	164	233	6930	5863	7816	18	21	155	148	165	4947	4187	5616	15	15	7.36E-04
203003	203003	201768	201488	-	-	PFLU_0179	PFLU_RS00900	DUF4102 domain-containing protein	1427	1313	1359	62686	56932	57806	38	47	1657	1958	1250	64624	73067	56561	39	52	1501	1416	1363	65774	55300	53594	37	47	1535	1602	1633	62972	57251	54658	39	47	1354	1467	1181	43072	41427	40166	33	33	0.231750394
203486	203618	205060	205245	+	-	PFLU_0180	PFLU_RS00910	NADP-dependent succinate-semialdehyde dehydrogenase I	6588	6726	7110	289302	291571	302263	162	204	6034	18593	6713	235301	693771	303746	219	284	11497	8166	11691	503533	318915	459452	233	296	12432	15656	18339	509981	559179	613592	327	388	20297	23667	18071	645546	668200	614313	442	445	2.61E-04
205246	205246	206523	206546	+	-	PFLU_0181	PFLU_RS00915	4-aminobutyrate--2-oxoglutarate transaminase	6011	6104	6586	263968	264588	279952	168	210	5991	14568	6217	233599	543576	281319	211	276	15487	7111	9884	678265	277732	388437	273	350	10848	14294	16486	445005	510541	551571	331	393	21173	23667	17810	673410	668198	605441	505	507	0.001128429
206661	206663	207871	207878	+	-	PFLU_0182	PFLU_RS00920	response regulator	627	596	680	27565	25839	28927	18	22	733	947	668	28585	35370	30232	19	25	592	661	603	25947	25847	23731	16	20	635	616	712	26063	22015	23835	16	19	919	1040	971	29256	29365	33019	24	25	0.065761877
209123	208935	207934	207926	-	-	PFLU_0183	PFLU_RS00925	diguanylate cyclase	532	476	524	23362	20671	22313	17	22	534	458	472	20859	17126	21388	14	19	756	731	776	33113	28559	30505	24	30	460	613	568	18877	21908	19032	16	19	2356	3172	2170	74934	89559	73785	79	79	0.788673215
210383	210308	209124	209124	-	-	PFLU_0184	PFLU_RS00930	aminotransferase	6700	6648	6333	294199	288155	269212	191	239	8010	10222	7399	312355	381421	334788	218	289	6931	7060	6821	303554	275744	268059	189	238	7104	6420	6997	291439	229309	234116	176	212	7296	7357	6725	232054	207731	228615	185	188	0.005635979
210448	210475	212385	212391	+	-	PFLU_0185	PFLU_RS00935	GGDEF domain-containing protein	3961	3886	3474	173945	168473	147686	68	85	4680	4385	3816	182510	163633	172667	67	90	3710	3811	4110	162509	148839	161523	65	82	3717	4084	4104	152476	145890	137332	63	75	3833	3759	3249	121934	106138	110459	58	59	0.129088345
212687	212687	212869	212869	+	-	PFLU_0186	PFLU_RS00940	DUF2292 domain-containing protein	24	46	39	1060	2035	1673	6	8	29	28	16	1165	1076	728	4	5	26	34	54	1149	1342	2130	6	8	35	30	58	1474	1103	1955	6	8	27	54	64	859	1542	2196	8	8	1.49E-04
212935	212944	213954	213966	+	-	PFLU_0187	PFLU_RS00945	sulfate ABC transporter substrate-binding protein	468	381	548	20587	16555	23335	15	19	356	374	239	13914	13966	10826	9	12	257	329	665	11260	12863	26170	13	16	454	376	510	18631	13449	17073	13	16	341	592	598	10845	16720	20334	15	15	0.025378812
214193	214198	215016	215029	+	cysT	PFLU_0188	PFLU_RS00950	sulfate ABC transporter permease subunit CysT	1002	1065	1120	44027	46194	47609	44	56	1172	1349	1030	45735	50347	46623	43	58	1062	1081	981	46539	42240	38554	41	51	1072	1229	1308	43998	43913	43789	44	53	1359	1418	1329	43240	40062	45194	51	52	0.423558011
215030	215030	215902	215902	+	cysW	PFLU_0189	PFLU_RS00955	sulfate ABC transporter permease subunit CysW	1152	1154	1234	50613	50046	52480	46	58	1365	1266	1061	53242	47254	48033	42	56	1213	1196	1013	53125	46735	39841	42	53	1167	1144	1278	47895	40864	42779	41	50	1258	1480	1288	40015	41807	43813	47	47	0.752604771
215903	215906	216886	216968	+	-	PFLU_0190	PFLU_RS00960	sulfate ABC transporter ATP-binding protein	2482	2388	2435	108986	103524	103544	85	107	2812	2381	2142	109647	88865	96959	75	100	2433	2394	2437	106568	93515	95786	79	100	2516	2477	2528	103247	88473	84581	78	93	2467	2758	2272	78487	77880	77237	78	79	0.740337775
217505	217480	216953	216953	-	-	PFLU_0191	PFLU_RS00965	DUF962 domain-containing protein	96	76	112	4229	3336	4772	6	7	131	120	106	5123	4488	4807	6	9	95	76	67	4180	2992	2653	4	6	79	68	92	3267	2437	3080	4	5	141	128	178	4496	3614	6084	8	8	0.001189813
217529	217564	218250	218250	+	-	PFLU_0192	PFLU_RS00970	Crp/Fnr family transcriptional regulator	725	747	688	31873	32390	29273	36	45	758	1112	736	29583	41523	33338	38	50	780	754	791	34165	29469	31116	36	45	735	741	904	30152	26500	30265	35	42	1004	1035	970	31932	29229	32996	45	45	0.11811226
218655	218655	218245		-	uraH	PFLU_0193	PFLU_RS00975	hydroxyisourate hydrolase	34	38	37	1506	1683	1613	3	3	31	63	48	1231	2384	2173	3	4	50	68	43	2218	2675	1722	4	5	50	47	64	2070	1687	2155	4	4	77	71	63	2457	2018	2145	5	5	0.001205664
	219155	218682		-	-	PFLU_0194	PFLU_RS00980	heme-binding protein	13	13	12	587	591	542	0	1	20	19	9	809	719	421	1	1	10	27	14	455	1061	569	1	1	12	23	20	504	828	690	1	1	27	24	27	882	696	925	1	1	0.198237846
219168	219256	219621	219621	+	-	PFLU_RS00990	PFLU_RS00985	response regulator	178	173	198	7841	7502	8439	17	21	193	313	200	7542	11711	9077	19	25	228	223	145	9992	8720	5718	17	22	139	172	228	5734	6174	7648	15	17	281	249	273	8959	7054	9313	22	23	4.85E-05
220763	220753	219749	219738	-	-	PFLU_0196	PFLU_RS00990	AraC family transcriptional regulator	567	419	433	24899	18171	18429	16	20	534	766	396	20846	28601	17919	17	22	421	447	623	18468	17460	24484	15	20	812	484	528	33335	17286	17679	18	22	617	696	616	19625	19659	20962	19	19	0.062026676
	220855	221934		+	-	PFLU_0197	PFLU_RS00995	fatty acid desaturase	52	61	59	2309	2676	2524	1	2	79	101	54	3093	3769	2446	2	2	87	47	80	3828	1863	3145	2	2	72	41	51	2967	1493	1726	1	1	75	82	71	2390	2328	2445	2	2	1.23E-05
	223516	221906		-	-	PFLU_0198	PFLU_RS01000	arylsulfatase	205	198	213	9030	8612	9087	4	5	281	259	189	10959	9684	8583	4	6	245	219	191	10764	8590	7540	4	5	242	229	240	9966	8179	8038	4	5	228	238	204	7280	6742	6958	4	4	0.001249598
	224348	223533		-	-	PFLU_0199	PFLU_RS01005	ABC transporter ATP-binding protein	71	58	79	3160	2524	3384	2	3	87	93	50	3422	3492	2269	2	3	69	73	69	3056	2862	2750	2	3	73	84	89	3034	3000	2986	3	3	66	62	62	2109	1751	2134	2	2	0.033076182
	225937	224345		-	-	PFLU_0200	PFLU_RS01010	ABC transporter permease	101	105	88	4468	4580	3760	2	2	99	114	88	3862	4254	4004	1	2	71	84	83	3114	3296	3269	1	2	73	84	82	3026	3021	2761	1	1	74	78	81	2375	2218	2767	1	1	0.195742322
	226226	227227		+	-	PFLU_0201	PFLU_RS01015	nitrate ABC transporter substrate-binding protein	80	59	64	3526	2584	2735	2	2	50	55	59	1985	2089	2684	1	2	48	71	52	2111	2778	2074	1	2	56	62	56	2316	2228	1875	1	2	41	70	58	1326	1986	1990	1	1	0.335701858
228207	228201	227281	227187	-	-	PFLU_0202	PFLU_RS01020	LysR family transcriptional regulator	188	177	241	8257	7707	10278	7	9	204	227	190	7974	8489	8613	6	9	180	187	214	7924	7341	8428	6	8	189	239	250	7766	8563	8377	7	8	176	197	208	5603	5581	7088	6	6	0.075804446
228381	228381	229286	229286	+	-	PFLU_0203	PFLU_RS01025	TauD/TfdA family dioxygenase	305	287	273	13410	12468	11641	11	13	337	325	237	13172	12160	10726	10	13	276	294	364	12110	11482	14328	11	13	295	332	294	12115	11884	9857	10	12	264	337	266	8423	9532	9064	9	9	0.051678285
	230994	229387		-	-	PFLU_0204	PFLU_RS01030	DUF4976 domain-containing protein	134	105	125	5886	4572	5322	2	3	131	194	117	5124	7274	5310	2	3	131	123	123	5754	4821	4866	2	3	116	133	140	4785	4763	4708	2	2	160	208	139	5096	5892	4743	3	3	0.00265055
	232039	231095		-	-	PFLU_0205	PFLU_RS01035	LysR family transcriptional regulator	95	86	92	4194	3760	3931	3	4	106	118	89	4151	4429	4061	3	4	65	88	104	2881	3472	4097	2	3	108	107	116	4456	3823	3893	3	4	88	98	98	2823	2780	3333	3	3	0.015035977
	232195	234510		+	-	PFLU_0206	PFLU_RS01040	TonB-dependent receptor	48	51	49	2140	2218	2110	0	0	43	61	39	1690	2279	1783	0	0	58	36	58	2572	1442	2284	0	0	68	47	58	2822	1690	1954	0	0	55	87	63	1753	2482	2142	0	0	0.687317607
235668	235668	234481	234471	-	-	PFLU_0207	PFLU_RS01045	MFS transporter	228	231	233	10019	10052	9907	6	8	239	338	231	9348	12637	10475	6	9	209	270	182	9158	10569	7185	6	7	182	175	218	7472	6251	7312	4	5	254	277	234	8109	7834	7960	6	6	0.003301599
235777	235777	236643	236643	+	-	PFLU_0208	PFLU_RS01050	LysR family transcriptional regulator	558	494	471	24514	21446	20043	20	25	576	758	446	22478	28302	20203	20	27	485	485	494	21265	18973	19449	18	22	523	401	499	21474	14334	16702	16	20	511	444	432	16264	12557	14687	16	16	0.144181422
	236868	237683		+	-	PFLU_0209	PFLU_RS01055	energy transducer TonB	47	46	47	2063	2024	2029	1	2	58	74	45	2281	2773	2068	2	2	43	25	32	1904	999	1289	1	1	33	43	55	1394	1548	1860	1	1	54	82	41	1731	2338	1423	2	2	4.24E-04
	237735	238457		+	-	PFLU_0210	PFLU_RS01060	MotA/TolQ/ExbB proton channel family protein	62	72	74	2738	3142	3158	3	4	70	120	64	2758	4493	2932	3	4	71	56	64	3125	2193	2524	2	3	73	75	73	3007	2708	2456	3	3	69	107	78	2197	3022	2670	3	3	0.001471258
238459	238459	238860	238869	+	-	PFLU_0211	PFLU_RS01065	biopolymer transporter ExbD	68	74	80	3010	3237	3406	6	8	112	98	60	4393	3665	2730	6	8	76	67	66	3353	2648	2613	5	7	81	87	83	3324	3133	2798	6	7	109	144	136	3490	4067	4636	10	10	0.002096064
239190	239190	239771	239771	+	-	PFLU_0213	PFLU_RS01070	alpha/beta hydrolase	415	231	258	18232	10043	10987	17	22	359	284	194	14011	10633	8811	14	19	180	224	267	7904	8752	10529	12	15	248	276	248	10178	9866	8306	13	16	223	247	219	7100	6982	7466	12	12	0.3471667
240814	240892	241674	241690	+	-	PFLU_0215	PFLU_RS01080	ABC transporter substrate-binding protein	2958	2983	3682	129913	129311	156549	141	177	3041	2311	2849	118580	86248	128935	105	142	1874	2836	3111	82079	110757	122275	107	134	3439	4988	4596	141079	178175	153800	169	201	1707	2153	2173	54316	60801	73894	79	80	0.297010141
	242928	242635	241895	-	-	PFLU_0218	PFLU_RS01090	type II toxin-antitoxin system RelE/ParE family toxin	1573	1601	1565	69110	69435	66545	185	232	1896	1789	1377	73934	66762	62309	173	230	1361	1662	1365	59636	64940	53649	161	202	1474	1813	1686	60481	64757	56436	172	205	1470	1396	1394	46785	39423	47410	149	151	0.62103101
243207	243188	242916		-	-	PFLU_0219	PFLU_RS01095	ribbon-helix-helix protein, CopG family	2992	2722	2934	131408	118011	124734	364	456	3693	3455	2523	144010	128930	114163	357	472	2385	3232	2750	104483	126232	108090	330	413	2840	3275	2895	116520	116971	96863	336	403	2788	2526	2589	88697	71343	88024	298	302	0.772936868
246608	246614	247279		+	-	PFLU_0227	PFLU_RS01120	amino acid ABC transporter permease	159	149	181	7009	6491	7697	8	10	161	136	117	6291	5101	5332	6	8	93	148	175	4083	5814	6891	6	8	160	142	228	6583	5080	7630	8	9	125	180	226	4005	5106	7710	8	8	0.875808207
	247260	247919		+	-	PFLU_0228	PFLU_RS01125	amino acid ABC transporter permease	135	125	192	5951	5424	8185	7	9	108	100	84	4247	3757	3804	4	5	91	113	184	3997	4449	7239	6	7	141	126	180	5791	4514	6052	6	8	94	132	196	3003	3733	6666	6	6	0.012937696
	247916	248692		+	-	PFLU_0229	PFLU_RS01130	amino acid ABC transporter ATP-binding protein	229	230	285	10093	9992	12129	11	13	202	178	178	7901	6656	8095	7	9	183	196	260	8047	7690	10233	8	11	260	252	277	10690	9017	9267	10	12	180	227	302	5735	6434	10266	9	9	0.144752905
	248689	249543	249543	+	-	PFLU_0230	PFLU_RS01135	amino acid ABC transporter substrate-binding protein	346	229	336	15205	9962	14323	12	15	281	308	224	10978	11513	10152	9	12	217	253	343	9538	9912	13513	10	12	359	263	282	14764	9403	9436	10	13	176	228	398	5601	6462	13552	9	9	0.508409065
250842	250802	249642	249642	-	-	PFLU_0231	PFLU_RS01140	ATP-binding protein	663	533	551	29139	23139	23455	17	21	725	909	535	28283	33944	24227	18	24	633	568	749	27731	22212	29458	18	22	726	611	687	29792	21827	23015	17	21	673	794	656	21421	22443	22302	18	18	0.079822516
251052	251059	252141		+	-	PFLU_0232	PFLU_RS01145	efflux RND transporter periplasmic adaptor subunit	572	416	459	25139	18047	19546	15	19	585	501	372	22844	18710	16876	13	17	857	839	1218	37570	32782	47875	28	36	663	768	709	27197	27432	23744	20	24	2470	3374	2541	78558	95280	86396	79	80	0.484436146
	252138	253208		+	-	PFLU_0233	PFLU_RS01150	efflux RND transporter periplasmic adaptor subunit	248	204	204	10909	8855	8688	7	8	332	312	217	12951	11665	9844	8	10	524	460	621	22989	18000	24440	16	20	368	369	394	15099	13207	13184	10	12	1402	2021	1569	44614	57059	53341	48	48	3.03E-05
	253205	256270	256339	+	-	PFLU_0234	PFLU_RS01155	efflux RND transporter permease subunit	709	562	576	31144	24361	24502	6	8	748	626	575	29198	23369	26037	6	8	1425	1154	1465	62417	45104	57581	14	17	688	914	833	28244	32645	27894	8	9	3582	4512	3771	113953	127395	128196	39	40	0.439100705
256417	256515	258692	258692	+	-	PFLU_0235	PFLU_RS01160	hypothetical protein	283	273	286	12468	11872	12159	4	5	312	418	307	12193	15607	13929	4	6	385	358	422	16903	14009	16622	5	7	255	292	352	10492	10445	11786	4	5	571	712	581	18171	20106	19782	8	8	5.45E-04
259439	259435	258809	258788	-	-	PFLU_0236	PFLU_RS01165	class I SAM-dependent methyltransferase	894	751	754	39268	32566	32075	44	55	986	1336	758	38452	49858	34297	49	65	790	878	886	34603	34324	34848	43	55	710	747	918	29149	26696	30742	38	46	751	943	797	23915	26625	27096	40	41	0.042211496
	260120	259476		-	-	PFLU_0237	PFLU_RS01170	ABC transporter permease	32	30	31	1428	1320	1328	1	2	48	40	29	1887	1528	1333	1	2	44	26	20	1947	1049	806	1	1	25	26	23	1043	957	774	1	1	30	76	23	959	2147	785	2	2	0.010745471
	261225	260110		-	-	PFLU_0238	PFLU_RS01175	ATP-binding cassette domain-containing protein	100	93	80	4416	4039	3419	2	3	119	120	76	4674	4487	3483	2	3	135	85	101	5942	3351	3988	3	3	127	103	113	5227	3706	3787	3	3	111	148	88	3536	4203	2991	3	3	0.014497115
	262037	261222		-	-	PFLU_0239	PFLU_RS01180	methionine ABC transporter substrate-binding protein	64	56	56	2832	2438	2422	2	3	65	71	32	2566	2665	1455	2	2	73	53	35	3228	2106	1405	2	2	55	83	91	2295	2971	3058	2	3	69	95	48	2224	2695	1659	2	2	0.684702446
	263471	262119		-	-	PFLU_0240	PFLU_RS01185	LLM class flavin-dependent oxidoreductase	58	56	56	2585	2468	2395	1	1	52	85	38	2032	3188	1744	1	1	56	39	58	2488	1553	2311	1	1	63	58	60	2607	2098	2025	1	1	58	101	58	1854	2859	1993	1	1	0.207813192
	264664	263471		-	-	PFLU_0241	PFLU_RS01190	SfnB family sulfur acquisition oxidoreductase	32	29	42	1417	1259	1811	1	1	40	56	35	1559	2095	1627	1	1	43	37	38	1906	1464	1518	1	1	43	47	58	1770	1684	1965	1	1	58	76	46	1856	2165	1594	1	1	0.005041417
	265930	264689	264689	-	-	PFLU_0242	PFLU_RS01195	SfnB family sulfur acquisition oxidoreductase	121	84	126	5343	3652	5360	3	3	107	127	108	4178	4767	4928	2	3	108	69	96	4747	2728	3775	2	3	129	108	147	5326	3857	4921	3	3	141	231	129	4501	6535	4388	4	4	0.091459644
	266882	266118		-	-	PFLU_0243	PFLU_RS01200	hypothetical protein	36	18	32	1591	806	1366	1	1	43	37	27	1677	1398	1244	1	1	33	33	41	1445	1306	1645	1	1	24	36	29	990	1312	972	1	1	54	65	48	1742	1854	1663	2	2	0.01365313
268006	268003	267257	267223	-	-	PFLU_0244	PFLU_RS01205	L-cystine ABC transporter ATP-binding protein YecC	1714	1935	2082	75296	83894	88516	88	110	2094	2311	1789	81652	86232	80958	83	111	1954	1821	1866	85592	71115	73338	81	102	1798	2031	2485	73779	72572	83160	86	102	2094	2540	2186	66628	71725	74323	94	94	0.698013986
	268672	268007	268007	-	-	PFLU_0245	PFLU_RS01210	cystine ABC transporter permease	2152	2330	2508	94512	101014	106642	120	151	2566	2930	2224	100055	109327	100645	116	155	2288	2336	2248	100214	91232	88366	111	140	2142	2460	2797	87902	87866	93598	113	134	2375	2702	2558	75544	76311	86986	118	119	0.811180121
269546	269466	268672		-	-	PFLU_0246	PFLU_RS01215	cystine ABC transporter substrate-binding protein	5591	5586	6108	245499	242144	259650	250	313	6047	7443	5351	235808	277723	242138	239	316	5328	5683	6034	233358	221953	237135	231	290	5547	6606	6872	227557	235970	229946	243	290	5708	6398	5786	181551	180647	196691	231	234	0.126788038
270751	270741	269746	269736	-	-	PFLU_0247	PFLU_RS01220	D-cysteine desulfhydrase	2186	2358	2368	96025	102225	100657	79	100	2452	3378	2267	95628	126045	102592	82	108	2283	2544	2360	99997	99376	92762	77	97	2041	2393	2876	83742	85470	96252	74	88	2746	3274	2806	87349	92453	95386	91	92	0.568716537
270908	270908	271834	271834	+	-	PFLU_0248	PFLU_RS01225	serine acetyltransferase	394	302	459	17327	13129	19548	14	17	381	598	245	14880	22329	11111	13	17	377	419	613	16537	16375	24119	16	20	464	388	490	19059	13877	16416	14	17	418	668	873	13315	18860	29693	21	22	0.027042625
272093	272192	274192	274232	+	-	PFLU_0249	PFLU_RS01230	BCCT family transporter	2795	2555	2642	122730	110756	112311	45	57	3973	4127	2721	154932	154020	123148	54	71	3779	3609	3552	165511	140966	139617	58	74	3453	3226	2913	141651	115223	97488	48	59	5281	6040	4842	167986	170547	164617	83	83	0.173988753
	274398	275726		+	-	PFLU_0250	PFLU_RS01235	outer membrane porin, OprD family	66	80	70	2908	3484	3007	1	2	97	94	77	3819	3511	3488	2	2	102	84	70	4509	3298	2765	2	2	107	141	172	4425	5064	5770	3	3	167	173	159	5317	4911	5413	3	3	6.51E-04
275758	275835	276872	276892	+	-	PFLU_0251	PFLU_RS01240	L-glyceraldehyde 3-phosphate reductase	5048	4856	5326	221655	210523	226427	168	211	6017	6583	4543	234616	245647	205602	166	220	5353	5836	6339	234433	227948	249128	181	228	5230	5705	5726	214550	203780	191582	163	195	7211	8065	6415	229368	227722	218077	215	216	0.078624883
	277824	276988	276988	-	-	PFLU_0252	PFLU_RS01245	taurine dioxygenase	89	59	142	3920	2557	6057	3	4	75	122	51	2934	4573	2322	3	3	81	72	116	3563	2842	4580	3	4	97	85	91	3982	3039	3056	3	4	90	112	113	2884	3186	3865	3	3	0.558363958
	278672	277836		-	-	PFLU_0253	PFLU_RS01250	taurine ABC transporter permease TauC	82	77	123	3605	3343	5269	3	4	66	87	54	2611	3266	2465	2	3	57	92	106	2536	3599	4180	3	4	90	104	89	3706	3718	2987	3	4	92	109	136	2956	3096	4625	4	4	0.051472327
	279448	278669		-	tauB	PFLU_0254	PFLU_RS01255	taurine ABC transporter ATP-binding subunit	98	74	127	4310	3235	5434	4	5	73	87	33	2882	3281	1514	2	3	64	55	140	2808	2148	5517	3	4	104	90	115	4300	3246	3852	4	4	77	119	115	2456	3376	3930	4	4	6.20E-04
280443	280443	279466	279449	-	tauA	PFLU_0255	PFLU_RS01260	taurine ABC transporter substrate-binding protein	194	158	261	8541	6873	11123	7	9	157	160	94	6141	5988	4254	4	5	127	141	262	5591	5538	10317	5	7	210	163	211	8642	5838	7079	6	7	111	245	246	3532	6941	8395	6	6	0.035869667
282296	282296	280713	280671	-	-	PFLU_0256	PFLU_RS01265	glutamate--cysteine ligase	10415	10147	11419	457326	439847	485390	232	290	11441	12280	8101	446127	458211	366568	202	267	16151	7642	7611	707343	298479	299119	214	274	12681	10616	16012	520219	379173	535713	252	302	9680	11677	9215	307893	329704	313252	198	200	0.312864935
	282894	282511	282297	-	-	PFLU_RS01275	PFLU_RS01270	PaaI family thioesterase	2183	2274	2275	95876	98566	96711	201	252	2565	1845	2033	100031	68843	92025	169	226	2003	2513	1975	87731	98166	77630	182	228	1840	2169	2280	75498	77503	76281	166	199	2215	2521	2114	70479	71191	71869	183	185	0.704904366
285411	285218	282894		-	-	PFLU_0258	PFLU_RS01275	RNA-binding transcriptional accessory protein	22329	23144	22824	980474	1003176	970190	337	423	26573	21719	20288	1036144	810414	917982	297	396	20414	24192	24365	894031	944797	957532	319	400	23571	26548	26313	966900	948197	880373	334	400	23694	27918	21103	753617	788232	717355	322	323	0.269117967
285380	285576	286316	286316	+	-	PFLU_0259	PFLU_RS01280	two-component system response regulator OmpR	10792	10920	11360	473863	473348	482915	513	643	13580	17994	12548	529523	671396	567796	600	795	13690	12459	11729	599553	486584	460966	551	695	12193	12593	13711	500203	449777	458751	528	633	12362	12950	11548	393194	365631	392561	512	517	0.004173869
286317	286433	287746	287998	+	-	PFLU_0260	PFLU_RS01285	HAMP domain-containing protein	4203	4546	4902	184559	197055	208390	119	149	5334	6979	5063	208009	260437	229108	133	176	5870	4751	4161	257113	185575	163538	121	153	4451	4746	5298	182593	169513	177284	112	134	5170	5601	5041	164444	158150	171380	123	125	0.012799291
	288722	287817	287629	-	-	PFLU_0261	PFLU_RS01290	30S ribosomal protein S6--L-glutamate ligase	1237	1192	1178	54328	51707	50080	45	57	1422	1394	1069	55471	52025	48413	43	57	1179	1112	1084	51648	43428	42629	40	50	1188	1259	1288	48739	44988	43110	41	50	1406	1603	1420	44745	45267	48296	50	50	0.586223256
289201	289201	288719		-	-	PFLU_0262	PFLU_RS01295	ATP-dependent zinc protease	495	538	552	21746	23326	23474	37	47	582	618	586	22717	23072	26536	37	49	580	525	409	25423	20531	16105	33	42	513	539	611	21068	19272	20451	35	41	698	810	732	22221	22894	24905	47	48	0.208667577
290382	289994	289215	289211	-	-	PFLU_0263	PFLU_RS01300	EAL domain-containing protein	448	488	570	19692	21178	24231	22	27	581	634	621	22658	23678	28107	23	31	567	521	459	24849	20353	18064	21	27	485	575	786	19914	20562	26311	24	28	968	1122	995	30798	31700	33826	40	41	0.054780846
290111	290111	290518	290591	+	-	PFLU_0264	PFLU_RS01305	RNA-binding protein S4	779	852	867	34225	36963	36873	70	88	992	1270	954	38682	47395	43172	79	105	1065	987	1054	46667	38577	41445	82	103	850	931	1154	34906	33251	38612	73	87	1523	1656	1375	48443	46775	46763	115	115	0.028502395
291442	291436	290633	290451	-	-	PFLU_0265	PFLU_RS01310	phosphatase PAP2 family protein	8828	9402	9318	387655	407532	396099	394	493	11623	10343	9609	453220	385921	434818	395	528	8953	9759	6644	392134	381144	261127	340	428	6948	8250	9455	285042	294683	316338	312	371	8437	8045	9136	268369	227138	310593	328	334	0.05263215
291462	291562	292464	292643	+	-	PFLU_0266	PFLU_RS01315	Hsp33 family molecular chaperone HslO	6937	7391	7006	304635	320391	297806	271	340	8012	8410	6334	312419	313821	286636	254	336	5767	6791	6467	252599	265215	254169	227	284	7014	7539	8093	287735	269271	270791	255	305	6438	7284	6000	204774	205658	203978	225	226	0.114636141
292644	292644	294185	294210	+	-	PFLU_0267	PFLU_RS01320	phosphoenolpyruvate carboxykinase (ATP)	33861	38306	34016	1486791	1660365	1445919	791	992	42589	36220	31179	1660617	1351456	1410773	718	956	30887	35620	33054	1352694	1391100	1299001	696	873	35334	39388	42606	1449447	1406773	1425471	774	925	25316	27238	23956	805200	769027	814365	511	516	0.003730647
294832	294826	294470	294304	-	-	PFLU0270	PFLU_RS01325	DUF1493 family protein	327	263	296	14394	11440	12586	28	35	317	324	270	12388	12098	12232	25	34	240	281	259	10530	10986	10212	23	29	284	365	334	11686	13039	11176	28	33	324	393	344	10307	11096	11719	30	30	0.052609303
	296058	295459	295358	-	-	PFLU_0270	PFLU_RS01330	putative adenosine monophosphate-protein transferase Fic	584	476	503	25682	20645	21416	30	37	696	755	485	27158	28201	21962	32	42	540	658	809	23691	25713	31825	36	45	1016	590	665	41700	21084	22274	38	47	907	1080	799	28866	30508	27161	47	48	0.071740064
296241	296228	296058		-	-	PFLU_RS01335	PFLU_RS30345	DUF2559 family protein	250	217	185	11013	9438	7883	44	55	312	337	162	12182	12577	7348	47	62	198	244	376	8682	9549	14807	51	64	475	278	269	19508	9957	9032	60	75	331	369	301	10557	10418	10239	60	60	4.70E-04
296392	296405	297580	297607	+	-	PFLU_0272	PFLU_RS01335	tetratricopeptide repeat protein	2977	2980	2955	130744	129169	125622	87	109	3294	3320	2996	128470	123879	135570	82	109	2377	2853	2650	104111	111452	104141	72	90	2670	3229	3208	109532	115337	107332	78	94	2829	3065	2708	90000	86542	92059	75	76	0.861246473
297850	297864	299807	299807	+	-	PFLU_0274	PFLU_RS01340	RecQ family ATP-dependent DNA helicase	1836	1656	1903	80639	71787	80917	31	40	2170	2601	1783	84640	97058	80677	34	44	2013	2046	1754	88169	79917	68960	32	40	1498	1638	1732	61485	58505	57978	25	30	2666	2661	2502	84815	75136	85067	41	42	0.280977195
299874	299936	300790	300849	+	-	PFLU_0275	PFLU_RS01345	M15 family peptidase	329	311	316	14484	13491	13465	12	16	361	443	333	14102	16544	15078	13	17	418	349	286	18316	13631	11249	13	16	358	321	408	14693	11490	13654	12	15	432	501	453	13744	14155	15410	16	16	7.21E-04
300852	300852	301283	301600	+	-	PFLU_0276	PFLU_RS01350	acyl-CoA thioesterase	408	350	317	17940	15171	13515	28	35	392	634	349	15307	23672	15809	32	42	421	416	328	18438	16249	12912	29	36	296	292	419	12157	10431	14031	23	28	508	489	485	16177	13831	16502	35	35	3.66E-05
301994	301985	301506	301489	-	-	PFLU_0277	PFLU_RS01355	hypothetical protein	487	585	536	21411	25392	22794	38	48	559	401	497	21807	14985	22531	30	41	716	1225	1087	31376	47851	42718	68	84	387	689	587	15902	24611	19643	35	41	2311	2917	1480	73531	82360	50332	144	143	0.906781711
	304701	302353	302353	-	-	PFLU_0278	PFLU_RS01360	molybdopterin oxidoreductase	520	417	493	22875	18112	20979	7	8	474	908	444	18488	33894	20098	7	10	558	501	697	24474	19599	27402	8	10	539	817	621	22117	29186	20783	8	10	846	1094	736	26925	30912	25050	11	11	0.02204198
305544	305537	304698		-	-	PFLU_0279	PFLU_RS01365	formate dehydrogenase accessory sulfurtransferase FdhD	172	102	199	7593	4442	8494	6	8	154	176	143	6022	6590	6471	5	7	251	134	140	11033	5265	5538	6	8	223	219	170	9152	7825	5696	7	8	229	366	296	7300	10347	10083	10	11	0.128894293
306542	306522	305635	305595	-	-	PFLU_0280	PFLU_RS01370	LysR family transcriptional regulator	1156	1148	1102	50793	49777	46869	44	55	1419	1449	1081	55335	54090	48943	44	59	1124	1264	1412	49240	49378	55495	46	57	1154	1251	1398	47343	44683	46798	43	52	1386	1491	1223	44082	42115	41580	47	47	0.32285969
306655	306655	307095	307225	+	-	PFLU_0281	PFLU_RS01375	peptidoglycan-binding protein LysM	181	167	200	7982	7242	8507	14	17	238	221	207	9287	8263	9400	15	20	410	415	585	17968	16209	23024	34	43	229	341	300	9395	12182	10059	20	23	1581	1780	1308	50292	50259	44479	109	109	4.10E-04
307826	307803	307141	307077	-	-	PFLU_0282	PFLU_RS01380	GMP/IMP nucleotidase	394	447	445	17330	19375	18942	22	27	440	495	405	17163	18477	18363	20	27	350	425	364	15355	16604	14308	18	23	368	468	526	15131	16718	17608	20	24	393	468	401	12504	13239	13657	19	19	0.11228995
307881	307891	308457		+	-	PFLU_0283	PFLU_RS01385	ADP compounds hydrolase NudE	916	743	875	40234	32218	37201	51	64	898	1037	796	35032	38724	36032	48	64	878	914	807	38479	35717	31731	49	62	847	830	895	34781	29664	29964	46	55	1144	1454	1142	36404	41062	38832	67	68	0.429917199
	308454	309290	309436	+	cysQ	PFLU_0284	PFLU_RS01390	3'(2'),5'-bisphosphate nucleotidase	1666	1462	1591	73192	63411	67660	64	81	1578	2043	1410	61561	76265	63804	60	80	1627	1562	1491	71268	61036	58629	60	76	1422	1453	1544	58332	51926	51680	53	64	1990	2487	1935	63302	70223	65806	78	79	0.628792507
309838	309812	309357	309157	-	-	PFLU_0285	PFLU_RS01395	thioesterase	559	544	543	24567	23587	23098	41	52	545	538	488	21251	20083	22090	34	46	462	532	471	20258	20802	18527	34	43	517	473	558	21224	16901	18689	34	41	495	562	512	15752	15870	17427	35	35	0.891718714
	311215	309839	309839	-	-	PFLU_0286	PFLU_RS01400	sigma-54-dependent Fis family transcriptional regulator	1993	1953	1973	87525	84652	83884	49	61	1812	1930	1736	70687	72030	78573	40	53	1643	1815	1801	71973	70887	70813	41	51	1797	1823	2125	73732	65141	71096	42	50	1742	2030	1728	55406	57340	58755	41	41	0.625475001
313056	313020	311212		-	-	PFLU_0287	PFLU_RS01405	sensor histidine kinase	1857	1967	1917	81546	85259	81516	36	45	1999	2041	1771	77964	76182	80163	32	43	1810	1794	1797	79281	70083	70625	32	40	1812	1968	2197	74339	70310	73532	33	40	1858	2207	1834	59105	62315	62348	33	33	0.965454957
	313926	313057	313057	-	rfbD	PFLU_0288	PFLU_RS01410	dTDP-4-dehydrorhamnose reductase	4032	4066	4026	177074	176242	171161	160	200	4120	4298	3524	160653	160402	159485	138	184	3512	3539	3725	153811	138234	146418	133	167	3565	3991	4212	146264	142560	140932	137	164	3461	3913	3180	110099	110479	108107	124	125	0.628607684
	314468	313923		-	rfbC	PFLU_0289	PFLU_RS01415	dTDP-4-dehydrorhamnose 3,5-epimerase	3556	3705	3585	156163	160604	152399	228	286	3477	3966	3273	135608	148011	148112	197	263	3160	3550	3470	138419	138656	136399	201	252	3419	3951	4311	140250	141133	144264	217	259	3321	3858	3065	105629	108931	104188	193	194	0.91302743
	315340	314465		-	rfbA	PFLU_0290	PFLU_RS01420	glucose-1-phosphate thymidylyltransferase	6912	7062	6689	303506	306106	284332	271	340	6500	7420	6041	253453	276861	273350	229	305	5790	6515	6580	253601	254442	258610	232	291	6463	7362	7622	265137	262969	255024	249	297	6228	6927	5711	198100	195576	194150	221	223	0.377723554
316579	316419	315337		-	rfbB	PFLU_0291	PFLU_RS01425	dTDP-glucose 4,6-dehydratase	7055	7390	6802	309774	320334	289140	225	282	6707	8071	5916	261547	301156	267708	192	255	5365	6301	6524	234959	246077	256384	181	226	6250	7202	7821	256381	257237	261681	200	238	6181	7152	5831	196601	201938	198240	182	183	0.343176813
316566	316571	319480	319601	+	-	PFLU_0292	PFLU_RS01430	aminotransferase	2736	2474	2712	120176	107247	115317	31	39	2985	4843	2738	116400	180732	123917	36	48	3705	3010	2941	162288	117584	115611	35	45	2756	2739	3240	113061	97849	108427	30	36	4491	4868	3992	142844	137458	135720	47	47	0.218739132
319602	319602	320708	320764	+	aguA	PFLU_0293	PFLU_RS01435	agmatine deiminase	2588	3160	2577	113654	136969	109563	86	108	2157	2040	2099	84141	76142	95016	57	76	1816	2052	1835	79550	80164	72137	55	69	2200	3040	3892	90246	108577	130215	84	99	2550	3316	2849	81130	93634	96875	81	81	0.071998022
320942	320942	321157	321280	+	-	PFLU_0294	PFLU_RS01440	hypothetical protein	15	15	15	690	665	637	2	3	21	15	15	844	570	689	2	3	44	61	46	1940	2416	1818	7	9	130	197	163	5339	7065	5481	23	27	123	119	96	3937	3386	3280	16	16	0.428383848
	323309	321222	321222	-	-	PFLU_0295	PFLU_RS01445	TonB-dependent siderophore receptor	265	414	543	11644	17959	23092	6	8	276	206	312	10791	7700	14118	3	5	286	327	330	12563	12797	12972	4	6	233	334	385	9580	11930	12907	4	5	187	338	284	5967	9544	9658	3	4	0.038526565
323566	323721	325022	325064	+	-	PFLU_0296	PFLU_RS01450	outer membrane porin, OprD family	75022	74532	76021	3294102	3230568	3231430	1992	2497	71183	78866	73230	2775546	2942672	3313510	1728	2312	44145	60760	68537	1933325	2372888	2693424	1434	1792	81685	85809	104567	3350798	3064759	3498489	2127	2538	36624	37967	39226	1164853	1071958	1333432	900	914	0.140378762
326068	326111	326518	326518	+	-	PFLU_0299	PFLU_RS01465	hypothetical protein	2527	2175	2539	110988	94274	107932	204	255	3161	2947	2448	123264	109977	110772	211	281	2077	2335	2394	90997	91202	94091	179	225	2528	2961	2784	103726	105788	93169	206	247	2848	2726	2909	90588	76990	98912	214	217	0.558007992
326519	327255	328289		+	yhjQ	PFLU_0300	PFLU_RS01470	cellulose synthase operon protein YhjQ	3495	3232	3026	153486	140099	128665	108	135	3843	3866	3091	149873	144280	139899	105	139	3436	3882	4172	150500	151610	163955	119	150	4349	5132	5328	178420	183326	178290	145	173	6203	6795	5859	197311	191866	199178	187	189	0.574058601
	328286	330505		+	-	PFLU_0301	PFLU_RS01475	UDP-forming cellulose synthase catalytic subunit	2660	2681	2761	116797	116243	117400	41	52	3005	2927	2560	117173	109231	115833	38	51	2556	3037	3058	111949	118610	120193	42	52	3497	4722	4179	143485	168651	139828	56	67	4798	5177	4550	152624	146166	154684	67	68	0.902473579
	330502	332769		+	-	PFLU_0302	PFLU_RS01480	cyclic di-GMP-binding protein	4662	4556	4702	204704	197503	199880	70	88	5492	4437	4424	214166	165582	200203	63	85	4210	4909	5394	184377	191726	211999	68	86	6453	7678	6736	264739	274226	225374	93	112	7208	8277	6794	229262	233707	230978	101	101	0.200780275
	332766	333962		+	-	PFLU_0303	PFLU_RS01485	endoglucanase	2955	3045	3078	129782	131990	130865	87	109	3437	3095	2957	134044	115491	133836	79	106	2847	3517	3624	124694	137386	142455	89	112	4314	4949	4601	176977	176790	153946	117	141	4972	5492	4602	158152	155071	156454	129	130	0.976677613
	333944	337783	337799	+	-	PFLU_0304	PFLU_RS01490	tetratricopeptide repeat protein	8837	8247	8995	388037	357498	382371	78	97	9355	8050	8024	364776	300396	363069	66	89	7482	9434	9822	327695	368454	386009	75	93	11132	13595	12677	456668	485565	424142	99	118	13455	14600	12231	427946	412208	415770	108	109	0.24166893
337800	337800	338465		+	-	PFLU_0305	PFLU_RS01495	SGNH/GDSL hydrolase family protein	2787	2830	2863	122389	122680	121718	146	183	2986	3101	2636	116436	115724	119272	132	175	2566	3412	3674	112378	133268	144406	156	195	3562	4486	4237	146125	160227	141786	187	224	4468	4896	3890	142121	138241	132257	205	206	0.850469826
	338465	339130	339147	+	-	PFLU_0306	PFLU_RS01500	cell division protein FtsQ	2355	2258	2369	103415	97874	100718	120	151	2647	2540	2295	103228	94790	103884	113	151	2248	2746	2589	98457	107256	101775	122	153	2760	3391	3214	113227	121124	107535	143	171	3680	3876	3385	117045	109441	115075	169	170	0.923212763
339148	339148	340563	340563	+	-	PFLU_0307	PFLU_RS01505	MBOAT family protein	2218	2218	2456	97420	96163	104428	55	70	2547	2170	2218	99327	81000	100395	49	66	2180	2544	2291	95488	99376	90060	53	67	2527	3099	2938	103688	110703	98329	61	73	3569	3725	3528	113517	105192	119927	78	79	0.853807673
340564	340576	341700	341801	+	-	PFLU_0308	PFLU_RS01510	cell division protein FtsQ	1402	1272	1345	61583	55173	57208	41	51	1482	1312	1269	57824	48966	57437	36	48	1255	1437	1519	54980	56131	59718	40	50	1686	2018	1952	69191	72075	65339	51	61	2150	2413	2017	68395	68151	68596	60	60	0.801227061
341852	341877	342812	342837	+	yhjQ	PFLU_0309	PFLU_RS01515	cellulose synthase operon protein YhjQ	1294	1128	1324	56842	48903	56309	46	57	1351	1961	1375	52701	73197	62224	50	66	1393	1569	1651	61030	61289	64895	53	66	1305	1628	1792	53569	58153	59982	51	61	2868	3094	2289	91246	87361	77838	90	91	0.118587284
	344241	343054	343035	-	-	PFLU_0310	PFLU_RS01520	methyltransferase	1514	1545	1627	66499	67006	69194	45	56	1685	1643	1551	65713	61328	70196	41	55	1637	1281	1335	71701	50044	52492	38	48	1657	1619	2172	68007	57844	72672	46	55	1639	1855	1644	52140	52388	55911	44	45	0.683985196
	344911	344222		-	-	PFLU_0311	PFLU_RS01525	ABC transporter permease	2184	2340	2315	95917	101460	98435	114	142	2487	2557	2369	96987	95427	107201	108	144	2403	2032	1838	105274	79367	72260	98	124	2413	2313	3159	98989	82626	105710	116	138	2457	2772	2503	78163	78285	85111	115	116	0.843158779
345677	345603	344911		-	-	PFLU_0312	PFLU_RS01530	ABC transporter permease	3116	3677	3538	136819	159405	150418	171	214	3528	4045	3389	137594	150950	153371	159	212	3546	2998	2654	155308	117092	104331	143	181	3305	3424	4700	135611	122301	157259	167	199	3924	4228	3913	124826	119374	133044	179	181	0.620324906
346443	346430	345678	345678	-	-	PFLU_0313	PFLU_RS01535	amino acid ABC transporter	14210	14463	15562	623944	626906	661513	675	846	17119	17653	14848	667501	658709	671875	664	884	13400	15938	17507	586863	622452	688027	670	839	17954	19232	21294	736503	686892	712455	790	945	17154	18135	15993	545596	512024	543664	701	708	0.127048975
347406	347217	346444	346444	-	-	PFLU_0314	PFLU_RS01540	ATP-binding cassette domain-containing protein	3788	4091	4266	166360	177345	181357	180	226	3964	5033	4197	154566	187799	189912	171	229	4017	4140	3654	175940	161687	143606	164	207	4043	5043	6655	165854	180122	222669	207	244	5356	5763	5104	170357	162720	173523	215	218	0.169062414
347700	347772	349163	349165	+	gabP	PFLU_0315	PFLU_RS01545	GABA permease	5853	5564	5987	257015	241183	254493	143	180	4710	7672	5913	183683	286285	267554	132	176	5660	6676	9249	247896	260731	363500	166	208	10225	11880	16067	419473	424313	537562	279	330	8254	9358	7599	262546	264229	258335	186	188	0.180554451
349698	349695	349282	349282	-	-	PFLU_0316	PFLU_RS01550	hypothetical protein	402	513	511	17682	22278	21740	39	49	481	623	522	18791	23274	23652	39	52	434	614	417	19025	23980	16408	38	47	325	508	611	13334	18164	20469	35	41	569	601	575	18104	16993	19565	43	44	0.097176674
350652	350652	349699	349699	-	-	PFLU_0317	PFLU_RS01555	alpha/beta fold hydrolase	213	223	219	9395	9685	9340	7	9	219	359	234	8555	13398	10627	8	11	201	239	228	8820	9336	8985	7	9	204	213	223	8405	7632	7470	6	8	274	348	285	8717	9835	9708	9	9	3.07E-04
350821	350826	351791	351791	+	-	PFLU_0318	PFLU_RS01560	arsenic resistance protein	387	299	341	17024	12975	14517	12	15	433	568	363	16892	21200	16437	14	18	394	338	323	17295	13206	12721	11	14	294	310	330	12091	11107	11051	9	11	459	546	510	14602	15438	17337	16	16	6.17E-06
351870	351879	353471	353560	+	-	PFLU_0319	PFLU_RS01565	membrane protein	2434	2495	2301	106889	108176	97837	52	65	2255	1941	2480	87940	72455	112244	42	57	996	1637	1183	43633	63957	46524	25	32	1927	2567	2510	79078	91715	83993	44	53	1535	1585	1389	48842	44773	47224	29	29	0.513739252
353561	353561	353836	353985	+	-	PFLU_0320	PFLU_RS01570	hypothetical protein	348	356	406	15299	15457	17294	46	58	380	515	448	14839	19217	20303	49	65	331	401	179	14522	15696	7042	35	45	203	284	352	8327	10159	11787	30	36	562	533	562	17898	15049	19115	61	62	1.68E-04
353986	353986	354543	354565	+	-	PFLU_0321	PFLU_RS01575	hypothetical protein	581	629	684	25551	27288	29087	39	48	557	805	692	21720	30071	31334	37	49	553	610	504	24254	23836	19842	32	40	525	727	720	21575	25973	24095	36	42	987	1103	947	31421	31158	32222	56	56	0.320095202
	355081	354809	354700	-	-	PFLU_0322	PFLU_RS01585	Fe(2+)-trafficking protein	1098	1527	1424	48231	66225	60568	170	213	1369	1855	1523	53413	69216	68934	175	233	1526	1672	1454	66869	65305	57154	183	231	1191	1632	2090	48881	58304	69944	183	216	1631	1652	1525	51897	46653	51850	181	183	0.231915132
	356145	355078		-	-	PFLU_0323	PFLU_RS01590	adenine DNA glycosylase	4301	4648	4418	188891	201504	187833	143	180	5362	5598	4269	209107	208899	193187	143	190	4731	4585	4984	207207	179068	195881	144	181	4876	4977	5155	200038	177757	172474	143	171	4642	5323	4380	147639	150301	148922	138	139	0.068845398
358402	358352	356142		-	-	PFLU_0324	PFLU_RS01595	AsmA family protein	8011	7802	7847	351774	338176	333592	123	154	9709	10481	7478	378579	391077	338393	126	167	8345	8448	9212	365503	329924	362052	126	159	8660	8644	8876	355256	308748	296984	120	144	8619	9869	8228	274152	278647	279715	124	125	0.03612677
358569	358677	360338	360425	+	-	PFLU_0325	PFLU_RS01600	MFS transporter	18855	18978	22617	827906	822594	961385	418	523	14791	16266	16827	576726	606941	761412	290	390	10110	15916	12845	442788	621596	504815	252	314	17615	22137	25697	722610	790651	859764	400	475	10423	12451	11635	331530	351540	395511	213	216	0.912162636
360618	360640	361233		+	-	PFLU_0327	PFLU_RS01605	imidazoleglycerol-phosphate dehydratase	7224	9757	8987	317211	422946	382022	502	629	7911	8877	8279	308478	331251	374615	425	569	7630	8908	7775	334166	347896	305565	441	554	6214	9997	11456	254907	357075	383281	474	558	9432	9741	8984	299997	275029	305394	488	494	0.258728789
	361233	361871		+	hisH	PFLU_0328	PFLU_RS01610	imidazole glycerol phosphate synthase subunit HisH	8426	9199	8737	370005	398745	371422	474	594	8927	8657	7913	348085	323029	358086	402	536	7375	8417	8019	322992	328733	315140	401	504	6977	8918	10032	286219	318521	335661	413	490	8395	8850	8216	267030	249876	279290	410	415	0.266730422
	361872	362129	362168	+	-	PFLU_0329	PFLU_RS01615	DUF2164 domain-containing protein	1880	2142	1932	82583	92853	82130	265	332	1950	2001	1964	76040	74688	88889	231	309	1819	2135	1808	79677	83385	71087	240	302	1586	2138	2481	65098	76369	83013	244	290	1998	2048	1918	63567	57821	65200	238	241	0.932129062
362169	362169	362906	362915	+	hisA	PFLU_0330	PFLU_RS01620	1-(5-phosphoribosyl)-5-((5- phosphoribosylamino)methylideneamino)imidazole-4- carboxamide isomerase	7428	8200	7764	326189	355466	330065	364	456	8450	7379	7193	329487	275354	325506	314	420	6218	7763	7599	272356	303198	298654	315	394	7007	8674	8892	287432	309819	297529	339	404	7148	7667	6568	227357	216481	223292	298	301	0.240037938
362916	362916	363686	363690	+	-	PFLU_0331	PFLU_RS01625	imidazole glycerol phosphate synthase cyclase subunit	5978	6370	5902	262502	276129	250889	272	341	6885	5554	5526	268493	207237	250068	234	313	5134	5811	5739	224860	226952	225550	233	292	5369	5994	6258	220251	214080	209381	232	278	5379	5754	5350	171093	162455	181873	220	222	0.337787709
363694	363753	364508	365104	+	-	PFLU_0332	PFLU_RS01630	ABC transporter substrate-binding protein	1573	1489	1741	69082	64555	74022	73	91	1725	2074	1657	67282	77402	75008	72	96	1627	1835	1573	71287	71662	61834	71	90	1335	1651	1872	54788	59000	62654	65	77	2358	2411	2148	75013	68093	73019	94	95	0.383220754
	366104	364512		-	-	PFLU_0333	PFLU_RS01635	hypothetical protein	63	43	61	2780	1888	2609	1	1	85	53	49	3343	2009	2234	1	1	64	45	41	2834	1770	1634	1	1	91	58	77	3751	2088	2590	1	1	99	91	94	3153	2581	3197	1	1	0.011985106
366955	366954	366166	366140	-	-	PFLU_0334	PFLU_RS01640	divergent polysaccharide deacetylase family protein	818	787	773	35953	34124	32875	34	43	961	878	865	37473	32765	39183	34	46	928	737	791	40679	28797	31116	33	42	772	832	943	31672	29733	31558	32	39	1076	1333	1077	34232	37646	36640	45	45	0.239378244
368302	368272	366956	366956	-	-	PFLU_0335	PFLU_RS01645	S41 family peptidase	6773	6208	6022	297403	269104	256017	165	208	7341	7782	5989	286263	290397	271009	161	214	5944	6529	7498	260359	254981	294686	163	205	6786	6637	7538	278386	237075	252226	162	194	8134	9602	7687	258731	271117	261325	198	200	0.090121671
369795	369598	368303	368303	-	-	PFLU_0336	PFLU_RS01650	peptidase M23	3629	3669	3844	159351	159033	163424	98	123	3813	4235	3650	148699	158019	165180	90	121	3730	3944	3528	163391	154040	138665	93	117	3306	3703	4291	135619	132270	143595	88	105	4563	5442	4702	145144	153664	159851	116	117	0.45264919
371356	371322	369796	369796	-	-	PFLU_0337	PFLU_RS01655	2,3-bisphosphoglycerate-independent phosphoglycerate mutase	14239	14966	14545	625245	648700	618296	329	413	16696	15623	13240	651007	582940	599095	300	400	12388	15530	15487	542550	606498	608655	306	383	14208	16573	15490	582854	591951	518265	308	369	15183	17547	13853	482914	495433	470905	314	316	0.257184822
371462	371474	371887	371887	+	-	PFLU_0338	PFLU_RS01660	rhodanese-like domain-containing protein	3008	4136	4148	132083	179301	176357	313	392	3514	4735	4211	137037	176677	190547	303	406	3586	4288	3087	157059	167493	121325	285	358	2708	4251	4810	111110	151861	160955	289	341	4163	4223	4147	132408	119234	141001	311	316	0.192805517
371888	371889	372143	372182	+	grxC	PFLU_0339	PFLU_RS01665	glutaredoxin 3	3288	4012	4042	144407	173901	171820	511	640	3889	4446	3748	151657	165896	169618	477	636	3472	4152	3717	152082	162169	146083	479	601	3389	4351	4760	139032	155405	159279	499	593	3661	4030	3656	116466	113788	124293	458	463	0.333718513
372183	372183	372662	372709	+	-	PFLU_0340	PFLU_RS01670	protein-export protein SecB	17912	21491	20481	786528	931516	870599	1434	1797	21465	24475	20042	836965	913250	906864	1385	1845	17571	23500	23723	769541	917780	932301	1454	1819	19185	23576	24356	786990	842036	814871	1423	1697	19830	21543	18689	630700	608253	635318	1289	1301	0.180892556
373238	373237	372782	372775	-	-	PFLU_0341	PFLU_RS01675	tRNA (cytidine(34)-2'-O)-methyltransferase	1054	1236	1350	46313	53585	57393	91	114	1198	1458	1234	46721	54434	55874	86	114	1095	1462	1211	47995	57096	47611	89	111	860	1369	1479	35298	48918	49489	82	97	1264	1382	1174	40227	39044	39935	86	87	0.580877432
372784	373236	373676	373733	+	-	PFLU_0342	PFLU_RS01680	hypothetical protein	524	586	556	23016	25443	23652	43	54	640	660	513	24960	24658	23212	41	55	539	557	501	23620	21777	19698	39	49	529	534	688	21717	19087	23043	40	48	635	629	597	20197	17781	20311	43	44	0.352720085
373787	373816	374127	374127	+	-	#N/A	PFLU_RS30350	hypothetical protein	46	51	49	2022	2224	2101	5	6	55	53	48	2180	1983	2184	5	6	52	49	26	2301	1931	1023	4	5	33	29	44	1376	1055	1487	3	4	62	50	60	2001	1426	2040	5	5	0.092520553
	375645	374209	374209	-	ntrC	PFLU_0343	PFLU_RS01685	nitrogen regulation protein NR(I)	763	683	758	33503	29630	32248	17	22	3	3	1	128	127	76	0	0	4	3	4	200	143	179	0	0	11	15	15	469	571	523	0	0	16	16	8	517	472	301	0	0	1
376761	376727	375642		-	-	#N/A	ntrB	nitrogen regulation protein NR(II)	271	261	289	11914	11318	12307	8	10	363	465	255	14162	17359	11550	10	13	710	813	797	31096	31769	31332	23	28	1930	2703	2545	79173	96552	85153	67	80	2038	2389	1584	64839	67455	53866	57	57	7.37E-05
377475	377448	377023	377023	-	-	PFLU_0345	PFLU_RS01695	cupin domain-containing protein	167	227	215	7351	9858	9169	16	20	189	235	189	7395	8791	8587	14	19	186	204	171	8182	7989	6724	14	17	143	247	263	5898	8851	8800	15	18	302	327	231	9633	9255	7875	20	20	0.110525331
378094	378062	377526	377514	-	-	PFLU_0346	PFLU_RS01700	chorismate mutase	1296	1354	1292	56924	58702	54952	84	105	1574	1960	1215	61376	73145	55003	89	117	1132	1376	1539	49611	53771	60500	81	101	1220	1332	1398	50073	47573	46772	74	89	1673	1825	1349	53237	51550	45874	93	93	0.196054839
378508	378511	378747	378751	+	-	PFLU_0347	PFLU_RS01705	hypothetical protein	57	60	79	2537	2603	3383	9	11	71	58	66	2775	2199	2986	8	11	89	59	64	3907	2309	2525	9	12	50	79	99	2080	2836	3339	9	11	125	132	122	4001	3737	4165	16	16	0.173392803
380454	380230	378824	378809	-	glnA	PFLU_0348	PFLU_RS01710	type I glutamate--ammonia ligase	20840	21854	22846	915075	947260	971135	535	671	24892	23079	19025	970591	861165	860841	479	637	32489	42659	44796	1422881	1665982	1760423	918	1148	77012	103350	82892	3159104	3691241	2773295	1905	2279	67235	74399	52355	2138417	2100542	1779728	1420	1425	0.267018645
380267	380282	380464	380516	+	-	#N/A	PFLU_RS30355	hypothetical protein	56	48	57	2491	2085	2444	10	12	63	89	60	2463	3332	2758	11	15	90	62	43	3975	2438	1717	11	14	52	69	72	2153	2489	2431	10	12	88	88	82	2813	2489	2788	14	14	2.81E-05
380565	380565	382019	382158	+	-	PFLU_0349	PFLU_RS01715	tRNA 4-thiouridine(8) synthase ThiI	10159	12194	10705	446080	528581	455072	261	327	11565	9918	9037	450955	370093	408915	211	281	10524	10246	8102	460913	400171	318412	214	270	9495	11511	14904	389520	411141	498666	251	297	10569	10944	10483	336163	309012	356373	226	229	0.507937275
382159	382159	383979	383979	+	typA	PFLU_0350	PFLU_RS01720	translational GTPase TypA	46639	57834	47154	2047875	2506785	2004392	957	1200	57453	45278	42201	2240216	1689424	1909513	801	1068	35697	45581	44805	1563375	1780083	1760785	746	934	54320	54870	63371	2228252	1959738	2120193	964	1154	37296	39304	36363	1186203	1109691	1236094	639	646	0.070631524
384645	384640	384206	384204	-	-	PFLU_0351	PFLU_RS01725	YkgJ family cysteine cluster protein	362	592	417	15899	25696	17732	36	45	438	377	451	17103	14076	20429	29	39	361	420	330	15837	16413	12982	27	34	359	518	643	14760	18503	21537	35	41	349	400	369	11118	11311	12561	26	26	0.678597233
384878	384880	387330	387332	+	-	PFLU_0352	PFLU_RS01730	glycogen/starch/alpha-glucan phosphorylase	1601	1552	1770	70330	67302	75246	23	28	1921	1640	1370	74910	61205	62026	20	26	4472	4801	5252	195862	187498	206420	63	80	6775	9539	8194	277942	340726	274150	101	121	15323	19029	12460	487362	537273	423580	196	196	0.941590961
387478	387490	391014		+	-	PFLU_0353	PFLU_RS01735	DUF2339 domain-containing protein	3954	3664	3756	173632	158853	159693	37	46	4534	4715	3878	176811	175954	175496	37	49	4020	3697	3563	176060	144402	140044	34	43	3367	3575	4286	138125	127710	143411	32	38	4687	5189	4662	149076	146521	158499	42	42	0.101107143
	391011	392366	392474	+	-	PFLU_0354	PFLU_RS01740	DUF3999 domain-containing protein	2074	1900	1975	91067	82362	83957	50	63	2492	1986	1910	97203	74124	86442	47	63	2092	1979	1863	91651	77293	73215	47	59	1822	1928	1985	74776	68885	66424	43	51	2301	2473	2273	73212	69824	77269	53	54	0.763001048
392475	392475	393485	393542	+	-	PFLU_0355	PFLU_RS01745	fructose 1,6-bisphosphatase	9455	10087	9630	415155	437256	409368	331	416	10344	9893	9226	403364	369131	417457	293	392	7801	11137	10535	341682	434944	414020	314	392	8169	10722	10869	335128	382958	363646	299	356	11058	12086	10125	351729	341246	344178	339	341	0.227663999
393632	393662	393916	393916	+	-	PFLU_0356	PFLU_RS01750	hypothetical protein	535	492	503	23495	21339	21421	69	86	523	395	473	20428	14757	21414	54	73	699	987	884	30615	38547	34762	108	135	476	540	573	19534	19293	19198	63	75	2081	2707	1808	66207	76431	61473	266	266	0.972664538
393917	393947	394516	394532	+	-	PFLU_0357	PFLU_RS01755	lipocalin	1314	1354	1356	57732	58695	57665	81	101	1361	1160	1282	53097	43288	58029	67	90	1750	2322	2413	76680	90705	94851	122	153	1023	1465	1249	42003	52338	41799	66	79	4698	5756	4099	149423	162534	139353	263	263	0.869822779
396015	396010	394646	394646	-	-	PFLU_0358	PFLU_RS01760	formimidoylglutamate deiminase	480	522	478	21076	22632	20359	12	15	563	1153	459	21970	43036	20790	16	20	577	428	474	25301	16722	18666	11	14	723	548	646	29680	19604	21631	14	17	391	469	372	12457	13243	12656	9	9	0.001798716
396110	396119	396868		+	hutC	PFLU_0359	PFLU_RS01765	histidine utilization repressor	1265	1368	1330	55578	59298	56571	60	76	1255	2190	1362	48952	81725	61664	64	85	1293	1421	1408	56665	55514	55351	59	74	1318	1503	1849	54075	53701	61875	63	75	1633	1942	1631	51938	54849	55442	71	72	0.175712094
	396865	397425	397425	+	-	PFLU_0360	PFLU_RS01770	HutD family protein	1027	933	994	45118	40461	42259	60	75	927	1545	895	36169	57650	40500	60	79	960	1029	810	42065	40212	31854	53	67	723	779	948	29692	27856	31734	44	53	1057	1151	1037	33633	32502	35259	59	60	0.248988092
	397802	399502		+	hutU	PFLU_0361	PFLU_RS01775	urocanate hydratase	740	738	745	32493	32025	31680	15	18	680	988	727	26541	36868	32902	14	18	405	481	618	17757	18796	24308	9	11	1353	1365	1637	55513	48773	54789	26	31	225	277	212	7167	7832	7217	4	4	0.465031917
	399581	401026		+	-	PFLU_0362	PFLU_RS01780	cytosine permease	262	262	302	11544	11364	12849	6	8	222	484	322	8657	18088	14592	7	9	179	161	210	7849	6299	8280	4	5	351	438	520	14416	15665	17398	9	10	95	110	116	3035	3114	3975	2	2	4.21E-04
401096	401096	402061		+	-	PFLU_0363	PFLU_RS01785	ABC transporter substrate-binding protein	232	213	226	10216	9263	9619	8	10	183	372	208	7150	13898	9453	7	10	209	206	239	9179	8072	9421	7	9	302	317	419	12393	11329	14019	10	13	183	189	154	5828	5339	5262	5	5	0.007980487
402062	402133	402984		+	-	PFLU_0364	PFLU_RS01790	proline/glycine betaine ABC transporter permease	381	387	446	16754	16804	19000	16	20	434	707	389	16927	26384	17635	18	23	415	391	469	18188	15293	18449	16	20	446	463	583	18325	16559	19506	17	21	573	666	515	18233	18804	17510	21	21	5.06E-04
	402981	403805	403805	+	-	PFLU_0365	PFLU_RS01795	glycine betaine/L-proline ABC transporter ATP-binding protein	410	350	352	18034	15203	14970	15	19	377	660	360	14707	24631	16295	17	22	406	359	410	17818	14033	16135	15	19	417	442	583	17106	15803	19505	17	21	511	612	456	16260	17287	15532	19	19	8.18E-05
403806	403949	405457	405503	+	hutH	PFLU_0366	PFLU_RS01800	histidine ammonia-lyase	689	648	690	30284	28093	29361	15	19	721	1177	609	28139	43941	27596	16	22	761	645	756	33364	25202	29712	15	19	758	832	976	31095	29717	32654	17	20	795	998	779	25310	28182	26506	17	17	0.076861959
405504	405504	407042	407047	+	hutH	PFLU_0367	PFLU_RS01805	histidine ammonia-lyase	2375	2224	2444	104311	96436	103923	52	65	2675	2364	2131	104304	88241	96462	46	62	2526	1962	2410	110645	76636	94715	48	61	2696	2562	3134	110610	91527	104854	55	66	2030	2253	1916	64593	63626	65132	41	41	0.847143091
407244	407244	408653	408653	+	proY	PFLU_0368	PFLU_RS01810	amino acid permease	666	603	696	29282	26149	29600	16	20	607	550	664	23681	20546	30071	13	17	703	484	625	30804	18925	24588	13	17	596	691	937	24480	24709	31351	16	19	543	575	512	17295	16260	17432	11	12	0.989479235
408654	408669	409874	409883	+	-	PFLU_0369	PFLU_RS01815	imidazolonepropionase	1120	1089	1166	49199	47206	49591	32	40	1032	1147	1065	40254	42808	48205	27	36	1274	915	1255	55833	35735	49356	30	38	1106	1264	1516	45379	45146	50725	32	39	1049	1160	1037	33377	32760	35268	27	28	0.780881641
409887	409887	410687	410687	+	hutG	PFLU_0370	PFLU_RS01820	N-formylglutamate deformylase	787	712	764	34578	30864	32492	32	40	735	779	728	28681	29068	32977	28	37	824	704	793	36108	27517	31178	31	39	799	929	974	32778	33197	32596	34	41	784	838	672	24944	23665	22873	29	29	0.859449943
410953	411002	411973		+	pip	PFLU_0371	PFLU_RS01825	prolyl aminopeptidase	4242	3981	4040	186275	172590	171732	145	181	4604	6888	4243	179533	257036	192014	163	215	4061	4558	4976	177871	178016	195575	150	189	4187	4398	4954	171753	157101	165754	141	169	5178	5985	4863	164702	169002	165339	169	171	0.015358652
	411970	412407	412592	+	-	PFLU_0372	PFLU_RS01830	D-tyrosyl-tRNA(Tyr) deacylase	1184	1205	1345	52015	52267	57211	98	122	1328	2030	1377	51813	75764	62347	109	144	1552	1493	1269	67990	58313	49885	106	134	1130	1555	1776	46355	55541	59442	103	122	1874	2088	1864	59620	58977	63381	137	138	0.100506102
412643	412675	414411		+	-	PFLU_0373	PFLU_RS01835	glucan biosynthesis protein G	13766	14404	14307	604461	624368	608179	281	352	15348	16512	13633	598454	616106	616897	264	351	16013	16868	17338	701301	658761	681381	311	391	15313	17417	17888	628162	622086	598488	296	354	25577	31427	23195	813482	887305	788498	475	477	0.174555245
	414404	416974	417075	+	-	PFLU_0374	PFLU_RS01840	glucans biosynthesis glucosyltransferase MdoH	15589	15317	15382	684492	663930	653857	207	259	18486	14637	14628	720823	546139	661919	187	250	17548	17342	18919	768531	677267	743499	225	283	17061	17775	18628	699860	634877	623256	211	253	25311	29898	23162	805041	844127	787370	314	315	0.307342739
417160	417160	417960		+	-	PFLU_0375	PFLU_RS01845	amino acid ABC transporter substrate-binding protein	161	169	131	7102	7356	5578	6	8	129	196	147	5053	7336	6656	5	7	139	154	134	6091	6019	5266	5	7	118	150	183	4840	5360	6145	5	6	121	122	103	3852	3466	3510	4	4	0.088935276
418133	418181	418978	418978	+	-	PFLU_0376	PFLU_RS01850	amino acid ABC transporter substrate-binding protein	12415	13274	13109	545136	575391	557255	559	700	13643	12010	12461	531974	448133	563857	481	644	9864	13821	13993	432031	539758	549923	508	635	11961	15718	15482	490653	561415	518001	550	655	9655	10193	9349	307090	287806	317830	376	381	0.278573408
418982	419016	419975		+	-	PFLU_0377	PFLU_RS01855	amino acid ABC transporter permease	11654	12844	11991	511724	556736	509711	437	547	12831	10717	11419	500304	399897	516697	366	491	9020	12165	11038	395028	475105	433798	361	452	10406	12148	12804	426873	433884	428384	375	447	8678	9016	8697	276004	254575	295658	283	286	0.347270852
	419968	420702	420787	+	-	PFLU_0378	PFLU_RS01860	amino acid ABC transporter ATP-binding protein	7101	7932	7453	311825	343832	316845	351	441	8139	6311	6896	317353	235508	312066	292	392	5756	7392	6991	252109	288694	274761	295	369	6901	7792	8229	283094	278331	275332	317	379	5320	5879	5276	169224	166003	179361	230	233	0.363064868
	422803	420896		-	-	PFLU_0379	PFLU_RS01865	methyl-accepting chemotaxis protein	80	95	76	3539	4148	3248	1	1	92	130	79	3622	4877	3618	1	2	91	88	92	3994	3469	3650	1	1	113	103	139	4673	3708	4676	1	2	161	173	129	5145	4889	4408	2	2	0.003217121
	424847	422931	422931	-	-	PFLU_0380	PFLU_RS01870	methyl-accepting chemotaxis protein	72	63	63	3165	2736	2685	1	1	101	64	73	3969	2401	3329	1	1	81	56	44	3585	2221	1737	1	1	1688	1991	1730	69260	71112	57884	28	34	333	364	251	10610	10278	8535	5	5	0.001064636
	425662	424955	424884	-	-	PFLU_0381	PFLU_RS01875	16S rRNA (uracil(1498)-N(3))-methyltransferase	1709	1746	1748	75069	75684	74302	84	105	1952	2089	1631	76138	77976	73802	80	107	1851	1799	1678	81099	70258	65963	81	102	1694	1823	2082	69513	65119	69687	80	96	1930	2291	1977	61385	64690	67215	90	91	0.598502936
	426450	425659		-	tatC	PFLU_0382	PFLU_RS01880	twin-arginine translocase subunit TatC	3061	3125	3314	134419	135473	140880	137	172	3347	3809	3169	130512	142159	143426	131	175	3084	3507	3447	135076	136994	135479	136	171	2867	3498	3777	117624	124960	126376	130	155	4425	5052	4153	140743	142649	141194	177	178	0.714392449
426853	426851	426447		-	tatB	PFLU_0383	PFLU_RS01885	Sec-independent protein translocase subunit TatB	2404	2881	2855	105590	124889	121360	231	289	2945	3541	2583	114849	132129	116890	225	299	2487	3154	3364	108960	123176	132233	239	299	2511	3009	3344	103033	107480	111897	222	265	3617	4105	3329	115057	115924	113164	281	283	0.834874466
427153	427140	426862	426856	-	tatA	PFLU_0384	PFLU_RS01890	twin-arginine translocase TatA/TatE family subunit	2313	2662	2589	101585	115413	110065	311	390	2752	3512	2481	107308	131046	112291	316	418	2365	3087	3033	103582	120585	119220	327	410	2236	2736	2852	91762	97750	95421	285	340	3382	3287	3000	107585	92830	102004	357	361	0.684594982
427500	427498	427166	427162	-	-	PFLU_0385	PFLU_RS01895	phosphoribosyl-ATP pyrophosphatase	1592	1577	1640	69923	68390	69742	166	208	1707	2050	1667	66575	76495	75432	164	218	1624	1995	1733	71136	77946	68125	173	217	1422	1628	1911	58338	58158	63946	151	180	2233	2271	2114	71023	64119	71878	204	207	0.409051382
427893	427893	427501	427501	-	hisI	PFLU_0386	PFLU_RS01900	phosphoribosyl-AMP cyclohydrolase	2406	2258	2418	105668	97894	102790	207	259	2659	3120	2377	103712	116422	107583	209	277	2385	2740	2739	104472	107033	107639	215	270	2195	2473	3008	90079	88328	100647	198	236	3170	3254	2953	100824	91871	100408	245	248	0.647251866
	429539	427935	427894	-	-	PFLU_0387	PFLU_RS01905	ubiquinone biosynthesis protein UbiB	5707	5373	5535	250588	232924	235278	119	149	6221	5993	5697	242592	223612	257788	112	150	5525	6027	6678	241993	235374	262440	122	153	5708	6289	6726	234177	224643	225046	118	142	6479	7327	6259	206094	206881	212781	128	129	0.128769902
	430159	429536		-	-	PFLU_0388	PFLU_RS01910	sterol-binding protein	2729	2955	2834	119827	128115	120494	156	196	3143	3230	2705	122550	120519	122416	146	195	2552	2910	3603	111800	113650	141620	156	196	3026	3489	3808	124146	124623	127404	168	200	3398	3967	3161	108083	112014	107485	173	174	0.986054367
430936	430929	430159		-	-	PFLU_0389	PFLU_RS01915	ubiquinone/menaquinone biosynthesis C-methyltransferase UbiE	6082	6539	5865	267055	283465	249333	275	345	6549	7159	5728	255387	267132	259203	254	337	5424	7477	7019	237557	292017	275872	278	348	5764	7076	7648	236475	252737	255906	270	322	6398	7003	6337	203498	197726	215443	263	266	0.188161617
431007	431074	431349	431454	+	-	PFLU_0390	PFLU_RS01920	hypothetical protein	566	622	593	24892	27002	25243	74	93	623	855	593	24328	31934	26840	75	100	606	699	687	26570	27300	27018	77	97	496	662	703	20355	23678	23527	68	81	741	788	651	23569	22274	22145	81	82	0.172615842
431455	431455	431877	431889	+	-	PFLU_0391	PFLU_RS01925	polyhydroxyalkanoate biosynthesis-like protein	888	959	1033	39017	41593	43942	78	98	1124	1482	996	43853	55304	45096	85	113	1286	1233	1179	56342	48168	46351	94	118	967	1095	1121	39673	39127	37537	76	91	1826	1903	1667	58097	53754	56686	131	132	0.044658516
431890	431890	432837	433180	+	-	PFLU_0392	PFLU_RS01930	transcriptional regulator	10809	9918	10859	474634	429905	461603	383	480	13122	15660	10115	511680	584330	457701	413	546	13271	12832	15189	581212	501138	596916	469	590	12451	12572	11904	510756	449048	398271	396	477	23915	27801	21256	760628	784922	722574	793	797	0.020196358
433536	433509	432886	432725	-	-	PFLU_0393	PFLU_RS01935	TetR/AcrR family transcriptional regulator	418	379	475	18380	16450	20221	23	29	534	450	391	20821	16813	17714	22	29	576	428	454	25226	16725	17876	25	31	517	562	578	21230	20085	19365	27	32	735	850	694	23394	24025	23621	37	37	0.052576169
435307	435219	433537	433537	-	-	PFLU_0394	PFLU_RS01940	class II poly(R)-hydroxyalkanoic acid synthase	1149	999	1224	50476	43312	52030	23	28	1543	1372	1124	60185	51200	50867	24	32	1496	1082	1311	65536	42288	51545	24	31	1760	1549	1604	72222	55343	53668	29	35	2409	2922	2346	76634	82514	79760	47	47	0.220106012
436239	436153	435308	435308	-	phaZ	PFLU_0395	PFLU_RS01945	poly(3-hydroxyalkanoate) depolymerase	1212	1010	1371	53229	43805	58302	48	61	1357	1503	1101	52944	56116	49861	47	62	1574	1154	1229	68935	45071	48331	50	63	1575	1700	1801	64633	60730	60284	61	73	1832	2095	1636	58278	59157	55616	67	68	0.484316029
437999	437978	436299	436299	-	-	PFLU_0396	PFLU_RS01950	class II poly(R)-hydroxyalkanoic acid synthase	5012	4167	5199	220087	180643	221026	98	123	5468	6675	4253	213234	249068	192449	98	129	6074	4670	4766	266032	182404	187320	99	126	7108	7233	7786	291584	258353	260508	134	160	6957	7588	6140	221275	214258	208739	126	127	0.06902663
438629	438605	438228	438042	-	-	PFLU_0397	PFLU_RS01955	DUF971 domain-containing protein	993	1088	1364	43624	47199	57999	104	131	1124	1120	920	43839	41821	41651	84	112	1542	834	809	67540	32608	31803	90	116	1442	1250	1823	59156	44659	61006	121	145	847	904	660	26945	25548	22452	65	66	0.526796778
440128	440091	438754	438709	-	-	PFLU_0398	PFLU_RS01960	HslU--HslV peptidase ATPase subunit	41106	36858	48094	1804942	1597590	2044328	1083	1356	46356	46071	31746	1807505	1719047	1436441	935	1236	66577	32398	34624	2915744	1265271	1360676	1077	1380	56002	42682	57491	2297256	1524449	1923470	1188	1431	30786	35375	24775	979151	998751	842186	700	702	0.027885495
440690	440659	440129	440129	-	-	PFLU_0399	PFLU_RS01965	HslU--HslV peptidase proteolytic subunit	16110	15009	18934	707383	650594	804864	1083	1357	18485	19934	12055	720798	743801	545469	958	1261	26900	12875	12409	1178081	502811	487692	1060	1361	21136	17052	23122	867030	609052	773606	1175	1412	12553	14580	10500	399268	411656	356930	730	733	0.418612766
441619	441618	440917	440889	-	-	PFLU_0400	PFLU_RS01970	cell division protein	4643	4426	4449	203894	191871	189153	221	277	5321	4497	4324	207478	167795	195650	202	271	3977	4399	4714	174213	171816	185279	200	252	4881	4548	5130	200231	162457	171651	211	253	4320	5005	4175	137426	141321	141920	198	199	0.181311824
443392	443356	441620	441620	-	-	PFLU_0401	PFLU_RS01975	arginine--tRNA ligase	12628	13349	13181	554489	578613	560303	259	324	14327	13216	12171	558643	493155	550748	230	307	11017	12551	13452	482506	490191	528646	229	288	13470	14702	17455	552570	525103	584012	267	318	13969	16181	13135	444305	456844	446529	256	258	0.216611561
	443474	443665		+	-	#N/A	PFLU_RS30360	hypothetical protein	1	1	1	65	44	79	0	0	0	1	1	11	57	87	0	0	0	3	0	40	129	35	0	0	0	1	2	31	53	87	0	0	2	4	2	72	130	86	0	0	0.433522804
445809	445795	443576	443576	-	-	PFLU_0402	PFLU_RS01980	primosomal protein N'	2728	2768	2965	119803	120003	126073	43	54	2880	2964	2683	112330	110607	121428	38	51	2612	2667	2684	114417	104165	105502	38	48	2687	2990	3322	110243	106819	111149	41	49	2858	3209	2706	90914	90602	91992	40	41	0.768533682
445971	446022	446255	446255	+	-	PFLU_0403	PFLU_RS01985	50S ribosomal protein L31	2917	3547	3424	128098	153778	145583	485	608	3982	3195	3679	155295	119244	166483	467	628	3020	4113	3017	132275	160646	118570	468	586	3138	3594	4224	128731	128385	141353	476	567	3447	2883	3624	109638	81408	123211	438	447	0.524344336
446256	446270	447076	447240	+	-	PFLU_0404	PFLU_RS01990	nuclease	1747	1743	1680	76717	75554	71422	73	92	1891	1963	1749	73767	73274	79149	69	93	1716	1892	1738	75191	73908	68326	71	89	1498	1866	1918	61483	66672	64181	66	79	1693	1722	1658	53870	48626	56365	64	65	0.602533147
447245	447258	448526	448545	+	-	PFLU_0405	PFLU_RS01995	malate dehydrogenase	37842	45353	39616	1661601	1965806	1683968	1112	1395	57281	52751	37945	2233511	1968271	1716915	1175	1554	44506	42701	38383	1949158	1667618	1508420	1067	1346	38579	45802	40831	1582552	1635877	1366090	1004	1204	46092	48174	38261	1465970	1360122	1300620	1075	1083	0.002405703
451211	451203	448741	448719	-	-	PFLU_0406	PFLU_RS02000	penicillin-binding protein 1A	3945	3747	3806	173244	162452	161819	53	67	4500	4763	3762	175495	177731	170232	53	70	4215	4223	4842	184609	164956	190317	58	73	4010	3934	4652	164501	140516	155644	52	62	6613	8064	6756	210331	227693	229674	89	90	0.130118348
451421	451421	452074		+	-	PFLU_0407	PFLU_RS02005	type IV pilus assembly protein PilM	171	191	198	7536	8300	8447	9	12	188	289	166	7339	10789	7547	9	13	211	200	163	9273	7831	6422	9	11	169	174	192	6958	6230	6443	8	10	288	289	290	9189	8163	9881	13	13	0.005629623
	452071	452625		+	-	PFLU_0408	PFLU_RS02010	fimbriae biosynthesis protein	1116	1060	1107	49034	45954	47088	68	85	1253	1514	1107	48876	56492	50132	70	93	1185	1274	1346	51902	49778	52925	73	92	1065	1088	1315	43695	38882	44007	63	76	1509	1600	1433	48007	45192	48715	84	85	0.254373184
	452622	453587	453587	+	-	PFLU_0409	PFLU_RS02015	pilus protein	394	305	307	17334	13226	13077	11	15	428	462	347	16703	17241	15731	12	17	356	336	352	15597	13158	13850	11	14	294	319	390	12088	11407	13066	10	12	402	480	431	12802	13557	14656	14	14	1.52E-04
453631	453657	454982	454986	+	-	aroK	PFLU_RS02020	type IV pilus secretin PilQ family protein	330	290	301	14528	12584	12806	8	10	384	408	333	14974	15234	15098	8	11	332	309	272	14542	12081	10717	7	9	292	336	372	12003	12032	12476	7	9	417	467	457	13280	13192	15537	10	10	3.45E-04
454987	454987	455505	455613	+	-	PFLU_0411	PFLU_RS02025	shikimate kinase AroK	2695	2829	2649	118354	122643	112603	181	227	2990	3295	2558	116620	122972	115752	171	228	2490	2963	2636	109055	115728	103625	168	210	2640	2618	3171	108318	93527	106105	165	197	2821	2995	2959	89747	84558	100602	174	176	0.961765788
455631	455631	456731	456740	+	-	PFLU_0412	PFLU_RS02030	3-dehydroquinate synthase	8005	8675	8263	351505	376013	351248	260	326	8628	10573	7787	336456	394524	352357	247	327	7854	9092	9192	344004	355093	361270	255	321	7171	9039	10415	294179	322836	348478	246	292	10667	11800	9656	339263	333156	328258	300	302	0.090362279
456741	456741	458294	458294	+	-	PFLU_0413	PFLU_RS02035	cell division protein	15175	15705	15665	666336	680738	665873	344	431	17914	19284	14689	698532	719555	664683	336	446	15499	16479	16221	678813	643564	637488	334	420	14758	15634	16933	605382	558392	566526	310	371	20915	24278	19031	665206	685458	646947	425	428	0.167898265
458556	458646	463091	463091	+	-	PFLU_0414	PFLU_RS02045	glutamate synthase large subunit	14210	16333	13937	623981	707975	592427	115	144	16078	13480	12561	626929	502982	568383	95	127	13039	12270	13037	571076	479216	512360	92	117	11628	12215	16070	477017	436287	537672	91	108	13459	14777	13437	428092	417212	456793	96	97	0.54895737
463092	463124	464542	464571	+	-	PFLU_0415	PFLU_RS02050	glutamate synthase subunit beta	4808	5125	4411	211146	222140	187515	116	145	5287	5518	4280	206151	205910	193665	107	142	3998	4083	4706	175124	159469	184949	97	122	3909	3794	5132	160355	135512	171708	92	109	4139	4534	3960	131664	128020	134635	91	92	0.167418186
464780	464786	465853	465872	+	-	PFLU_0416	PFLU_RS02055	uroporphyrinogen decarboxylase	4992	5424	4901	219201	235113	208327	164	206	6298	6009	5288	245577	224218	239302	166	221	4658	6430	6414	204015	251145	252085	176	220	5087	6368	6098	208676	227462	204033	167	199	5424	5555	4554	172511	156841	154812	149	151	0.054771802
467259	467248	465974	465974	-	-	PFLU_0417	PFLU_RS02060	MFS transporter	627	429	503	27558	18611	21399	14	17	666	814	557	26003	30387	25225	16	21	474	523	637	20781	20425	25037	13	17	617	537	528	25341	19210	17677	13	16	835	1069	967	26574	30192	32900	23	23	0.028290352
467373	467373	468266	468266	+	-	PFLU_0418	PFLU_RS02065	LysR family transcriptional regulator	409	418	423	17972	18157	18020	16	20	425	660	424	16586	24639	19195	17	22	430	407	336	18835	15915	13227	14	17	330	319	435	13554	11398	14562	12	14	353	323	336	11232	9127	11428	11	11	0.003853468
468882	468882	468439	468425	-	-	PFLU_0419	PFLU_RS02070	hypothetical protein	1725	1608	1733	75767	69700	73706	131	164	1907	1783	1704	74384	66559	77142	122	163	1166	1660	1739	51067	64853	68363	110	138	1757	2091	1895	72075	74705	63401	131	157	1492	1705	1230	47484	48143	41824	102	103	0.659472548
	470135	468909	468887	-	-	PFLU_0420	PFLU_RS02075	beta-ketoacyl-ACP synthase	2830	2618	2699	124271	113517	114762	76	95	2851	2865	2514	111191	106900	113764	67	90	1961	2315	2257	85898	90427	88731	57	72	2677	3153	3074	109825	112613	102853	73	88	2183	2427	1934	69455	68540	65754	54	55	0.740002928
	470863	470135		-	-	PFLU_0421	PFLU_RS02080	3-oxoacyl-ACP reductase FabG	2310	2197	2121	101454	95231	90161	104	131	2359	2381	1974	92002	88855	89326	92	123	1646	1841	1856	72119	71911	72956	79	99	2094	2382	2629	85929	85105	87987	99	118	1926	1972	1646	61279	55688	55965	78	79	0.903721112
	471321	470860		-	-	PFLU_0422	PFLU_RS02085	3-hydroxylacyl-ACP dehydratase	870	847	949	38243	36721	40361	66	83	933	871	883	36411	32499	39969	58	78	634	693	742	27792	27088	29166	48	60	788	1027	1040	32352	36694	34827	62	74	651	809	636	20728	22851	21621	46	47	0.682115229
	472484	471318		-	-	PFLU_0423	PFLU_RS02090	beta-ketoacyl-[acyl-carrier-protein] synthase family protein	2418	2481	2480	106205	107564	105441	72	91	2547	2399	2168	99349	89542	98116	61	81	1774	1958	1962	77730	76500	77122	52	66	2437	2836	3087	100000	101324	103290	72	87	1978	2181	1565	62914	61582	53223	50	50	0.586697702
	472963	472481		-	-	PFLU_0424	PFLU_RS02095	hypothetical protein	1096	1136	1154	48131	49274	49086	80	101	1079	1041	1077	42092	38879	48770	66	89	773	867	946	33857	33888	37186	57	72	1172	1330	1416	48093	47513	47381	82	98	833	1000	732	26497	28257	24897	54	54	0.698811856
	473709	472960		-	-	PFLU_0425	PFLU_RS02100	class I SAM-dependent methyltransferase	1835	1836	1818	80593	79598	77316	84	105	1946	1860	1722	75908	69434	77935	74	99	1175	1494	1515	51461	58363	59558	60	75	1839	2157	2189	75466	77047	73264	83	100	1465	1666	1193	46618	47042	40560	59	59	0.938538327
474981	474953	473706		-	-	PFLU_0426	PFLU_RS02105	NAD(P)/FAD-dependent oxidoreductase	3075	3149	3119	135038	136492	132600	86	107	3154	3192	3022	122997	119136	136754	75	101	2111	2480	2423	92454	96862	95236	60	76	2767	3270	3561	113503	116810	119171	78	93	2248	2507	2044	71502	70788	69513	56	56	0.874530251
	477299	474987	474982	-	-	PFLU_0427	PFLU_RS02110	membrane protein	3193	2650	2916	140212	114887	123959	43	54	3037	2934	2777	118439	109494	125682	38	50	2149	2199	2147	94125	85907	84407	30	38	2461	2863	3167	100953	102288	105977	37	44	2083	2182	1807	66253	61611	61456	27	27	0.76518398
477942	477942	477289		-	-	PFLU_0428	PFLU_RS02115	outer membrane lipoprotein carrier protein LolA	1367	1260	1298	60044	54655	55212	69	86	1418	1353	1302	55312	50492	58924	62	83	829	963	1097	36328	37623	43128	47	59	1284	1671	1647	52676	59685	55111	71	85	885	1077	798	28156	30428	27154	43	43	0.67388062
	478412	477987	477943	-	-	PFLU_0429	PFLU_RS02120	acyl-CoA thioesterase	941	876	986	41349	37976	41932	75	94	963	896	960	37582	33443	43482	66	89	585	717	725	25628	28005	28511	51	64	944	1217	1133	38737	43469	37930	78	94	594	800	541	18907	22593	18392	46	46	0.644964533
	479946	478405		-	-	PFLU_0430	PFLU_RS02125	aromatic amino acid lyase	3965	3701	3647	174097	160457	155033	84	105	3787	3681	3582	147684	137359	162116	72	96	2359	2770	2964	103343	108207	116492	56	70	3600	4332	4566	147690	154737	152782	82	98	2432	2945	2003	77375	83156	68107	49	49	0.866709892
	480865	479930		-	-	PFLU_0431	PFLU_RS02130	glycosyl transferase	1184	1125	1122	52000	48778	47734	42	52	1175	1071	1123	45831	39967	50814	36	48	793	883	879	34761	34492	34567	29	36	973	1235	1424	39950	44109	47651	39	46	777	974	738	24728	27515	25097	27	27	0.921490158
481599	481596	480862		-	-	PFLU0433	PFLU_RS02135	glycosyltransferase family 2 protein	1495	1478	1452	65648	64090	61734	69	86	1468	1507	1384	57273	56237	62628	59	79	950	1045	1052	41635	40824	41361	44	56	1430	1468	1647	58683	52438	55133	62	75	947	1113	734	30136	31426	24981	39	39	0.917585031
	483416	481746	481674	-	-	PFLU_0433	PFLU_RS02140	AMP-binding protein	5271	5445	5462	231482	236043	232181	111	139	5149	5234	4784	200783	195307	216493	91	122	3355	3885	3532	146940	151732	138828	69	87	4691	5815	6291	192438	207688	210492	102	121	3498	3839	2969	111273	108395	100953	63	63	0.452471675
	483958	483413		-	-	PFLU_0434	PFLU_RS02145	membrane protein	862	923	989	37874	40020	42063	58	73	854	775	914	33306	28936	41357	46	63	626	680	506	27432	26580	19919	35	45	638	926	1127	26181	33094	37727	50	59	593	661	544	18876	18684	18495	33	34	0.792839288
484218	484209	483955		-	-	PFLU_0435	PFLU_RS02150	acyl carrier protein	780	826	776	34286	35845	33019	107	134	807	697	714	31490	26027	32312	87	117	493	602	509	21619	23547	20007	67	85	755	897	989	30998	32047	33113	105	125	486	526	422	15484	14870	14345	57	58	0.785887278
	484488	484219	484219	-	-	PFLU_0436	PFLU_RS02155	acyl carrier protein	703	810	762	30899	35133	32392	96	121	713	666	641	27809	24879	29009	75	100	454	539	586	19914	21087	23054	63	79	761	961	1012	31251	34349	33869	103	122	432	507	406	13752	14316	13809	51	51	0.579947165
	485278	484466		-	-	PFLU_0437	PFLU_RS02160	1-acyl-sn-glycerol-3-phosphate acyltransferase	858	877	849	37687	38038	36092	36	45	735	716	769	28666	26740	34807	27	36	530	565	604	23251	22082	23763	22	28	724	890	1001	29704	31792	33521	32	38	554	691	501	17632	19511	17061	22	22	0.438183525
486032	485973	485254		-	-	PFLU_0438	PFLU_RS02165	3-oxoacyl-ACP synthase	1128	1318	1301	49537	57147	55303	59	74	1038	1045	1162	40486	39013	52601	45	61	913	1033	875	40020	40372	34389	42	53	995	1470	1802	40825	52523	60321	60	71	910	1158	820	28959	32700	27877	41	41	0.390113549
486308	486322	487092	487126	+	-	PFLU_0439	PFLU_RS02170	ParA family protein	3061	2731	2755	134443	118407	117146	127	159	3544	4736	2782	138215	176714	125919	144	190	2689	2755	3328	117766	107599	130792	122	153	3136	3374	3359	128677	120524	112411	130	156	4189	4735	3593	133256	133690	122148	167	168	0.236369929
487172	487489	487710	487823	+	-	PFLU_0440	PFLU_RS02175	hypothetical protein	138	125	153	6087	5438	6504	21	27	130	220	174	5085	8243	7873	23	31	152	173	161	6674	6758	6351	23	29	163	170	210	6703	6092	7040	24	29	322	343	292	10271	9708	9939	44	44	4.24E-04
488205	488192	487758	487121	-	-	PFLU_0441	PFLU_RS02180	thioredoxin TrxC	2616	2005	2436	114895	86932	103577	186	234	2625	2860	1502	102387	106737	67998	162	212	4165	1544	1263	182445	60304	49671	173	224	2674	1822	2847	109718	65074	95256	171	206	1683	1955	1424	53550	55211	48427	119	120	0.679850115
488419	488429	488725		+	-	PFLU_0442	PFLU_RS02185	type II toxin-antitoxin system HigB family toxin	610	604	631	26826	26190	26848	71	89	647	793	624	25228	29620	28267	70	93	670	784	669	29342	30645	26306	77	96	547	725	840	22449	25908	28122	72	85	1067	1124	931	33937	31751	31679	108	109	0.250219451
	488722	489123	489458	+	-	PFLU_0443	PFLU_RS02190	transcriptional regulator	866	952	859	38030	41288	36552	76	96	936	1193	907	36502	44513	41077	76	101	919	1121	1033	40251	43801	40627	82	103	877	1086	1138	36007	38805	38092	78	93	1487	1547	1239	47320	43696	42148	109	110	0.190534254
490591	490591	489128	489128	-	-	PFLU_0444	PFLU_RS02195	YdiU family protein	743	730	906	32636	31646	38540	18	23	826	783	742	32225	29243	33604	16	21	731	764	670	32024	29856	26367	15	20	770	878	1071	31623	31374	35847	18	22	855	1184	946	27194	33454	32177	21	21	0.889338598
494073	494023	490640	490592	-	-	PFLU_0445	PFLU_RS02200	mechanosensitive channel MscK	6130	5699	5813	269171	247043	247114	59	75	6887	6474	5507	268573	241585	249196	56	74	6145	6177	6583	269159	241253	258734	60	75	7085	7497	7884	290646	267790	263805	67	80	8392	10352	7820	266909	292271	265841	80	81	0.1537713
495854	495816	494074	494074	-	-	PFLU_0446	PFLU_RS02205	K+/H+ antiporter NhaP2	5118	4531	4194	224747	196405	178311	91	114	5385	5976	4572	209970	223006	206899	92	122	5618	5311	5566	246077	207414	218747	102	128	5768	6161	7120	236615	220046	238222	111	132	6756	7101	6410	214905	200501	217905	119	121	0.059112653
	497776	496151		-	-	PFLU_0447	PFLU_RS02210	methyl-accepting chemotaxis protein	88	102	82	3870	4447	3494	1	2	141	138	73	5524	5149	3316	2	2	97	74	91	4276	2910	3601	1	2	196	286	165	8067	10235	5523	4	4	154	176	118	4910	4994	4019	2	2	5.21E-04
498039	498054	498284		+	-	PFLU_0448	PFLU_RS02215	hypothetical protein	772	942	811	33930	40839	34514	125	157	810	633	731	31611	23621	33089	94	127	736	1056	945	32238	41254	37155	127	159	658	908	1219	26994	32463	40802	122	144	1854	2311	1330	58970	65272	45221	245	244	0.439228721
	498281	498574	498714	+	-	PFLU_0449	PFLU_RS02220	cell division protein ZapA	1474	1886	1619	64761	81770	68833	194	244	1564	1252	1332	61000	46718	60301	142	190	1461	2115	1751	63994	82621	68845	195	244	1251	1702	2310	51336	60791	77299	182	214	3703	4631	2735	117788	130765	92997	388	387	0.298786507
500402	500373	498571	498571	-	-	PFLU_0450	PFLU_RS02225	acyl-CoA dehydrogenase	1114	920	1100	48922	39890	46795	19	25	1069	1209	1181	41708	45132	53448	19	25	1001	1010	1212	43859	39477	47656	19	24	1047	1092	1230	42987	39021	41164	19	22	1043	1159	950	33191	32738	32303	18	18	0.405708094
504562	504531	500578	500543	-	putA	PFLU_0451	PFLU_RS02230	trifunctional transcriptional regulator/proline dehydrogenase/L-glutamate gamma-semialdehyde dehydrogenase	63311	54833	61362	2779924	2376732	2608305	522	654	52407	50833	63904	2043471	1896700	2891516	425	575	43046	50532	58618	1885193	1973452	2303617	414	519	53116	62190	61595	2178858	2221169	2060774	455	544	32466	33031	26799	1032608	932585	910987	240	242	0.540597653
504655	504992	506476	506496	+	putP	PFLU_0452	PFLU_RS02235	sodium/proline symporter PutP	32576	31564	34253	1430366	1368160	1456000	761	955	23623	24053	34704	921106	897479	1570272	558	760	14072	23322	26466	616300	910834	1040077	463	576	24725	28846	39752	1014268	1030273	1329982	639	757	10487	9703	10360	333564	273960	352185	211	215	0.050948833
506681	506681	508705	508709	+	-	PFLU_0453	PFLU_RS02240	type VI secretion system tip protein VgrG	388	390	402	17056	16916	17089	6	8	338	401	367	13188	14997	16646	5	7	281	348	412	12345	13621	16203	5	6	326	414	451	13379	14800	15094	5	7	360	377	350	11456	10659	11904	5	5	0.221864751
	508715	509404		+	-	PFLU_0454	PFLU_RS02245	DUF4123 domain-containing protein	67	83	79	2967	3603	3368	3	4	68	80	56	2668	2989	2544	2	3	81	76	62	3547	2980	2456	3	4	58	73	88	2380	2616	2952	3	3	105	92	81	3351	2609	2786	4	4	0.936965689
510676	510667	509390	509206	-	-	PFLU_0455	PFLU_RS02250	O-acetylhomoserine aminocarboxypropyltransferase/cysteine synthase	409	388	426	17973	16834	18121	11	13	530	595	401	20672	22231	18170	12	15	431	450	602	18911	17591	23660	12	15	491	455	566	20148	16255	18950	12	14	673	818	795	21412	23120	27052	18	18	7.47E-04
510832	510841	511677	511688	+	-	PFLU_0456	PFLU_RS02255	23S rRNA (adenine(2030)-N(6))-methyltransferase RlmJ	4027	4632	4804	176833	200782	204224	184	231	4730	4589	4396	184467	171245	198941	165	220	3703	4722	4196	162191	184437	164935	162	203	3732	4994	5441	153093	178386	182069	172	204	4188	4651	4047	133214	131314	137592	158	160	0.242702511
512485	512485	511838	511801	-	-	PFLU_0457	PFLU_RS02260	peptide-methionine (S)-S-oxide reductase MsrA	2755	2770	2835	120983	120098	120528	148	186	3151	3822	2792	122883	142620	126362	151	201	2850	3382	3742	124849	132109	147071	165	207	2850	3442	3478	116916	122940	116376	153	183	4261	4537	3646	135541	128104	123948	197	199	0.608921833
515290	515243	512559	512537	-	-	PFLU_0458	PFLU_RS02265	EAL domain-containing protein	2332	1918	2158	102398	83151	91736	27	34	2387	3189	2058	93106	119022	93145	28	37	2021	2050	2439	88512	80097	95880	26	32	3247	3202	3695	133203	114394	123623	38	46	2443	3083	2576	77713	87057	87573	31	31	0.48854689
517208	517208	515559	515488	-	aceF	PFLU_0459	PFLU_RS02270	dihydrolipoyllysine-residue acetyltransferase	47199	58823	45027	2072478	2549682	1913975	1052	1320	62153	50161	38703	2423479	1871624	1751233	922	1221	63104	48788	47129	2763638	1905342	1852126	1039	1317	66012	46210	70681	2707873	1650453	2364772	1128	1358	61823	70381	59027	1966287	1987086	2006517	1194	1204	0.052031526
520321	519865	517220	517209	-	aceE	PFLU_0460	PFLU_RS02275	pyruvate dehydrogenase (acetyl-transferring), homodimeric type	61737	78994	60581	2710804	3423978	2575109	875	1097	78170	76046	53365	3047986	2837466	2414656	791	1045	85515	69432	67673	3745136	2711544	2659469	907	1148	85820	65776	101650	3520389	2349269	3400872	974	1167	87965	98546	83915	2797739	2782274	2852529	1052	1062	0.68709074
519960	520249	523188	523188	+	-	PFLU_0461	PFLU_RS02280	bifunctional [glutamate--ammonia ligase]-adenylyl-L-tyrosine phosphorylase/[glutamate--ammonia-ligase] adenylyltransferase	5554	5446	5840	243881	236064	248250	65	82	6021	6871	5681	234770	256393	257069	63	84	5591	5853	5813	244877	228596	228481	63	79	5274	6179	7193	216375	220694	240658	64	76	7765	8550	6987	246981	241409	237527	81	82	0.10271629
523189	523243	524277	524278	+	waaF	PFLU_0462	PFLU_RS02285	lipopolysaccharide heptosyltransferase II	4349	4815	4499	190993	208737	191256	151	190	4469	4635	4188	174264	172951	189529	129	172	4063	4235	4235	177974	165419	166460	130	164	4354	4855	6261	178616	173420	209503	152	180	4832	5342	4497	153707	150827	152889	146	147	0.400488838
524279	524279	525340		+	waaC	PFLU_0463	PFLU_RS02290	lipopolysaccharide heptosyltransferase I	3675	3700	3566	161373	160386	151596	118	148	3983	3713	3306	155305	138550	149600	104	139	3493	3525	3337	153015	137669	131157	105	132	3823	3706	5044	156841	132378	168760	120	143	3874	4166	3781	123243	117643	128546	114	115	0.783240411
	525340	526464		+	-	PFLU_0464	PFLU_RS02295	glycosyltransferase	3653	3596	3499	160405	155905	148769	109	137	4032	3870	3309	157248	144418	149762	100	133	3664	3458	3453	160496	135050	135728	101	127	4027	3973	5255	165227	141916	175822	119	143	3903	4176	3551	124161	117917	120732	106	107	0.610975454
	526461	527267		+	-	PFLU_0465	PFLU_RS02300	lipopolysaccharide core heptose(I) kinase RfaP	3220	3240	2992	141421	140440	127208	134	168	3389	3393	2774	132153	126611	125520	119	158	2976	2803	2932	130336	109472	115261	116	146	3513	3116	4229	144121	111300	141507	136	163	3163	3696	2956	100628	104353	100507	125	126	0.904088356
	527267	528001		+	-	PFLU_0466	PFLU_RS02305	LPS biosynthesis protein	2125	2349	2272	93316	101824	96585	105	132	2321	2260	1951	90514	84338	88306	89	119	2085	2135	1927	91351	83402	75757	90	113	2169	2180	2905	89001	77868	97197	100	119	2184	2432	2280	69485	68680	77532	96	97	0.726515457
	527998	528750		+	-	PFLU_0467	PFLU_RS02310	LPS kinase	2793	2986	2757	122637	129444	117229	130	163	3100	3036	2578	120878	113311	116660	116	155	2523	2770	2874	110511	108183	112956	116	146	3120	2976	3843	128001	106323	128601	134	160	2859	3177	2819	90943	89705	95831	121	122	0.819030907
	528750	530201	530240	+	-	PFLU_0468	PFLU_RS02315	serine/threonine protein kinase	5230	5178	4889	229647	224479	207843	121	151	5668	5613	4622	221021	209468	209156	110	146	4354	4884	4776	190685	190761	187721	104	130	5571	5192	6448	228550	185462	215729	120	144	5044	5765	4823	160428	162785	163980	110	111	0.182016606
530588	530588	531568	531568	+	-	PFLU_0469	PFLU_RS02320	sugar ABC transporter substrate-binding protein	27	25	31	1194	1125	1350	0	1	42	36	37	1653	1380	1685	1	1	127	133	117	5604	5194	4603	4	5	371	568	485	15246	20316	16255	14	17	307	350	225	9764	9890	7680	9	9	1.97E-04
	531878	532804		+	-	PFLU_0471	PFLU_RS02330	ABC transporter permease	29	22	13	1278	966	592	0	1	26	31	22	1045	1160	1040	0	1	27	39	34	1183	1547	1336	1	1	93	109	106	3829	3926	3546	3	4	95	86	98	3022	2440	3338	3	3	0.024011749
534199	534199	532811	532696	-	-	PFLU_0472	PFLU_RS02335	hypothetical protein	1339	1475	1496	58797	63935	63608	35	44	1659	1224	1155	64723	45694	52275	29	39	1271	1525	1614	55686	59564	63450	34	42	1533	1526	1626	62921	54530	54414	34	41	2176	2705	2013	69209	76382	68431	51	51	0.817818754
536407	536380	534275	534200	-	-	PFLU_0473	PFLU_RS02340	TonB-dependent receptor	1587	1756	1905	69688	76149	80981	28	35	1906	1379	1450	74341	51474	65611	22	30	1359	1672	1545	59542	65313	60752	23	29	1770	1761	2178	72627	62929	72891	27	32	1479	1694	1367	47055	47841	46486	22	22	0.582190668
536553	536553	536930	536930	+	-	PFLU_0474	PFLU_RS02345	YceK/YidQ family lipoprotein	66	84	78	2937	3680	3343	7	8	91	170	105	3550	6375	4792	9	12	112	119	96	4925	4675	3803	9	11	56	138	117	2324	4947	3923	8	9	162	170	140	5162	4822	4766	12	13	1.36E-09
537006	537073	538830		+	-	PFLU_0475	PFLU_RS02350	carbamoyltransferase	23385	24352	23425	1026811	1055553	995743	465	583	25551	22686	21479	996304	846483	971904	399	533	18882	24163	24854	826962	943672	976750	416	520	23155	27389	28102	949836	978221	940210	455	543	22212	24436	20467	706482	689924	695741	393	396	0.292098384
	538831	539727		+	-	PFLU_0476	PFLU_RS02355	GNAT family N-acetyltransferase	5853	6061	5775	257023	262713	245511	226	284	6379	5476	5479	248764	204326	247945	194	260	4987	5720	5030	218433	223410	197674	189	237	5112	5748	6550	209704	205324	219144	197	235	5331	5799	5330	169578	163727	181195	189	191	0.345975759
	539724	541124	541183	+	-	PFLU_0477	PFLU_RS02360	PIG-L family deacetylase	6152	5522	5421	270162	239380	230458	140	176	6201	5369	5311	241815	200348	240325	121	162	4813	5565	5293	210800	217331	208010	120	151	5119	5538	6287	210012	197805	210360	123	147	5081	5697	5031	161622	160852	171035	116	117	0.320865122
541184	541184	542332		+	-	PFLU_0478	PFLU_RS02365	glycosyltransferase	5018	4906	4959	220345	212675	210804	148	186	5454	5268	4599	212673	196594	208122	134	179	4222	5153	5023	184907	201249	197417	135	169	4749	5203	5869	194815	185849	196365	140	167	4969	5555	4790	158056	156835	162839	137	138	0.195961386
	542329	543210	543223	+	-	PFLU_0479	PFLU_RS02370	glycosyltransferase	5140	5255	4807	225691	227793	204352	198	248	5521	5236	4564	215303	195388	206518	175	233	3915	4999	5050	171484	195242	198465	170	213	4818	5156	5795	197671	184157	193909	182	217	4444	4959	4442	141353	140023	151030	161	163	0.241809171
545205	545127	543265	543205	-	-	PFLU_0480	PFLU_RS02375	polymerase	4190	4633	4378	183998	200836	186127	81	102	4872	6199	4375	189978	231299	197993	83	110	4207	4299	4401	184267	167899	172981	74	93	5309	5427	6733	217798	193832	225268	95	113	5137	5694	4850	163391	160778	164871	86	87	0.049273986
545286	545287	547092	547361	+	msbA	PFLU_0481	PFLU_RS02380	lipid A export permease/ATP-binding protein MsbA	7942	8143	8164	348750	352993	347062	154	193	9513	10617	7860	370961	396165	355673	156	207	8079	8278	9034	353830	323284	355047	151	190	8386	8695	9416	344028	310551	315047	149	178	9052	10190	8602	287928	287699	292429	158	160	0.041788057
547362	547362	548786		+	-	PFLU_0482	PFLU_RS02385	bifunctional heptose 7-phosphate kinase/heptose 1-phosphate adenyltransferase	13635	14036	13406	598699	608384	569866	331	415	14661	15036	12551	571673	561060	567923	298	397	12204	14107	13546	534490	550938	532371	301	378	12635	15720	16498	518324	561468	551971	320	381	13872	15243	13182	441214	430374	448120	305	308	0.226562048
	548779	549705	549779	+	-	PFLU_0483	PFLU_RS02390	NAD-dependent epimerase/dehydratase family protein	8133	8102	7975	357115	351209	339018	300	376	8803	8339	7429	343277	311180	336148	267	356	7123	8055	8177	311983	314574	321381	271	340	7742	8493	9214	317597	303349	308296	279	334	7794	8422	7413	247902	237782	251999	262	265	0.170450163
551439	551439	550480	550419	-	-	PFLU_0485	PFLU_RS02395	hypothetical protein	1285	1227	1250	56433	53189	53150	45	56	1501	1728	1289	58554	64506	58339	47	62	1421	1369	1501	62270	53464	59019	48	60	1352	1500	1747	55492	53573	58463	48	58	1818	2121	1630	57848	59896	55412	59	60	0.19428089
	552293	551481	551459	-	-	PFLU_0486	PFLU_RS02400	aldo/keto reductase	2573	2687	2508	112982	116479	106645	109	137	2739	2778	2409	106823	103683	109018	98	131	2359	2620	2730	103315	102332	107310	102	128	2573	2810	2986	105581	100363	99918	104	125	2796	3143	2445	88951	88751	83127	106	106	0.769974812
553465	553465	552290		-	-	PFLU_0487	PFLU_RS02405	FAD-dependent oxidoreductase	3944	3877	4067	173177	168051	172916	116	145	4326	4308	3677	168708	160770	166381	105	140	3427	3701	3782	150119	144560	148645	100	125	3594	4199	4365	147443	149982	146038	105	125	3943	4539	3684	125433	128168	125241	106	107	0.378282415
553857	553856	553521	553466	-	-	PFLU_0488	PFLU_RS02410	QacE family quaternary ammonium compound efflux SMR transporter	260	221	255	11457	9602	10857	25	31	300	428	257	11707	15988	11644	29	39	226	260	214	9897	10181	8419	22	28	284	258	304	11660	9222	10177	25	30	369	230	299	11743	6515	10165	27	28	4.39E-05
553959	553959	554849	554860	+	-	PFLU_0489	PFLU_RS02415	LysR family transcriptional regulator	491	425	453	21589	18425	19285	17	22	461	710	416	17983	26495	18831	17	23	445	443	418	19490	17337	16459	15	19	450	431	504	18475	15396	16890	15	18	454	446	430	14460	12595	14619	15	15	0.058679525
554873	554873	556150	556157	+	-	PFLU_0490	PFLU_RS02420	3-deoxy-D-manno-octulosonic acid transferase	2093	1858	1815	91906	80535	77166	51	65	2101	2345	2000	81928	87513	90535	50	67	2043	2057	1901	89507	80349	74722	50	63	1816	1887	2325	74504	67421	77816	48	57	2059	2288	1893	65491	64614	64357	50	50	0.575831651
557758	557712	556273	556258	-	-	PFLU_0491	PFLU_RS02425	channel protein TolC	3834	3661	3963	168361	158687	168457	91	114	4138	5091	3731	161356	189963	168859	90	120	3454	4148	4339	151267	161998	170522	89	111	4247	4489	4927	174220	160332	164872	96	115	4878	5864	4413	155170	165582	150024	108	108	0.138151821
	558161	560065		+	-	PFLU_0492	PFLU_RS02430	phosphomethylpyrimidine synthase ThiC	379	358	378	16680	15544	16074	6	8	386	438	321	15083	16345	14564	6	8	311	329	342	13629	12853	13460	5	6	395	391	438	16224	13990	14661	6	7	332	349	257	10578	9861	8739	5	5	0.034015976
	560228	561517		+	-	PFLU_0493	PFLU_RS02435	putative hydroxymethylpyrimidine transporter CytX	99	135	109	4368	5869	4654	3	3	123	119	140	4809	4457	6347	2	4	102	106	110	4471	4145	4338	2	3	95	102	129	3922	3657	4337	2	3	103	83	123	3303	2368	4198	2	2	0.01688884
562298	562232	561486	561233	-	-	PFLU_0494	PFLU_RS02440	DUF3298 domain-containing protein	1762	1633	1847	77406	70818	78531	80	101	2050	2269	1561	79963	84680	70668	79	105	1929	2326	2553	84523	90854	100359	98	123	1875	2067	1978	76943	73837	66181	80	96	3812	4427	3091	121266	124995	105101	156	156	0.507937435
562407	562426	563043		+	nudF	PFLU_0495	PFLU_RS02445	NUDIX domain-containing protein	2746	2865	2875	120602	124212	122217	157	197	3128	4418	2759	121983	164867	124848	168	222	3154	3309	2947	138168	129242	115846	164	206	2518	2872	3279	103326	102610	109736	142	170	4225	4552	3632	134407	128542	123465	206	208	0.454031816
	563034	563483	563483	+	-	PFLU_0496	PFLU_RS02450	DUF1249 domain-containing protein	1146	1134	1246	50339	49185	52996	90	112	1328	1749	1335	51785	65271	60439	98	131	1392	1310	1341	60986	51165	52734	96	122	1280	1275	1438	52542	45570	48111	90	108	1636	1938	1526	52037	54729	51897	116	117	0.129587012
563484	563582	564397	564412	+	-	PFLU_0497	PFLU_RS02455	3',5'-cyclic-AMP phosphodiesterase	1346	1403	1396	59142	60830	59351	58	73	1378	1848	1357	53756	68984	61430	56	75	1386	1529	1555	60741	59737	61118	59	74	1342	1569	1833	55064	56064	61338	59	70	1923	2170	1761	61165	61277	59879	73	74	0.429344427
564589	564604	565212	565257	+	-	PFLU_0498	PFLU_RS02460	alpha/beta fold hydrolase	1842	2592	2642	80901	112353	112326	133	167	1931	2594	2270	75295	96788	102744	112	150	2212	2642	2079	96889	103187	81709	122	154	1531	2954	3642	62834	105514	121871	135	158	3422	3632	3149	108837	102570	107070	172	174	0.648963384
565258	565258	567162		+	parE	PFLU_0499	PFLU_RS02465	DNA topoisomerase IV subunit B	12315	12528	12507	540751	543045	531638	225	282	14208	15606	11694	554020	582302	529140	219	291	11811	12616	13422	517284	492717	527484	214	269	12970	13975	14715	532052	499148	492343	222	266	14437	15242	12501	459178	430356	424950	228	230	0.079088156
	567162	568157	568230	+	-	PFLU_0500	PFLU_RS02470	hypothetical protein	5320	5646	5628	233613	244745	239239	191	240	6119	6286	5015	238622	234569	226925	176	234	5258	5414	4896	230310	211456	192425	168	212	4712	5285	5837	193314	188780	195306	161	193	5984	6367	5301	190347	179766	180212	182	184	0.183259898
568231	568231	570495	570668	+	parC	PFLU_0501	PFLU_RS02475	DNA topoisomerase IV subunit A	14558	15003	14355	639220	650324	610196	222	279	17956	15780	13679	700150	588815	618941	210	280	14759	15119	14423	646376	590473	566836	210	265	15052	15660	16358	617472	559312	547292	211	253	16171	17025	14456	514340	480674	491430	216	218	0.184990435
570669	570669	571382	571394	+	-	PFLU_0502	PFLU_RS02480	hypothetical protein	3466	4869	4353	152207	211069	185072	204	255	3898	4715	4321	152016	175931	195526	182	244	3957	4493	3597	173310	175488	141379	182	228	2998	4482	5486	122987	160093	183575	184	217	5398	5189	5061	171688	146523	172065	225	228	0.300884626
573046	573035	571506	571482	-	-	PFLU_0503	PFLU_RS02485	HAMP domain-containing protein	6296	6153	6030	276476	266732	256329	138	174	6758	6783	5943	263528	253088	268947	128	171	5510	6824	6631	241352	266508	260625	133	167	5934	6517	7387	243451	232777	247150	132	157	6838	7641	6467	217497	215751	219860	141	142	0.177579856
573161	573169	574383	574410	+	serB	PFLU_0504	PFLU_RS02490	phosphoserine phosphatase SerB	5294	5718	5520	232455	247880	234655	156	196	5902	5758	5261	230145	214871	238060	140	187	4347	5948	5361	190409	232326	210692	138	173	4551	5856	6087	186693	209174	203678	138	164	5030	5285	5005	159992	149220	170146	129	131	0.224605727
575382	575366	574506	574488	-	psd	PFLU_0505	PFLU_RS02495	phosphatidylserine decarboxylase	4329	4519	4601	190105	195876	195580	179	225	4943	5077	4290	192773	189445	194128	167	223	4074	4932	4765	178439	192643	187267	172	216	3931	4978	5168	161284	177818	172919	166	198	4789	5063	4142	152328	142946	140799	167	168	0.153374413
576203	576198	575383	575383	-	-	PFLU_0506	PFLU_RS02500	sulfurtransferase	3634	3937	3651	159578	170681	155217	158	198	4007	4588	3749	156245	171221	169659	152	203	3376	3865	4164	147882	150952	163645	150	188	3524	4527	4538	144596	161693	151843	157	187	4244	4961	3941	134986	140080	133996	165	167	0.230450233
577926	577791	576256	576204	-	-	PFLU_0507	PFLU_RS02505	HDOD domain-containing protein	3009	3016	3104	132160	130762	131960	68	85	3090	4007	2922	120517	149539	132227	65	87	2778	3178	3400	121686	124116	133624	65	82	2808	3403	3840	115210	121542	128499	66	79	3867	4653	3949	123002	131390	134254	83	84	0.764932236
577915	577958	578809	578812	+	motA	PFLU_0508	PFLU_RS02510	flagellar motor stator protein MotA	922	1045	1092	40499	45310	46450	41	51	914	1312	1092	35641	48987	49444	39	52	1100	1137	988	48184	44416	38861	40	51	1063	1613	1874	43617	57638	62712	54	64	1693	1839	1652	53859	51936	56172	62	63	0.448941297
578813	578813	579832	579832	+	-	PFLU_0509	PFLU_RS02515	motility protein MotB	1532	1224	1357	67307	53087	57686	46	58	1591	1777	1309	62037	66336	59230	46	61	1499	1437	1357	65686	56154	53341	45	57	1841	2046	2149	75554	73077	71931	60	72	1823	2042	1712	57986	57676	58229	56	56	0.341204688
580563	580291	579896	579896	-	-	PFLU_0510	PFLU_RS02520	hypothetical protein	104	129	156	4586	5594	6669	11	14	106	181	176	4154	6778	7984	11	15	181	124	105	7947	4881	4149	11	14	102	173	226	4207	6179	7584	12	15	253	273	246	8053	7709	8369	20	20	0.002277647
581628	581609	580578	580575	-	-	PFLU_0511	PFLU_RS02525	ribosome small subunit-dependent GTPase	3429	3756	3790	150587	162806	161123	122	153	3839	4135	3432	149715	154314	155309	111	148	3162	3771	3564	138501	147300	140096	109	137	3254	3766	4181	133492	134522	139882	110	131	3759	4083	3660	119558	115301	124419	114	116	0.569587325
581715	581718	582260	582443	+	-	PFLU_0512	PFLU_RS02530	oligoribonuclease	1407	1378	1257	61816	59769	53431	85	107	1492	1564	1324	58178	58368	59913	81	108	1253	1590	1464	54917	62102	57547	85	107	1104	1570	1594	45318	56079	53354	80	94	1384	1711	1331	44032	48308	45277	84	84	0.503328828
582444	582444	583058	583279	+	-	PFLU_0513	PFLU_RS02535	trimeric intracellular cation channel family protein	1053	1307	1287	46241	56674	54741	68	85	1108	1530	1251	43203	57122	56635	63	85	1117	1440	1094	48937	56274	42995	64	80	869	1293	1680	35663	46190	56213	63	74	1792	1823	1749	57025	51481	59485	89	91	0.5909915
584122	584119	583055	582992	-	queG	PFLU_0514	PFLU_RS02540	tRNA epoxyqueuosine(34) reductase QueG	1039	791	808	45624	34292	34385	28	35	1139	862	826	44424	32164	37409	26	35	767	802	1115	33613	31350	43847	27	34	1275	926	875	52333	33104	29280	29	35	870	1135	988	27684	32048	33590	28	29	0.401143241
584177	584183	585043		+	-	PFLU_0515	PFLU_RS02545	NAD(P)H-hydrate dehydratase	4645	4338	4166	203958	188065	177103	175	220	5003	4004	4102	195089	149404	185646	153	205	2653	3891	3967	116221	151976	155907	131	164	3977	4774	5150	163146	170530	172302	164	195	3569	3845	3279	113540	108573	111493	127	129	0.343826665
	585031	585501	585509	+	-	PFLU_0516	PFLU_RS02550	tRNA (adenosine(37)-N6)-threonylcarbamoyltransferase complex ATPase subunit type 1 TsaE	2478	2710	2634	108826	117464	111986	190	239	2432	1908	2590	94828	71222	117228	148	200	1316	2072	1615	57642	80941	63468	114	142	1933	2879	3099	79331	102834	103684	171	202	1797	1843	1756	57168	52040	59724	118	119	0.335103966
585512	585517	586938		+	-	PFLU_0517	PFLU_RS02555	AMIN domain-containing protein	9934	9273	9166	436214	401945	389629	229	287	10005	8895	9239	390145	331915	418046	199	267	7443	8552	8707	326000	333983	342199	187	234	8775	10045	11030	359977	358767	369045	213	254	9129	10147	8828	290372	286505	300119	203	205	0.243264698
	586938	588854		+	-	PFLU_0518	PFLU_RS02560	DNA mismatch repair endonuclease MutL	17422	15526	15001	764982	672973	637683	287	360	16692	15269	14613	650858	569739	661214	244	327	11890	14021	14712	520747	547572	578166	228	286	14646	16558	18686	600815	591390	625201	264	316	13390	15246	13063	425880	430461	444059	224	226	0.498327138
	588854	589825	589862	+	-	PFLU_0519	PFLU_RS02565	tRNA (adenosine(37)-N6)-dimethylallyltransferase MiaA	7984	7740	8732	350603	335528	371182	289	362	8502	7570	8630	331509	282490	390488	255	344	7763	8881	7310	339996	346855	287286	265	334	7231	9046	10397	296641	323090	347867	279	331	10962	12303	10317	348668	347380	350716	355	358	0.161025495
589863			589918	+	-	#N/A	predictedRNA	-	1008	1099	1299	44271	47668	55253	699	876	990	1081	1053	38619	40371	47656	562	753	1441	1331	814	63124	52006	32014	692	875	717	1063	1522	29448	38000	50946	600	704	1766	1952	1614	56178	55118	54880	981	989	0.550038141
589919	589920	590180	590192	+	-	PFLU_0520	PFLU_RS02570	RNA-binding protein Hfq	11030	11104	13109	484326	481300	557242	1552	1944	12582	12289	10582	490597	458535	478844	1369	1823	14051	12544	10199	615382	489898	400836	1521	1923	11302	12636	15799	463625	451315	528592	1550	1843	12535	13348	11768	398687	376863	400046	1486	1501	0.232272617
590193	590193	591494	591590	+	-	PFLU_0521	PFLU_RS02575	GTPase HflX	23237	23986	26300	1020320	1039700	1117943	649	813	25481	25644	22204	993563	956857	1004685	567	756	27849	23030	20578	1219663	899431	808718	592	749	24038	26444	30595	986067	944471	1023626	634	756	24262	27783	22140	771671	784430	752620	587	591	0.134052213
591591	591591	592766		+	hflK	PFLU_0522	PFLU_RS02580	FtsH protease activity modulator HflK	34800	35239	37290	1528021	1527438	1585113	1049	1315	41118	46076	35948	1603289	1719232	1626563	1055	1402	39869	36029	32700	1746053	1407077	1285097	996	1258	35942	37516	40566	1474390	1339915	1357224	987	1182	39254	43382	35363	1248500	1224831	1202124	1033	1041	0.001064048
	592766	593632	593632	+	hflC	PFLU_0523	PFLU_RS02585	protease modulator HflC	19819	19556	20445	870240	847644	869058	793	994	24117	23942	19006	940395	893336	859979	779	1035	22125	20276	18339	968977	791860	720698	755	954	20897	19482	21209	857222	695838	709612	723	869	20939	23109	19945	665985	652447	678002	760	767	0.160228951
593633	593927	595114	595169	+	-	PFLU_0524	PFLU_RS02590	ATP phosphoribosyltransferase regulatory subunit	12818	14993	13163	562840	649884	559544	396	497	14343	10296	11997	559266	384181	542858	310	417	10282	12697	10425	450312	495864	409694	303	380	11395	13775	15332	467452	491994	512959	347	413	11834	12459	11943	376408	351774	406008	314	318	0.63435389
595170	595170	596459	596471	+	-	PFLU_0525	PFLU_RS02595	adenylosuccinate synthase	20308	23011	19783	891720	997429	840935	562	705	22795	18753	17743	888831	699727	802851	463	617	13123	20451	18134	574729	798688	712665	432	539	18380	21574	20862	753975	770533	697999	480	574	17977	18050	17184	571785	509618	584154	424	430	0.482045984
596596	596599	598533	598533	+	-	PFLU_0526	PFLU_RS02600	methyl-accepting chemotaxis protein	236	286	305	10371	12416	12998	4	6	297	338	321	11600	12628	14568	4	6	500	618	633	21897	24160	24914	9	12	1532	1957	2222	62860	69896	74351	30	35	1370	1411	1117	43598	39858	37989	20	20	0.003298665
	600207	598642	598642	-	-	PFLU_0527	PFLU_RS02605	iron ABC transporter permease	2738	3101	3257	120222	134432	138462	66	83	2894	2503	2502	112844	93415	113237	50	68	2748	2913	3042	120361	113769	119573	59	75	2364	2639	3013	96995	94287	100830	52	62	2586	3078	2704	82253	86920	91927	55	55	0.288395381
601244	601232	600207		-	-	PFLU_0528	PFLU_RS02610	iron ABC transporter substrate-binding protein	3934	4482	4609	172777	194305	195954	145	182	4359	3653	3305	169981	136336	149559	111	148	3683	4640	5613	161298	181207	220614	146	182	4019	4521	4984	164861	161483	166774	134	160	4044	4967	3697	128635	140248	125690	127	128	0.675693215
601913	601928	604564		+	rnr	PFLU_0530	PFLU_RS02625	ribonuclease R	29826	29555	29037	1309657	1281068	1234306	385	483	34072	37894	27275	1328553	1413917	1234149	379	502	28484	29955	34039	1247485	1169858	1337707	377	474	31725	31696	35295	1301387	1132073	1180879	381	456	30992	34192	29522	985722	965351	1003544	369	373	7.50E-04
	604561	605316	605351	+	-	PFLU_0531	PFLU_RS02630	23S rRNA (guanosine(2251)-2'-O)-methyltransferase RlmB	7386	7417	7213	324323	321507	306613	334	419	8769	9963	7072	341935	371749	319992	344	455	7843	7850	7251	343484	306573	284985	327	412	6524	6975	7774	267619	249134	260097	286	342	7192	7321	7379	228747	206711	250840	298	302	0.03181743
605518	605625	606047	606075	+	-	PFLU_0533	PFLU_RS02635	30S ribosomal protein S6	77737	89976	82122	3413342	3899990	3490759	6791	8513	87971	71151	73290	3430157	2654838	3316224	5535	7408	47527	79949	81713	2081435	3122268	3211202	5327	6631	88301	98977	106629	3622171	3535040	3567458	7074	8451	69517	72138	66098	2211012	2036709	2246870	5059	5117	0.033167893
606076	606076	606306	606306	+	rpsR	PFLU_0534	PFLU_RS02640	30S ribosomal protein S18	40140	46468	43252	1762522	2014144	1838531	6464	8102	46618	37472	38160	1817746	1398192	1726663	5331	7132	24374	41496	41885	1067493	1620573	1646054	5025	6254	44547	49440	53048	1827343	1765785	1774826	6480	7745	36474	36529	33829	1160081	1031354	1149948	4764	4821	0.043554867
606307	606343	607236	607244	+	-	PFLU_0535	PFLU_RS02645	hypothetical protein	143109	168848	150720	6283728	7318636	6406643	5951	7460	160806	136337	137509	6270086	5087051	6221966	4898	6554	88938	138144	109628	3895047	5394965	4308247	4063	5070	122557	129167	139194	5027362	4613308	4656996	4451	5330	107798	100420	117136	3428538	2835184	3981800	3748	3820	2.98E-04
607245			607254	+	-	#N/A	predictedRNA	-	1573	1911	1724	69086	82854	73282	5989	7507	1772	1519	1497	69097	56690	67776	4825	6452	937	1624	1522	41075	63424	59841	4402	5478	1637	1780	1937	67177	63591	64807	5452	6519	1278	1277	1249	40667	36062	42483	3920	3973	0.66045023
607255	607255	607701	607706	+	-	PFLU_0536	PFLU_RS02650	50S ribosomal protein L9	70135	89589	80848	3079540	3883216	3436628	6188	7754	86724	76546	72103	3381535	2856132	3262501	5305	7084	46386	77117	76347	2031484	3011692	3000340	4817	5998	84488	90066	99680	3465778	3216774	3334978	6246	7470	63753	63809	62027	2027694	1801544	2108488	4369	4427	0.057482424
607707	607812	609209	609209	+	-	PFLU_0537	PFLU_RS02655	replicative DNA helicase	4190	4213	4116	184004	182631	174977	102	129	4305	5239	3797	167884	195511	171832	96	127	3623	4347	4638	158680	169790	182286	97	121	4448	4604	6008	182467	164467	201011	109	130	6097	6820	5510	193932	192575	187306	135	136	0.203972082
609210	609306	611609	611626	+	-	PFLU_0538	PFLU_RS02660	YgiQ family radical SAM protein	7688	7793	8390	337584	337816	356668	119	149	8287	7892	6721	323132	294494	304121	100	133	6511	7697	7373	285160	300596	289750	100	126	7946	8914	10271	325976	318387	343661	119	142	8892	10590	8343	282822	298997	283619	124	125	0.312882693
611818	611830	612753		+	-	PFLU_0539	PFLU_RS02665	hypothetical protein	2796	2895	2853	122809	125517	121303	106	133	3033	3605	3114	118290	134524	140932	106	142	2751	3129	3078	120516	122221	120979	104	131	2186	2785	2891	89697	99482	96723	86	103	4084	4518	3757	129905	127573	127718	137	138	0.657940001
	612746	613195	613212	+	-	PFLU_0540	PFLU_RS02670	hypothetical protein	1227	1084	1157	53894	47007	49209	88	111	1360	1477	1144	53042	55120	51776	89	118	1110	1197	1126	48633	46750	44270	82	103	925	960	1049	37944	34308	35106	66	79	1492	1670	1457	47454	47159	49534	105	106	0.34793258
613234	613384	616674	616678	+	-	PFLU_0541	PFLU_RS02675	transglutaminase family protein	2674	2473	2651	117454	107198	112722	27	34	3048	3141	2470	118848	117221	111787	26	35	3334	3266	3477	146049	127560	136668	33	41	3868	5030	5152	158669	179652	172388	43	51	5956	6453	5134	189439	182199	174526	54	55	0.861798546
616824	616833	619319		+	-	PFLU_0542	PFLU_RS02680	hypothetical protein	3141	3116	3123	137944	135088	132757	43	54	3422	3457	2983	133434	129008	135003	39	53	3031	3350	3312	132757	130848	130194	42	52	3398	4127	4140	139400	147432	138531	47	57	4366	4790	4022	138879	135243	136732	54	55	0.906311319
	619319	620209	620338	+	-	PFLU_0543	PFLU_RS02685	transglutaminase family protein	1064	890	1024	46760	38611	43568	38	48	1068	1116	933	41654	41652	42260	35	46	1104	1097	1156	48389	42857	45429	40	51	1172	1295	1243	48081	46278	41591	42	50	1433	1601	1267	45582	45220	43081	49	50	0.588148711
620471	620444	620256	620129	-	-	PFLU_0544	PFLU_RS02690	hypothetical protein	255	266	252	11199	11535	10738	47	59	311	292	263	12151	10896	11919	46	61	248	309	258	10866	12099	10162	46	58	277	309	329	11363	11068	11038	49	59	275	278	267	8757	7871	9077	44	45	0.010605554
620728	620777	621223	621237	+	azu	PFLU_0545	PFLU_RS02695	azurin	1130	1314	1169	49641	56982	49705	92	116	2419	4968	1959	94325	185381	88640	211	274	2367	2047	2126	103663	79945	83559	157	199	1707	1181	1091	70061	42206	36508	90	110	2060	1269	1515	65547	35831	51505	111	114	3.77E-12
622249	622246	621419	621369	-	-	PFLU_0546	PFLU_RS02700	ammonia-dependent NAD(+) synthetase	3639	3827	3826	159816	165881	162641	156	196	4317	4655	3630	168344	173692	164255	153	203	3724	4164	3771	163106	162626	148210	151	190	3532	3764	3914	144896	134457	130966	137	165	4460	4711	4189	141850	133015	142402	166	167	0.183342549
623507	623464	622250	622250	-	pncB	PFLU_0547	PFLU_RS02705	nicotinate phosphoribosyltransferase	1581	1681	1643	69427	72890	69854	46	58	1607	2290	1734	62698	85480	78465	46	62	1562	1652	1737	68412	64532	68277	43	55	1697	1984	2282	69614	70877	76362	49	59	1855	2090	1693	59029	59016	57578	47	48	0.372120138
624561	624561	623671	623671	-	-	PFLU_0548	PFLU_RS02710	LysR family transcriptional regulator	626	530	573	27498	23003	24371	22	28	538	611	594	20979	22801	26916	19	26	456	559	533	19991	21858	20960	18	23	562	579	782	23084	20702	26163	21	26	539	532	495	17160	15025	16860	18	18	0.619065414
624715	624715	626205	626205	+	-	PFLU_0549	PFLU_RS02715	aldehyde dehydrogenase family protein	403	268	332	17713	11639	14112	7	9	376	503	275	14669	18770	12444	7	10	361	375	425	15831	14651	16708	8	10	339	315	308	13924	11251	10310	6	7	672	1005	570	21401	28402	19396	15	15	0.002445698
626317	626317	627600	627600	+	-	PFLU_0550	PFLU_RS02720	FAD-binding oxidoreductase	148	122	150	6527	5289	6415	3	4	161	276	150	6284	10307	6792	4	6	194	146	182	8526	5723	7176	4	5	176	138	166	7250	4941	5564	3	4	407	462	331	12951	13067	11252	9	9	1.25E-05
627966	627975	629108	629119	+	-	PFLU_0551	PFLU_RS02725	branched-chain amino acid ABC transporter substrate-binding protein	582	476	569	25584	20674	24192	16	20	521	753	686	20352	28096	31053	17	23	1290	1765	2158	56532	68940	84824	49	61	3537	5511	5088	145108	196852	170234	126	150	3526	3998	2695	112158	112903	91640	92	93	0.094841576
629238	629310	630224	630225	+	-	PFLU_0553	PFLU_RS02730	branched-chain amino acid ABC transporter permease	124	128	165	5469	5586	7040	5	6	100	156	187	3909	5836	8461	4	6	396	442	495	17346	17291	19467	15	19	782	1439	1274	32082	51399	42640	38	45	961	1018	728	30575	28749	24768	30	30	0.032220187
630227	630227	631504		+	-	PFLU_0554	PFLU_RS02735	high-affinity branched-chain amino acid ABC transporter permease LivM	256	193	284	11267	8371	12108	6	8	161	291	303	6310	10872	13743	5	8	655	618	762	28726	24164	29947	17	21	1360	1825	1819	55820	65214	60878	39	47	1314	1479	1106	41797	41784	37613	31	31	0.062828757
	631501	632376		+	-	PFLU_0555	PFLU_RS02740	ABC transporter ATP-binding protein	214	159	249	9423	6916	10588	8	10	150	236	215	5878	8840	9740	6	9	424	508	668	18586	19852	26268	19	24	1163	1587	1443	47742	56703	48298	48	58	1038	1096	788	33017	30966	26818	34	34	0.217464446
	632373	633089	633098	+	-	PFLU_0556	PFLU_RS02745	ABC transporter ATP-binding protein	175	134	180	7727	5825	7667	7	9	150	187	187	5858	7007	8504	7	9	398	488	533	17464	19064	20959	21	26	929	1418	1232	38146	50660	41233	50	60	910	931	737	28958	26307	25074	37	37	0.026205177
633816	633831	634598	634598	+	-	PFLU_0557	PFLU_RS02750	SDR family oxidoreductase	3376	3331	3339	148260	144388	141961	150	188	3952	5378	3395	154111	200667	153618	167	220	3956	3646	4336	173266	142419	170425	167	210	3636	3879	3937	149166	138542	131741	151	182	4748	5276	4285	151031	148968	145677	191	193	0.067989716
634656	634661	635566	635975	+	-	PFLU_0558	PFLU_RS02755	cation diffusion facilitator family transporter	2443	2287	2394	107304	99141	101780	90	113	2720	3788	2454	106061	141359	111048	99	131	2969	2529	2368	130028	98797	93075	93	118	2240	2361	2602	91902	84352	87066	80	96	2934	3282	2945	93321	92668	100117	104	105	0.347292424
636658	636656	635538	635402	-	-	PFLU_0559	PFLU_RS02760	N-acylglucosamine 2-epimerase	2455	2543	2433	107830	110241	103424	76	95	2549	2646	2333	99394	98743	105574	67	90	2110	2781	2618	92439	108637	102890	72	90	2280	2850	2995	93564	101812	100230	73	88	2483	2866	2478	78984	80917	84250	72	72	0.765352214
637432	637410	636838	636815	-	-	PFLU_0560	PFLU_RS02765	protein hupE	41	29	31	1812	1291	1335	2	2	34	31	20	1337	1170	940	1	2	120	123	87	5258	4824	3444	6	7	157	239	191	6452	8538	6399	10	12	268	230	233	8527	6510	7930	13	13	0.155635563
638047	638047	637433	637433	-	ureG	PFLU_0561	PFLU_RS02770	urease accessory protein UreG	15	21	22	660	928	948	1	1	20	28	10	789	1061	491	0	1	77	105	128	3397	4106	5034	5	6	224	280	260	9229	10012	8707	12	15	194	263	167	6171	7431	5697	10	10	0.984449152
	638734	638060	638056	-	-	PFLU_0562	PFLU_RS02775	urease accessory protein UreF	13	10	10	594	439	432	0	0	12	14	12	491	536	568	0	0	65	64	66	2852	2529	2612	3	3	140	163	136	5780	5857	4561	6	7	170	178	128	5427	5041	4383	7	7	0.288903612
639231	639231	638731		-	-	PFLU_0563	PFLU_RS02780	urease accessory protein UreE	19	10	19	836	444	818	1	1	27	26	20	1087	981	919	1	1	57	77	82	2503	3018	3246	4	5	108	209	187	4433	7495	6267	10	12	193	208	154	6151	5895	5244	11	11	2.56E-04
	639508	640005		+	-	PFLU_0564	PFLU_RS02785	peptidoglycan endopeptidase	16	6	15	723	296	657	0	1	16	24	12	653	906	574	1	1	16	17	19	727	672	750	1	1	15	14	15	647	525	508	0	1	25	19	21	813	538	731	1	1	0.020345673
640652	640643	640011	639928	-	-	PFLU_0565	PFLU_RS02790	TetR family transcriptional regulator	1035	1090	1080	45465	47268	45934	58	73	1009	1362	1086	39361	50826	49162	55	73	1049	1248	1180	45970	48776	46409	59	74	983	1131	1341	40339	40416	44874	55	66	1385	1767	1468	44053	49888	49932	75	75	0.568223593
641258	641258	640806	640794	-	-	PFLU0567	PFLU_RS02795	hypothetical protein	760	438	429	33408	18993	18243	41	51	962	924	357	37517	34489	16167	50	64	472	574	1235	20677	22433	48557	54	67	1168	640	498	47940	22885	16675	51	64	818	893	702	26017	25220	23892	54	55	0.017784984
641491	641618	643687	643693	+	-	PFLU_0567	PFLU_RS02800	AsmA family protein	2421	2160	2240	106323	93648	95223	37	47	2907	3401	2021	113367	126918	91448	40	53	2688	2391	2546	117757	93399	100088	39	50	2752	2425	2592	112889	86623	86730	38	46	3464	4348	3360	110179	122759	114229	55	55	0.4286704
644376	644351	643821	643809	-	-	PFLU_0568	PFLU_RS02805	bacterioferritin	367	229	210	16155	9964	8944	17	22	342	341	269	13349	12748	12198	18	24	727	690	1266	31873	26963	49784	54	68	532	632	580	21837	22578	19427	33	40	3822	4763	4017	121559	134487	136567	244	246	0.002836637
644516	644520	645410	645415	+	-	PFLU_0569	PFLU_RS02810	triacylglycerol lipase	117	92	66	5162	3988	2822	3	4	131	157	78	5114	5858	3534	4	5	101	112	138	4454	4408	5445	4	5	118	93	103	4872	3353	3453	3	4	154	181	164	4915	5132	5597	5	5	2.94E-04
646391	646391	645516	645516	-	-	PFLU_0570	PFLU_RS02815	DMT family transporter	225	264	273	9912	11444	11625	10	12	272	300	291	10642	11197	13206	9	13	230	264	211	10086	10334	8310	8	10	193	290	316	7934	10389	10587	9	11	226	298	276	7199	8432	9405	9	9	0.006816228
646489	646489	647277	647277	+	-	PFLU_0571	PFLU_RS02820	AraC family transcriptional regulator	387	293	311	16999	12729	13240	14	18	391	441	314	15268	16460	14245	14	19	290	357	354	12729	13949	13939	13	17	347	307	423	14246	10996	14176	13	16	378	393	316	12052	11105	10774	14	14	0.001653346
647331	647349	647651	647659	+	-	PFLU_0572	PFLU_RS02825	phosphate starvation-inducible protein PsiF	202	163	145	8900	7068	6167	19	24	231	299	165	9024	11178	7472	23	30	196	250	309	8608	9789	12161	26	33	220	197	205	9041	7052	6880	20	25	416	414	346	13249	11689	11792	40	40	5.10E-06
647881	647881	648894	648910	+	-	PFLU_0573	PFLU_RS02830	AI-2E family transporter	730	917	847	32068	39767	36032	28	35	831	1187	882	32435	44303	39949	28	38	911	915	829	39934	35749	32610	28	35	701	928	1194	28773	33162	39950	28	33	1215	1313	1170	38665	37096	39790	37	37	0.165408571
650303	650287	649019	649001	-	-	PFLU_0574	PFLU_RS02835	Hsp70 family protein	3524	4455	3413	154741	193099	145096	103	129	4419	3752	2932	172327	140025	132676	88	116	2819	2925	2587	123465	114265	101693	70	89	3587	3567	4733	147161	127411	158378	95	113	2461	2441	2432	78301	68944	82683	59	60	0.927945133
650421	650525	651469	651472	+	-	PFLU_0575	PFLU_RS02840	DNA-binding protein	14118	12636	14426	619919	547704	613226	501	628	15251	15868	9662	594688	592075	437218	435	572	18877	9397	9117	826714	367012	358317	427	547	16612	13074	18549	681470	466954	620595	519	623	9455	10269	8016	300741	289927	272511	302	304	0.347811359
651473			651486	+	-	#N/A	predictedRNA	-	99	82	104	4388	3570	4444	235	295	105	104	69	4098	3884	3155	200	265	146	66	63	6406	2598	2485	212	273	120	84	132	4925	3027	4448	245	295	65	74	58	2083	2112	1991	146	147	0.484006917
651487	651551	654778		+	-	PFLU_0576	PFLU_RS02845	hypothetical protein	1441	1201	1585	63272	52063	67375	15	18	1344	1602	1096	52427	59793	49624	12	16	2109	976	914	92406	38128	35937	13	17	1598	1226	2089	65559	43799	69905	15	18	989	1235	981	31480	34881	33373	10	10	0.883231907
	654775	656700	656700	+	-	PFLU_0577	PFLU_RS02850	hypothetical protein	331	280	359	14568	12137	15268	5	7	379	255	252	14799	9547	11442	4	6	451	298	296	19776	11657	11665	5	7	404	319	404	16584	11427	13545	5	7	267	294	242	8495	8328	8229	4	4	0.286435206
658553	658553	656853	656518	-	ureC	PFLU_0578	PFLU_RS02855	urease subunit alpha	1253	1313	1326	55055	56944	56378	26	32	1535	1529	1165	59872	57052	52736	25	33	1528	1534	1701	66958	59908	66881	30	37	2060	2291	2226	84540	81831	74496	39	47	2010	2525	1949	63946	71297	66279	39	39	0.505398028
	658975	658670	658669	-	-	PFLU_0579	PFLU_RS02860	urease subunit beta	181	163	198	7962	7099	8436	20	25	229	273	186	8957	10213	8449	22	30	302	226	181	13245	8845	7126	25	31	213	277	272	8773	9899	9111	25	30	384	328	309	12227	9280	10523	34	34	9.33E-05
659510	659505	658972		-	-	PFLU_0580	PFLU_RS02865	N-acetyltransferase	442	521	470	19421	22616	19979	30	38	594	760	470	23162	28390	21291	34	45	653	562	680	28628	21951	26762	38	48	724	873	896	29738	31182	29996	47	56	863	965	736	27463	27252	25021	49	49	0.020505725
660032	660023	659511	659511	-	-	PFLU_0581	PFLU_RS02870	N-acetyltransferase	562	621	638	24684	26925	27120	40	51	602	864	528	23497	32274	23907	39	51	790	684	742	34600	26731	29185	46	58	897	1074	1041	36811	38388	34842	59	71	967	1092	891	30783	30852	30313	59	59	0.336786116
660335	660335	660033	660033	-	-	PFLU_0582	PFLU_RS02875	urease subunit gamma	267	318	323	11758	13815	13761	34	43	314	465	288	12259	17357	13032	35	46	355	402	416	15566	15729	16364	41	52	472	605	613	19396	21612	20527	56	67	551	544	448	17529	15369	15229	52	52	0.001880476
661320	661320	660481	660336	-	-	PFLU_0583	PFLU_RS02880	urease accessory protein	597	532	584	26239	23083	24842	23	29	614	785	588	23964	29291	26633	23	31	642	632	646	28138	24720	25401	24	31	678	880	893	27845	31454	29895	29	35	966	1009	791	30735	28491	26900	33	34	0.176891609
662049	662049	661351	661325	-	urtE	PFLU_0584	PFLU_RS02885	urea ABC transporter ATP-binding subunit UrtE	53	78	62	2350	3394	2639	3	3	76	87	43	2965	3266	1963	2	3	176	205	197	7744	8028	7743	8	11	393	609	495	16154	21752	16565	21	25	408	428	334	12995	12103	11382	17	17	0.066596533
662929	662921	662100	662050	-	urtD	PFLU_0585	PFLU_RS02890	urea ABC transporter ATP-binding protein UrtD	72	73	84	3194	3167	3603	3	4	86	113	69	3383	4244	3132	3	4	232	249	288	10182	9742	11357	10	12	597	866	675	24505	30962	22587	26	31	515	588	420	16405	16618	14285	19	19	0.007253176
	663997	662930	662930	-	urtC	PFLU_0586	PFLU_RS02895	urea ABC transporter permease subunit UrtC	31	40	33	1367	1753	1416	1	1	27	42	30	1088	1584	1399	0	1	180	206	201	7908	8076	7935	5	7	548	652	561	22510	23302	18785	16	20	424	455	360	13511	12868	12253	11	12	0.986229867
665582	665499	663997		-	urtB	PFLU_0587	PFLU_RS02900	urea ABC transporter permease subunit UrtB	14	26	16	615	1159	722	0	0	23	23	12	897	872	560	0	0	208	232	213	9145	9064	8396	4	5	528	823	717	21697	29403	24017	14	16	514	629	374	16365	17772	12726	10	10	0.957731211
666848	666848	665583	665583	-	urtA	PFLU_0588	PFLU_RS02905	urea ABC transporter substrate-binding protein	29	45	38	1287	1988	1648	1	1	55	47	44	2179	1769	2018	1	1	339	450	509	14875	17583	20039	11	13	1119	1823	1380	45913	65131	46171	34	41	926	1124	724	29464	31752	24613	22	22	7.85E-04
	667112	671728		+	-	PFLU_0589	PFLU_RS02910	DUF4329 domain-containing protein	248	252	265	10931	10924	11280	1	2	365	460	273	14239	17196	12389	2	3	411	330	304	18004	12899	11974	2	3	341	362	385	14027	12962	12898	2	2	467	478	426	14854	13518	14509	3	3	1.88E-06
	672756	671746	671746	-	-	PFLU_0590	PFLU_RS02915	iron ABC transporter permease	517	401	488	22740	17399	20769	16	20	442	409	551	17256	15295	24964	13	18	414	652	492	18132	25496	19335	16	20	310	580	453	12730	20719	15169	13	16	363	572	353	11565	16151	12011	13	13	0.362637257
	673700	672753		-	-	PFLU_0591	PFLU_RS02920	ABC transporter substrate-binding protein	555	446	488	24374	19347	20781	18	22	519	425	652	20255	15882	29506	16	23	418	750	645	18318	29303	25383	20	25	416	772	597	17101	27586	19975	19	22	471	717	430	15000	20257	14638	17	17	0.241729398
674522	674479	673697		-	-	PFLU_0592	PFLU_RS02925	ABC transporter ATP-binding protein	569	498	562	24984	21615	23896	23	30	512	418	687	19993	15632	31110	20	28	401	729	605	17604	28500	23785	23	29	435	796	597	17851	28441	19975	23	28	418	674	399	13296	19041	13589	19	19	0.599008546
676631	676631	674523	674523	-	-	PFLU_0593	PFLU_RS02930	TonB-dependent receptor	2336	2218	2351	102612	96155	99963	37	47	1952	1918	2805	76118	71580	126942	31	43	1520	3403	2630	66577	132923	103381	38	47	1724	3720	2461	70722	132887	82350	38	45	1719	2782	1525	54700	78547	51851	29	29	0.761178092
678165	678164	676782	676632	-	-	PFLU_0594	PFLU_RS02935	PepSY domain-containing protein	3169	2250	2914	139172	97547	123898	69	86	1430	1121	4636	55786	41844	209795	52	74	686	5690	3544	30057	222244	139300	77	94	1314	6019	2606	53904	214991	87197	73	85	1371	3490	866	43605	98545	29466	42	41	0.379748619
680388	680295	678235	678174	-	-	PFLU_0595	PFLU_RS02940	TonB-dependent copper receptor	7993	5707	7284	350977	247370	309649	117	146	2813	1764	13556	109691	65835	613395	88	127	1325	16656	10211	58046	650473	401289	147	179	2823	18231	6596	115834	651168	220690	136	159	2746	9137	1726	87343	257985	58683	68	65	0.496857806
680783	680778	680389	680389	-	-	PFLU_0596	PFLU_RS02945	DUF2946 domain-containing protein	386	345	381	16964	14960	16206	32	41	165	144	972	6443	5383	43982	32	47	152	1041	506	6674	40658	19906	47	57	157	1157	411	6470	41326	13777	45	52	257	573	174	8176	16188	5925	26	25	6.86E-05
681318	681272	680790	680790	-	-	PFLU_0597	PFLU_RS02950	copper chaperone PCu(A)C	1020	840	801	44830	36426	34089	63	79	714	828	1765	27852	30905	79867	68	95	505	2009	1384	22134	78487	54401	87	106	610	2345	966	25023	83757	32340	82	97	840	1211	618	26717	34209	21030	56	56	0.018794809
681729	681714	681319	681319	-	-	PFLU_0598	PFLU_RS02955	DUF2946 domain-containing protein	1526	1425	1316	67008	61793	55972	123	155	1384	1647	2198	53998	61471	99473	132	180	1364	2734	1728	59766	106785	67944	158	197	1201	2842	1762	49269	101507	58951	149	176	1737	2018	1499	55255	56996	50958	136	137	0.114728248
682064	682283	682531	682531	+	-	PFLU_0601	PFLU_RS02960	hypothetical protein	126	143	142	5554	6215	6065	19	23	151	162	137	5902	6069	6212	18	24	122	147	125	5366	5758	4924	17	21	109	130	141	4508	4643	4740	15	18	119	124	99	3800	3524	3366	14	14	0.024645924
	683370	682651	682651	-	-	PFLU_0602	PFLU_RS02965	cobalt-precorrin-6A reductase	586	584	578	25769	25355	24574	27	35	651	718	607	25397	26812	27503	27	36	598	577	459	26206	22554	18062	24	30	459	486	628	18860	17389	21028	22	26	559	630	621	17790	17804	21129	25	26	0.227343557
684587	684572	683367		-	-	PFLU_0603	PFLU_RS02970	bifunctional cobalt-precorrin-7 (C(5))-methyltransferase/cobalt-precorrin-6B (C(15))-methyltransferase	2152	2184	2218	94508	94687	94301	62	78	2556	2715	2051	99682	101319	92814	61	81	2128	2110	2191	93210	82402	86123	57	72	1972	1949	2143	80905	69611	71720	51	61	2198	2327	2091	69929	65720	71102	56	57	0.718992336
684611	684611	685957		+	cobG	PFLU_0604	PFLU_RS02975	precorrin-3B synthase	3073	3352	3491	134941	145312	148398	84	106	3231	3402	2912	125988	126936	131781	71	95	3083	3284	3051	135035	128262	119933	75	94	3021	3459	4437	123962	123558	148462	82	97	3349	3699	3212	106537	104459	109192	78	79	0.765353999
	685950	686576		+	-	PFLU_0605	PFLU_RS02980	precorrin-8X methylmutase	2478	2481	2437	108842	107548	103609	135	170	2823	2432	2085	110107	90746	94348	118	156	2346	2284	2360	102762	89229	92765	120	151	2371	2532	2877	97289	90446	96285	126	150	2267	2314	2113	72129	65355	71841	110	111	0.675967054
	686576	687307		+	-	PFLU_0606	PFLU_RS02985	precorrin-2 C(20)-methyltransferase	2515	2426	2281	110444	105180	96958	113	142	2743	2322	2123	106983	86641	96099	98	131	2062	2257	2254	90341	88172	88587	96	121	2230	2372	2690	91506	84750	90030	101	121	2021	2248	1984	64290	63496	67456	88	88	0.721176708
	687307	688944	688963	+	cobJ	PFLU_0607	PFLU_RS02990	precorrin-3B C(17)-methyltransferase	4715	4685	4684	207039	203080	199125	98	123	5272	4355	3955	205578	162503	178987	83	111	3919	4289	4359	171658	167526	171311	82	103	4411	4687	5129	180957	167406	171614	88	105	3688	4257	3592	117309	120191	122128	72	73	0.41267395
689181	689181	689960	689964	+	-	PFLU_0608	PFLU_RS02995	hypothetical protein	138	120	148	6102	5211	6298	6	7	167	159	126	6529	5950	5726	5	7	125	152	139	5504	5950	5474	5	7	120	145	159	4932	5211	5339	5	6	158	188	192	5027	5312	6536	7	7	0.018450726
	690553	689957	689922	-	-	PFLU_0609	PFLU_RS03000	MarC family protein	326	309	347	14328	13412	14751	18	23	293	465	361	11448	17375	16369	18	25	321	372	312	14096	14551	12276	18	22	273	296	431	11238	10581	14444	17	20	499	493	490	15887	13926	16684	25	25	0.002159052
690800	690800	690450		-	-	#N/A	PFLU_RS30370	hypothetical protein	63	51	62	2806	2223	2667	5	7	53	77	61	2067	2875	2794	5	7	54	59	48	2394	2329	1916	5	6	44	51	69	1817	1856	2327	4	5	102	99	95	3251	2806	3257	8	8	0.032623339
693609	693582	690811	690807	-	-	PFLU_0610	PFLU_RS03005	hybrid sensor histidine kinase/response regulator	4811	4542	4466	211282	196896	189842	57	71	5238	5666	4439	204243	211423	200873	55	74	4204	4673	5137	184128	182511	201900	54	68	5053	5458	6235	207283	194963	208615	61	73	7664	8222	7158	243758	232152	243333	85	86	0.092030797
695157	694989	693697	693669	-	-	PFLU_0611	PFLU_RS03010	phosphoribosylamine--glycine ligase	12466	14424	12791	547402	625200	543736	352	442	15137	13010	11470	590251	485458	519022	308	411	9467	12834	12312	414646	501236	483864	288	360	13925	14842	15534	571240	530113	519747	348	417	12735	14011	12087	405062	395595	410904	309	312	0.265669087
696765	696765	695158	695158	-	-	PFLU_0612	PFLU_RS03015	bifunctional phosphoribosylaminoimidazolecarboxamide formyltransferase/inosine monophosphate cyclohydrolase	16018	19001	16688	703334	823608	709359	369	463	20053	15429	14646	781930	575713	662699	314	418	12907	17095	16005	565289	667645	629009	308	385	18613	21103	21597	763542	753737	722595	388	464	17711	19222	16315	563298	542722	554616	341	344	0.495966492
	697167	696847	696766	-	-	PFLU_0613	PFLU_RS03020	DNA-binding transcriptional regulator Fis	753	1043	914	33096	45233	38877	97	121	841	933	857	32806	34846	38812	82	110	762	1055	790	33400	41215	31051	87	109	727	1035	1427	29838	36968	47755	101	118	1303	1280	1226	41450	36145	41702	122	123	0.90126917
698177	698177	697164		-	-	PFLU_0614	PFLU_RS03025	tRNA dihydrouridine synthase DusB	4344	6194	4912	190771	268515	208814	175	219	5316	6153	4392	207299	229596	198735	157	208	5052	5105	4812	221258	199380	189105	159	200	4386	5427	7859	179930	193854	262958	177	209	6976	6913	7494	221883	195200	254768	217	220	0.21356693
699597	699595	698363	698239	-	-	PFLU_0615	PFLU_RS03030	DUF3426 domain-containing protein	5223	4899	4799	229355	212379	203990	139	174	5857	5381	4444	228402	200790	201099	128	170	4483	5219	5250	196347	203853	206352	130	163	5093	5455	6010	208950	194854	201083	136	163	5767	6559	5552	183445	185185	188760	149	150	0.163761881
700526	700504	699626	699606	-	-	PFLU_0616	PFLU_RS03035	50S ribosomal protein L11 methyltransferase	3578	4010	3852	157112	173821	163774	149	187	4246	3951	3526	165571	147428	159583	134	179	3276	4040	3713	143498	157798	145944	135	169	3427	4643	4874	140607	165846	163094	149	178	4023	4557	3789	127973	128671	128815	144	146	0.530511333
702161	702160	700799	700799	-	accC	PFLU_0617	PFLU_RS03040	acetyl-CoA carboxylase biotin carboxylase subunit	60726	60395	62531	2666409	2617815	2658032	1550	1943	54050	41181	51310	2107514	1536562	2321663	1083	1460	30653	57844	56744	1342462	2258992	2229971	1148	1427	43063	60530	51908	1766474	2161892	1736682	1162	1386	36886	37764	34248	1173175	1066225	1164199	823	832	0.953355384
702177			702162	-	-	#N/A	predictedRNA	-	696	729	736	30589	31608	31306	1554	1947	608	491	592	23714	18343	26831	1065	1435	351	675	692	15397	26393	27213	1157	1437	522	788	674	21445	28163	22573	1263	1503	446	469	392	14204	13243	13334	842	849	0.218217958
702639	702639	702178	702178	-	accB	PFLU_0618	PFLU_RS03045	acetyl-CoA carboxylase biotin carboxyl carrier protein	22447	24621	25556	985635	1067188	1086320	1807	2264	20243	16875	20146	789325	629670	911596	1248	1681	11852	23109	21860	519074	902505	859087	1325	1645	14956	24429	21271	613526	872520	711686	1337	1585	14704	14461	12687	467670	408305	431283	933	943	0.907931637
703145	703119	702664	702640	-	aroQ	PFLU_0619	PFLU_RS03050	type II 3-dehydroquinate dehydratase	4774	5852	7018	209621	253688	298321	444	556	4458	5406	6452	173835	201714	291936	360	487	5215	6393	4828	228425	249700	189743	389	488	4002	6456	8738	164169	230609	292363	428	502	7144	7948	6560	227229	224408	223005	489	493	0.484444457
	705378	703417		-	-	PFLU_0620	PFLU_RS03055	methyl-accepting chemotaxis protein	41	45	55	1820	1951	2356	0	1	56	117	55	2219	4378	2497	1	1	64	29	28	2814	1136	1127	0	0	82	79	94	3378	2846	3149	1	1	65	84	61	2081	2387	2082	1	1	1.43E-10
707107	707102	705432	705432	-	-	PFLU_0621	PFLU_RS03060	PleD family two-component system response regulator	659	533	522	28957	23117	22225	11	14	993	1225	703	38753	45710	31823	17	23	522	572	952	22885	22352	37413	13	16	2462	1539	1597	100993	54967	53459	34	41	833	861	831	26522	24315	28266	15	15	1.76E-05
707300	707401	708468	708468	+	-	PFLU_0623	PFLU_RS03065	DUF2333 family protein	3473	3272	3316	152534	141844	140954	108	135	3962	5551	3357	154515	207124	151939	121	160	3882	3915	4777	170049	152919	187766	126	159	3596	3703	4022	147546	132261	134593	107	129	6166	7163	5520	196113	202251	187647	181	182	0.056902069
708469	708471	709007	709176	+	-	PFLU_0624	PFLU_RS03070	NUDIX hydrolase	1040	1002	1112	45682	43459	47291	67	84	1302	1769	1135	50792	66020	51373	79	104	1468	1260	1034	64297	49234	40649	75	95	861	881	1063	35323	31466	35581	53	63	2003	1910	2069	63729	53952	70347	114	116	0.040491079
709202	709202	709573	709573	+	yciH	PFLU_0625	PFLU_RS03075	translation initiation factor Sui1	1366	1802	1728	60012	78139	73474	151	189	1665	1952	1648	64936	72859	74609	142	190	1671	1900	1505	73194	74228	59175	147	185	1334	1953	2446	54721	69761	81857	156	184	2624	2790	2531	83467	78787	86065	220	222	0.596318109
709583	709717	711630	711630	+	speA	PFLU_0626	PFLU_RS03080	arginine decarboxylase	6268	7122	6496	275253	308721	276162	119	149	7503	6125	5355	292581	228564	242333	99	132	5558	6561	5665	243431	256233	222638	100	125	6923	6497	8216	283991	232073	274903	115	137	9855	11222	8812	313467	316851	299548	160	161	0.438220009
711631	711705	712598	712611	+	-	PFLU_0627	PFLU_RS03085	alpha/beta hydrolase	454	519	496	19966	22531	21088	18	23	512	476	436	19992	17776	19768	16	21	486	475	384	21306	18585	15112	16	20	515	453	595	21135	16214	19921	17	21	869	1054	765	27664	29779	26005	30	31	0.647538188
713880	713880	712543	712124	-	-	PFLU_0628	PFLU_RS03090	MATE family efflux transporter	961	930	929	42228	40353	39492	24	30	1011	1039	924	39421	38795	41839	22	29	876	944	825	38383	36887	32448	21	26	844	856	1102	34639	30573	36886	21	25	859	948	904	27325	26785	30762	20	21	0.435748825
714163	714180	719078	719093	+	-	PFLU_0629	PFLU_RS03095	alpha-2-macroglobulin family protein	5579	5141	5588	244969	222859	237561	38	47	6317	5994	5205	246311	223652	235533	36	48	6118	6439	6708	267963	251492	263635	42	53	5562	5861	5745	228188	209351	192213	35	42	11166	13102	10120	355135	369913	344037	72	72	0.136969584
719454	719449	719156	719140	-	-	PFLU_0630	PFLU_RS03100	hypothetical protein	178	176	180	7836	7651	7681	20	26	211	220	192	8249	8225	8723	21	28	193	268	260	8466	10487	10235	26	33	249	238	222	10227	8520	7448	24	29	493	581	419	15696	16427	14255	52	52	0.002361991
719534	719540	721870	721870	+	-	PFLU_0631	PFLU_RS03105	penicillin-binding protein 1C	840	755	823	36912	32741	34999	11	14	843	645	701	32898	24082	31759	9	12	813	878	809	35607	34290	31794	11	14	634	700	762	26039	25036	25502	9	10	1367	1443	1229	43480	40741	41794	17	18	0.649448161
722012	722017	722322		+	-	PFLU_0632	PFLU_RS03110	pyrophosphatase	864	1007	998	37948	43669	42442	107	135	922	1258	897	35955	46971	40629	101	134	758	1124	863	33216	43914	33920	96	120	800	1051	1041	32838	37550	34836	96	114	1119	1165	1096	35620	32898	37266	113	115	0.399406148
	722319	723068	723092	+	-	PFLU_0633	PFLU_RS03115	methyltransferase domain-containing protein	1350	1270	1345	59293	55088	57189	60	76	1395	1789	1237	54423	66775	56015	59	78	1185	1441	1480	51896	56311	58178	59	73	1379	1567	1590	56578	55975	53225	61	73	1832	1972	1559	58276	55701	53009	73	74	0.410240353
723093	723093	723695	723699	+	-	PFLU_0634	PFLU_RS03120	DUF4136 domain-containing protein	640	632	596	28144	27395	25352	35	44	635	858	657	24764	32029	29752	35	47	628	724	792	27526	28305	31162	38	48	622	710	757	25554	25366	25351	35	42	1266	1377	1010	40282	38879	34364	62	62	0.178001339
723700	723741	724298	724298	+	-	PFLU_0635	PFLU_RS03125	DUF4136 domain-containing protein	288	287	268	12649	12474	11424	17	21	287	433	267	11225	16162	12117	17	23	283	301	406	12407	11775	15957	19	23	277	309	351	11394	11047	11775	17	20	531	668	458	16896	18870	15601	30	30	0.003239121
724499	724512	726467	726558	+	-	PFLU_0636	PFLU_RS03130	hypothetical protein	334	251	265	14696	10920	11298	5	6	393	570	275	15350	21290	12476	6	8	316	323	456	13851	12620	17938	6	7	404	338	362	16598	12075	12141	5	6	816	885	889	25978	25000	30227	13	13	5.47E-07
	729190	726452	726387	-	-	PFLU_0637	PFLU_RS03135	PAS domain-containing sensor histidine kinase	271	197	245	11923	8557	10429	2	3	285	629	231	11128	23494	10453	4	5	245	202	273	10768	7902	10740	2	3	327	334	331	13451	11948	11096	3	4	445	534	525	14182	15080	17858	5	5	4.85E-09
729630	729630	729187		-	-	PFLU_0638	PFLU_RS03140	pilus assembly protein	111	48	88	4890	2088	3757	6	8	134	126	48	5250	4708	2177	7	9	57	58	135	2499	2293	5305	6	7	197	88	71	8113	3173	2379	8	10	95	145	127	3047	4098	4350	8	8	0.001479531
729703	729703	730152	730207	+	-	PFLU_0639	PFLU_RS03145	peptidase A24	60	63	62	2662	2766	2650	4	5	70	105	66	2759	3947	3020	5	7	72	77	62	3154	3028	2457	5	6	54	59	76	2238	2142	2554	4	5	117	97	139	3729	2765	4733	8	8	6.47E-05
730211	730279	731067	731167	+	-	PFLU_0640	PFLU_RS03150	DNA-binding response regulator	399	261	244	17531	11353	10394	13	16	458	577	341	17882	21533	15469	17	23	309	359	394	13571	14034	15518	14	18	599	325	384	24606	11628	12867	16	20	926	969	961	29474	27372	32693	37	37	1.45E-08
731352	731349	731080	731050	-	-	PFLU_0641	PFLU_RS03155	DUF3613 domain-containing protein	57	28	44	2520	1248	1895	5	6	68	79	41	2689	2982	1895	7	9	87	76	70	3849	2973	2767	9	11	64	82	78	2636	2957	2620	8	10	123	159	162	3923	4508	5512	16	17	4.93E-07
732103	732093	731353	731353	-	-	PFLU_0642	PFLU_RS03160	hypothetical protein	114	79	101	5026	3462	4297	4	5	161	135	85	6307	5064	3887	5	6	247	137	145	10854	5370	5722	7	9	153	163	163	6314	5844	5456	6	7	329	384	342	10466	10862	11634	14	14	5.81E-04
732992	732991	732104	732104	-	-	PFLU_0643	PFLU_RS03165	type II secretion system F family protein	63	53	45	2790	2300	1913	2	2	80	60	42	3151	2246	1901	2	2	107	59	48	4728	2335	1901	2	3	72	67	84	2969	2412	2827	2	3	145	198	195	4616	5605	6658	6	6	0.014165467
733874	733874	732993	732993	-	-	PFLU_0644	PFLU_RS03170	type II secretion system protein F	65	51	58	2861	2220	2501	2	2	94	56	50	3665	2103	2304	2	3	99	60	46	4375	2373	1840	2	3	74	84	84	3076	3014	2838	2	3	245	247	258	7813	6982	8781	8	8	0.005930489
	735156	733885	733875	-	-	PFLU_0645	PFLU_RS03175	CpaF family protein	110	125	147	4832	5459	6259	3	4	218	210	144	8535	7836	6539	4	6	208	164	213	9144	6420	8371	4	6	229	270	239	9424	9659	8002	5	7	519	629	578	16523	17762	19662	13	14	4.76E-07
	736346	735153		-	-	PFLU_0646	PFLU_RS03180	hypothetical protein	154	94	135	6777	4103	5755	3	4	172	380	134	6738	14184	6067	5	7	178	140	172	7801	5503	6761	4	5	166	207	182	6849	7426	6092	4	5	467	533	527	14857	15062	17941	13	13	3.54E-12
737560	737560	736343		-	-	PFLU_0647	PFLU_RS03185	type II and III secretion system protein family protein	117	116	118	5180	5049	5049	3	4	158	285	112	6176	10657	5089	4	5	151	135	178	6645	5278	7032	4	5	140	224	204	5774	8013	6825	4	5	490	543	499	15613	15348	16966	12	13	1.06E-07
738525	738521	737580	737561	-	cpaB	PFLU_0648	PFLU_RS03190	Flp pilus assembly protein CpaB	145	113	121	6375	4937	5144	4	5	159	240	140	6224	8964	6373	5	7	127	139	222	5571	5429	8736	5	6	232	222	214	9545	7935	7166	7	8	590	616	706	18774	17397	24011	20	21	7.63E-06
738843	738864	739055	739113	+	-	PFLU_0649	PFLU_RS03195	Flp family type IVb pilin	18	17	17	813	775	743	3	4	20	18	28	792	701	1307	3	4	22	30	23	994	1175	905	4	5	22	23	30	936	842	1035	4	4	34	36	49	1085	1043	1694	6	6	0.023617743
	739114	739530		+	-	PFLU_0650	PFLU_RS03200	response regulator	16	18	29	728	793	1257	1	2	23	35	12	898	1317	564	1	2	21	35	26	953	1367	1057	2	2	21	28	30	869	1001	1016	1	2	44	62	52	1417	1755	1780	3	3	0.400180259
741433	741433	739751	739751	-	-	PFLU_0651	PFLU_RS03205	ShlB/FhaC/HecB family hemolysin secretion/activation protein	143	125	127	6279	5442	5432	2	3	156	217	120	6108	8124	5462	2	3	159	117	160	6976	4598	6314	2	3	129	134	175	5310	4803	5856	2	3	423	552	480	13474	15601	16317	8	8	0.001080414
743104	743104	741620	741620	-	-	PFLU_0652	PFLU_RS03210	hypothetical protein	459	527	471	20158	22861	20061	11	14	517	586	498	20190	21891	22535	10	14	391	513	598	17128	20060	23511	10	13	470	484	651	19285	17317	21810	11	13	606	694	649	19298	19602	22093	13	13	0.193395747
744258	744256	743408	743408	-	-	PFLU_0653	PFLU_RS03215	acyl dehydratase	62	77	63	2749	3364	2709	2	3	84	125	63	3298	4678	2858	3	4	139	88	135	6125	3467	5329	4	5	99	108	98	4069	3872	3280	3	4	376	483	359	11963	13660	12226	14	14	3.63E-05
745607	745602	744259	744259	-	-	PFLU_0654	PFLU_RS03220	3-oxoacyl-ACP reductase	122	103	119	5381	4480	5078	2	3	177	213	108	6935	7969	4926	3	4	198	180	276	8693	7066	10855	5	6	172	229	157	7086	8200	5261	4	5	747	847	675	23770	23936	22971	17	17	6.36E-06
745708	745717	746994	747128	+	-	PFLU_0655	PFLU_RS03225	acetyl-CoA C-acetyltransferase	513	436	443	22554	18904	18854	12	15	569	682	407	22220	25473	18423	13	17	715	639	842	31350	24984	33117	18	23	556	635	617	22808	22691	20668	14	17	2107	2602	2096	67035	73463	71262	54	55	0.048187214
747129	747129	748028	748066	+	-	PFLU_0656	PFLU_RS03230	serine protein kinase RIO	4696	4604	4738	206206	199559	201397	179	224	5199	6242	4305	202736	232926	194819	176	233	5288	5359	5809	231606	209290	228287	197	247	5727	7069	7632	234924	252491	255358	231	275	6616	7355	6014	210423	207681	204457	228	230	0.083365346
	748575	748174	748174	-	cueR	PFLU_0657	PFLU_RS03235	Cu(I)-responsive transcriptional regulator	99	108	88	4356	4720	3773	8	10	121	156	117	4738	5842	5333	9	13	133	108	120	5856	4255	4754	9	12	98	87	120	4020	3135	4025	7	9	149	176	146	4758	4972	4979	12	12	1.62E-04
750773	750773	748572		-	-	PFLU_0658	PFLU_RS03240	copper-translocating P-type ATPase	392	393	360	17251	17039	15322	5	7	410	560	379	16011	20920	17181	6	8	488	362	400	21385	14156	15731	6	7	425	406	447	17443	14511	14972	5	7	562	696	542	17887	19673	18452	8	8	7.98E-04
751229	751220	750840	750794	-	-	PFLU_0659	PFLU_RS03245	hypothetical protein	331	320	285	14542	13877	12153	28	35	354	513	225	13807	19153	10185	28	37	318	423	413	13936	16524	16253	32	40	349	390	424	14339	13940	14199	31	37	439	530	394	13964	14963	13419	36	37	0.002842461
751368	751368	751565	751604	+	-	PFLU_0660	PFLU_RS03250	copper chaperone	29	21	26	1300	919	1132	4	5	32	51	27	1256	1926	1259	5	7	32	32	23	1429	1285	922	4	6	29	27	32	1228	964	1085	4	5	64	35	48	2055	1014	1654	7	7	7.76E-05
751650	751651	752844	752898	+	-	PFLU_0661	PFLU_RS03255	Bcr/CflA family efflux MFS transporter	1462	1546	1511	64234	67018	64243	43	54	1603	1873	1491	62507	69922	67478	41	55	1500	1547	1227	65696	60440	48248	38	48	1064	1152	1417	43669	41163	47425	30	36	2119	2118	2131	67422	59814	72472	54	55	0.44982459
753181	753035	752853	752822	-	-	PFLU_0662	PFLU_RS03260	hypothetical protein	85	69	63	3768	2996	2693	13	17	116	251	89	4536	9373	4064	25	32	76	147	167	3342	5740	6596	23	28	129	107	113	5326	3831	3784	19	23	316	150	111	10052	4238	3801	32	32	1.96E-20
754207	754195	753182	753182	-	-	PFLU_0663	PFLU_RS03265	zinc-binding alcohol dehydrogenase family protein	893	907	901	39233	39339	38305	30	38	1089	1250	1141	42493	46653	51666	34	46	1115	1383	1174	48862	54017	46167	39	48	999	1185	1134	41003	42348	37951	33	39	1382	1751	1325	43973	49463	45070	45	45	0.016712058
754513	754513	754220	754208	-	-	PFLU_0664	PFLU_RS03270	antibiotic biosynthesis monooxygenase	152	134	143	6693	5841	6120	16	21	144	202	163	5625	7548	7393	17	23	152	228	184	6666	8931	7238	20	25	152	202	189	6239	7225	6355	18	22	196	251	172	6253	7107	5847	21	21	0.003099602
754631	754631	755557	755557	+	-	PFLU_0665	PFLU_RS03275	LysR family transcriptional regulator	399	344	383	17520	14910	16295	13	17	381	625	348	14894	23353	15763	14	19	386	354	368	16920	13839	14474	12	16	371	341	503	15251	12195	16857	13	15	396	419	306	12623	11857	10410	12	12	3.81E-04
755694	755694	756383	756576	+	-	PFLU_0666	PFLU_RS03280	transcriptional regulator	246	256	282	10840	11097	11999	13	16	261	386	295	10181	14413	13359	13	18	289	273	219	12669	10662	8620	12	15	187	225	295	7709	8070	9882	10	12	245	258	303	7809	7300	10317	12	12	0.001503166
757451	757439	756486	756262	-	-	PFLU_0667	PFLU_RS03285	adenosine deaminase	4755	5174	4727	208798	224288	200939	176	221	5111	4827	4284	199322	180132	193865	150	200	3947	5117	5300	172888	199857	208289	162	203	4882	6019	6262	200266	215003	209505	183	218	4975	5704	4510	158247	161043	153337	164	165	0.352199937
757634	757634	758725	758725	+	-	PFLU_0668	PFLU_RS03290	calcium:proton antiporter	171	165	176	7529	7193	7516	5	6	182	160	166	7108	5999	7539	4	6	254	273	322	11152	10689	12680	8	10	203	209	266	8365	7480	8909	6	7	689	867	667	21938	24505	22685	20	21	0.126382209
	760221	758863	758863	-	-	PFLU_0669	PFLU_RS03295	8-oxoguanine deaminase	314	176	479	13793	7651	20366	8	10	525	193	378	20491	7210	17106	8	10	268	468	687	11746	18302	27011	11	13	106	94	385	4354	3369	12892	4	5	130	233	166	4155	6585	5676	4	4	0.001861837
761101	761101	760415	760222	-	-	PFLU_0670	PFLU_RS03300	SDR family oxidoreductase	2098	2248	2218	92152	97477	94302	109	137	2626	3643	2207	102415	135935	99884	124	164	2727	2674	2898	119440	104435	113921	130	163	2216	2627	2844	90903	93846	95182	113	135	3624	3949	3253	115273	111518	110595	162	163	0.246685404
761744	761732	761151	761111	-	-	PFLU_0671	PFLU_RS03305	YigZ family protein	885	903	1010	38881	39150	42961	55	69	908	1531	963	35407	57136	43608	58	77	1144	983	1039	50127	38416	40865	58	74	929	1045	1310	38109	37333	43840	57	68	1502	1660	1344	47793	46882	45705	79	80	0.06344712
762408	762404	761745	761745	-	-	PFLU_0672	PFLU_RS03310	TetR family transcriptional regulator	1295	1469	1434	56894	63700	60972	73	91	1323	2366	1280	51623	88299	57934	76	99	1367	1645	1558	59900	64278	61231	74	93	1235	1689	2072	50695	60333	69346	77	91	2401	2758	2004	76367	77895	68125	111	112	0.242923575
763886	763886	762492	762416	-	-	PFLU_0673	PFLU_RS03315	purine permease	197	179	174	8652	7759	7432	4	5	166	304	156	6492	11346	7073	4	5	343	369	385	15025	14437	15161	8	10	946	1133	1218	38815	40475	40755	24	28	1140	1643	971	36259	46392	33018	27	27	0.008748501
764895	764895	763975	763887	-	-	PFLU_0674	PFLU_RS03320	LysR family transcriptional regulator	816	556	613	35838	24137	26083	24	31	883	1037	587	34451	38713	26604	27	36	595	663	875	26074	25893	34415	24	31	1026	700	806	42119	25034	26995	28	34	727	697	590	23123	19694	20064	22	22	0.052867305
765017	765022	766371	766378	+	-	PFLU_0675	PFLU_RS03325	aspartate aminotransferase family protein	491	440	511	21570	19112	21741	12	15	529	755	553	20633	28199	25049	13	18	1031	1054	1291	45177	41172	50772	26	33	1003	1510	1042	41146	53930	34862	26	32	2543	2735	1721	80907	77241	58521	53	53	0.019282059
766411	766411	767904	767922	+	mmsA	PFLU_0676	PFLU_RS03330	methylmalonate-semialdehyde dehydrogenase (CoA acylating)	725	755	731	31838	32755	31079	17	21	788	1015	758	30727	37881	34299	17	22	1312	1443	1574	57476	56381	61893	31	39	1291	2075	1388	52976	74132	46452	32	38	3332	3462	2275	105980	97747	77338	62	62	0.210364387
768039			773470	+	-	#N/A	predictedRNA	-	158528	316946	195772	6960754	13737864	8321682	1420	1780	1821089	255346	108733	71007239	9527553	4919889	4052	5243	282541	211915	591029	12373850	8275965	23226586	2143	2692	82989	127921	140862	3404263	4568791	4712790	659	778	84977	68346	94560	2702696	1929648	3214374	469	481	7.48E-06
773898	773907	774566		+	-	PFLU_0677	PFLU_RS03360	paraquat-inducible protein A	1005	1093	1111	44171	47388	47229	55	70	984	938	1002	38393	35020	45357	44	59	1372	1658	1399	60113	64777	55005	72	90	792	1158	1328	32507	41387	44442	50	59	2435	2865	2477	77464	80908	84216	121	122	0.530380848
	774553	775176		+	-	PFLU_0678	PFLU_RS03365	paraquat-inducible protein A	967	899	967	42486	38972	41139	52	65	960	977	852	37465	36481	38590	45	60	1253	1498	1454	54904	58539	57148	72	91	869	1017	1136	35676	36332	38033	49	58	2154	2580	2124	68524	72866	72230	113	114	0.826089866
	775169	777472	777520	+	-	PFLU_0679	PFLU_RS03370	MCE family protein	3970	3924	4101	174340	170106	174331	59	75	4554	4555	3770	177585	169970	170614	56	74	5146	6115	6508	225406	238843	255773	83	104	4070	4407	4630	166960	157424	154925	57	69	8263	10133	7938	262822	286103	269836	117	118	0.222729293
	780485	777645	777633	-	-	PFLU_0680	PFLU_RS03375	chromosome segregation ATPase	16363	16414	16073	718515	711472	683214	197	247	18554	14690	14433	723476	548122	653083	169	225	13568	17108	16812	594235	668128	660712	180	225	17001	18606	18916	697403	664560	632874	195	234	15781	17654	14589	501922	498449	495932	174	175	0.483489917
	781189	780482		-	-	PFLU_0681	PFLU_RS03380	chromosome partitioning protein	3539	3675	3646	155430	159321	155019	176	221	3864	3422	3302	150681	127683	149409	150	201	3015	3894	3958	132046	152083	155563	165	207	3792	4380	4697	155584	156456	157155	185	220	3594	4106	3235	114334	115933	109997	159	160	0.972990882
782472	782456	781179		-	-	PFLU_0682	PFLU_RS03385	hypothetical protein	5698	6438	6069	250194	279074	258004	163	205	6237	6228	5479	243226	232411	247934	141	188	4922	6328	6705	215579	247130	263514	151	189	5730	7417	7705	235070	264928	257799	166	197	5957	6843	5622	189486	193202	191110	148	149	0.33908541
782589	782644	783390		+	-	PFLU_0683	PFLU_RS03390	hypothetical protein	2767	2734	2714	121504	118513	115372	126	158	2880	3028	2514	112317	112984	113775	113	151	2388	2892	2960	104617	112979	116339	118	149	2343	3040	3120	96151	108577	104393	115	137	3091	3418	3089	98330	96523	105035	132	133	0.805552038
	783383	783835	783849	+	rimI	PFLU_0684	PFLU_RS03395	ribosomal-protein-alanine N-acetyltransferase	1052	935	943	46231	40532	40101	74	93	1028	1172	950	40112	43749	43013	70	93	917	1103	1006	40189	43109	39560	72	90	842	924	1075	34552	33027	35973	63	76	1102	1141	1139	35051	32234	38741	76	78	0.421900248
784373	784361	783957	783950	-	-	PFLU_0685	PFLU_RS03400	hypothetical protein	35	54	48	1573	2364	2081	3	4	78	51	59	3076	1906	2678	4	6	107	125	124	4709	4896	4882	9	11	82	68	60	3381	2459	2030	5	6	417	476	470	13283	13446	15999	34	35	4.42E-06
784454	784500	785144	785733	+	-	PFLU_0686	PFLU_RS03405	carbonate dehydratase	5735	5540	5541	251817	240158	235536	299	375	3167	1763	3375	123509	65786	152748	129	176	1226	4158	4147	53714	162390	163008	159	195	2770	4890	3545	113638	174676	118604	176	210	1349	1374	1293	42907	38802	43962	64	64	4.45E-06
785662	785662	785141	785141	-	-	PFLU_0687	PFLU_RS03410	hypothetical protein	94	92	98	4146	4018	4189	6	7	122	161	84	4769	6008	3803	7	9	105	81	122	4613	3163	4827	6	8	130	119	155	5356	4250	5191	7	9	226	229	172	7192	6467	5873	12	12	8.65E-04
786980	786978	785809	785809	-	-	PFLU_0688	PFLU_RS03415	hypothetical protein	617	506	574	27131	21971	24440	16	20	607	713	504	23676	26613	22823	15	20	653	656	717	28607	25640	28206	18	23	1014	957	1061	41607	34201	35518	26	31	964	1112	866	30668	31400	29465	25	26	0.408317717
	788801	787101		-	-	PFLU_0689	PFLU_RS03420	acid phosphatase	185	169	148	8133	7336	6305	3	4	139	209	164	5435	7804	7429	3	4	166	175	144	7302	6853	5688	3	3	134	194	196	5497	6931	6573	3	3	250	279	266	7957	7900	9047	4	4	0.086397706
789340	789215	788895	788802	-	-	PFLU_0690	PFLU_RS03425	hypothetical protein	40	23	29	1792	1005	1256	3	4	26	46	42	1033	1733	1923	3	4	35	49	41	1548	1929	1629	4	5	34	47	37	1418	1694	1250	3	4	59	54	61	1904	1527	2075	5	5	0.012459122
790759	790759	789341	789341	-	-	PFLU_0691	PFLU_RS03430	short-chain fatty acid transporter	514	427	497	22581	18508	21167	11	14	431	631	445	16844	23560	20135	10	14	369	579	590	16189	22633	23223	11	14	492	634	641	20204	22652	21473	12	15	810	781	603	25779	22071	20514	15	16	0.311052867
790943	790945	792249	792303	+	-	PFLU_0692	PFLU_RS03435	MFS transporter	1319	1372	1324	57959	59469	56297	35	44	1467	1894	1329	57202	70677	60159	36	48	1424	1313	1210	62369	51286	47576	32	41	1332	1525	1764	54665	54500	59026	36	42	1446	1698	1494	45997	47962	50804	36	36	0.261104721
792319	792321	793457		+	-	PFLU_0693	PFLU_RS03440	ImmA/IrrE family metallo-endopeptidase	2382	2283	2368	104608	98987	100663	71	89	2366	3393	2350	92273	126626	106343	71	95	2606	2901	2555	114141	113296	100442	76	96	2085	2465	2947	85528	88063	98620	67	79	3923	4194	3536	124774	118413	120223	105	106	0.644001486
	793454	793951	794325	+	-	PFLU_0694	PFLU_RS03445	DUF4411 family protein	769	755	781	33780	32727	33200	53	66	860	1066	828	33554	39789	37494	55	74	1008	955	931	44172	37332	36596	62	79	777	894	971	31901	31938	32496	54	64	1326	1625	1264	42192	45893	42999	87	87	0.129452825
	795363	793993	793993	-	-	PFLU_0695	PFLU_RS03450	gluconate transporter	164	182	198	7221	7914	8418	4	5	167	181	147	6545	6777	6678	3	4	171	164	187	7520	6407	7360	4	5	157	159	198	6466	5700	6630	3	4	230	251	209	7319	7094	7121	5	5	0.482527528
795624	795624	796529	796577	+	-	PFLU_0696	PFLU_RS03455	cation transporter	180	125	151	7928	5441	6460	5	7	188	242	135	7345	9041	6109	6	8	163	162	190	7159	6345	7481	6	7	164	182	177	6762	6530	5951	5	7	260	333	258	8287	9412	8798	9	9	0.001086458
	796678	797862		+	-	PFLU_0697	PFLU_RS03460	TolC family protein	31	20	31	1392	892	1353	0	1	19	38	29	775	1450	1327	0	0	39	24	29	1729	963	1176	0	1	25	44	45	1029	1593	1513	0	1	68	65	50	2173	1842	1723	1	1	0.374972412
	797881	798987		+	-	PFLU_0698	PFLU_RS03465	efflux RND transporter periplasmic adaptor subunit	10	18	22	462	783	947	0	0	6	14	12	259	525	555	0	0	17	13	13	746	523	539	0	0	11	12	12	475	459	426	0	0	19	33	13	607	949	465	0	0	3.01E-05
	799006	802152		+	-	PFLU_0699	PFLU_RS03470	CusA/CzcA family heavy metal efflux RND transporter	206	187	191	9073	8115	8132	2	2	228	308	196	8925	11519	8884	2	3	227	203	195	9964	7961	7695	2	2	179	197	233	7380	7045	7802	1	2	265	261	249	8449	7372	8494	2	2	1.34E-04
	803503	802067		-	-	PFLU_0700	PFLU_RS03475	HAMP domain-containing protein	88	92	91	3870	4005	3878	2	2	91	90	112	3575	3361	5084	2	2	78	119	128	3445	4683	5038	2	3	118	165	90	4880	5917	3027	2	3	108	112	106	3445	3181	3622	2	2	0.041670215
	804174	803500		-	-	PFLU_0701	PFLU_RS03480	DNA-binding response regulator	62	83	79	2740	3628	3362	3	4	66	59	85	2591	2202	3877	3	4	34	102	79	1518	4010	3135	3	4	75	100	70	3107	3579	2352	3	4	65	74	59	2083	2113	2030	3	3	0.400828575
	805839	804520		-	-	PFLU_0702	PFLU_RS03485	outer membrane porin, OprD family	40	51	53	1770	2213	2262	1	1	46	75	67	1828	2835	3041	1	1	49	46	61	2169	1834	2425	1	1	55	46	60	2270	1664	2023	1	1	83	91	77	2652	2588	2625	1	1	2.15E-05
806063	806063	806395	806459	+	-	PFLU_0703	PFLU_RS03490	DUF2790 domain-containing protein	47	59	38	2107	2557	1649	5	6	32	47	50	1284	1755	2270	3	5	52	46	50	2298	1810	1971	4	6	54	61	52	2238	2184	1761	5	6	79	90	98	2525	2557	3345	8	8	0.814855036
	806503	807819	807819	+	-	PFLU_0704	PFLU_RS03495	methyl-accepting chemotaxis protein	87	131	125	3840	5710	5320	3	3	102	166	107	3979	6213	4847	2	3	104	104	107	4582	4083	4212	2	3	446	699	610	18333	24991	20409	13	16	230	258	199	7343	7284	6767	5	5	0.037123257
808744	808744	807935	807870	-	-	PFLU_0705	PFLU_RS03500	AraC family transcriptional regulator	470	426	392	20679	18507	16665	18	22	536	695	478	20931	25956	21639	21	28	406	498	549	17799	19450	21588	19	24	548	594	570	22518	21229	19072	21	25	618	714	577	19684	20168	19634	24	24	8.21E-04
809012	809019	810113	810142	+	-	PFLU_0706	PFLU_RS03505	D-alanine--D-alanine ligase	2604	2548	2359	114361	110449	100310	78	98	2728	4229	2385	106390	157818	107923	86	113	2672	2849	2971	117052	111279	116778	83	105	2403	2658	2965	98594	94940	99224	74	89	3543	3938	3304	112699	111185	112344	101	102	0.430455114
812319	812097	810268	810268	-	ggt	PFLU_0707	PFLU_RS03510	gamma-glutamyltransferase	2140	2063	2190	93977	89450	93115	40	50	2718	3351	2018	106003	125034	91332	44	58	2557	2336	2446	112024	91246	96154	43	54	2252	2275	2390	92407	81281	79977	38	46	3085	3547	2785	98119	100162	94670	53	53	0.307318657
812306	812306	816631	816631	+	-	PFLU_0708	PFLU_RS03515	AvrE-family type 3 secretion system effector	498	473	473	21900	20544	20115	3	4	545	638	455	21282	23812	20594	3	5	689	592	565	30192	23146	22237	4	5	661	678	739	27119	24228	24731	4	5	1029	1169	945	32734	33025	32147	7	7	0.133801668
817535	817535	816984	816984	-	-	PFLU_0709	PFLU_RS03525	RNA polymerase sigma factor	55	58	49	2457	2530	2114	3	4	30	74	57	1201	2781	2618	2	3	61	80	70	2693	3137	2779	4	5	136	170	187	5607	6078	6267	9	10	170	161	126	5431	4559	4310	8	8	0.281494449
818403	818501	818929		+	-	PFLU_0712	PFLU_RS03535	type III secretion protein	80	85	94	3522	3707	4002	6	8	94	118	105	3687	4412	4783	7	10	124	134	120	5445	5261	4742	9	12	192	231	291	7877	8257	9750	16	20	200	175	175	6377	4959	5955	13	13	8.14E-04
	818866	819384		+	-	PFLU_0713	PFLU_RS03540	type III secretion protein	98	92	89	4314	4029	3790	6	7	104	105	101	4086	3929	4596	6	8	118	128	109	5197	5020	4292	7	9	178	237	251	7334	8498	8428	13	15	197	181	171	6294	5119	5817	10	11	0.030660521
	819381	820394		+	-	PFLU_0714	PFLU_RS03545	type III secretion protein	184	160	144	8082	6946	6159	5	6	174	208	136	6811	7785	6193	5	6	188	217	176	8251	8488	6938	6	7	281	435	410	11527	15562	13718	11	13	387	367	285	12326	10363	9712	10	10	0.045857425
	820391	821044	821051	+	-	PFLU_0715	PFLU_RS03550	EscR/YscR/HrcR family type III secretion system export apparatus protein	80	78	74	3516	3399	3183	4	5	85	78	67	3335	2926	3069	3	4	109	115	76	4810	4496	3016	4	6	127	176	186	5244	6310	6223	7	9	169	205	136	5398	5804	4649	8	8	0.242691599
821052	821052	821315	821315	+	-	PFLU_0716	PFLU_RS03555	EscS/YscS/HrcS family type III secretion system export apparatus protein	20	26	22	913	1129	967	3	3	23	33	23	931	1253	1057	3	4	33	37	29	1475	1476	1159	4	5	32	43	60	1329	1556	2026	5	6	42	59	55	1339	1692	1874	6	6	0.08578205
821326	821326	822114		+	-	PFLU_0717	PFLU_RS03560	EscT/YscT/HrcT family type III secretion system export apparatus protein	102	107	87	4512	4680	3719	4	5	119	145	111	4647	5426	5045	4	6	138	148	104	6063	5818	4114	5	6	135	162	159	5541	5816	5335	5	7	191	193	161	6092	5468	5485	7	7	0.001049591
	822111	823208		+	-	PFLU_0718	PFLU_RS03565	EscU/YscU/HrcU family type III secretion system export apparatus switch protein	77	70	75	3381	3042	3193	2	2	99	138	116	3861	5149	5253	3	4	118	118	93	5203	4641	3656	3	4	129	165	191	5328	5918	6404	4	5	167	164	157	5320	4637	5338	4	4	5.61E-10
	823559	823209		-	-	PFLU_0719	PFLU_RS03570	hypothetical protein	84	85	81	3710	3692	3445	8	10	94	87	54	3694	3267	2460	6	8	62	62	70	2725	2436	2758	5	7	71	80	95	2943	2860	3198	7	8	60	56	50	1939	1583	1724	4	4	0.588159039
	823774	823571	823560	-	-	PFLU_0720	PFLU_RS03575	hypothetical protein	55	62	51	2427	2716	2206	9	12	57	62	64	2232	2348	2896	9	12	63	57	54	2789	2251	2158	9	11	84	71	79	3456	2569	2660	11	14	43	51	44	1369	1444	1522	7	7	0.025650527
825912	825912	823771		-	-	PFLU_0721	PFLU_RS03580	EscC/YscC/HrcC family type III secretion system outer membrane ring protein	646	650	707	28379	28186	30091	10	13	724	709	589	28255	26455	26673	9	12	530	667	663	23215	26065	26087	9	11	885	946	959	36315	33792	32086	13	15	646	656	583	20575	18536	19831	9	9	0.648640094
826319	826319	825927	825927	-	-	PFLU_RS03585	PFLU_RS30380	hypothetical protein	90	99	113	3986	4293	4840	8	11	92	111	93	3601	4153	4208	7	10	101	121	91	4458	4763	3580	8	10	122	142	150	5029	5083	5018	10	12	101	115	102	3227	3253	3468	8	8	0.333839949
826612	826536	826321	826320	-	-	PFLU_0723	PFLU_RS03585	hypothetical protein	19	27	26	841	1183	1124	3	4	22	30	23	861	1144	1082	3	4	25	25	25	1123	978	991	3	4	24	40	53	1014	1438	1797	5	6	28	34	37	893	963	1277	4	4	0.423434953
	827218	826643	826633	-	-	PFLU_0724	PFLU_RS03590	HrpE/YscL family type III secretion apparatus protein	196	204	233	8631	8849	9936	12	15	229	299	265	8946	11159	12000	13	18	260	271	271	11393	10604	10675	15	18	244	286	334	10029	10228	11196	15	18	338	391	341	10758	11058	11618	19	19	9.37E-05
	827799	827218		-	-	sctJ	PFLU_RS30385	hypothetical protein	88	92	106	3875	3992	4531	5	7	111	146	110	4330	5461	5008	6	8	107	141	117	4715	5506	4622	6	8	120	132	142	4946	4727	4758	6	8	175	183	182	5590	5186	6211	9	9	6.02E-04
	828604	827789		-	-	PFLU_0726	PFLU_RS03595	EscJ/YscJ/HrcJ family type III secretion inner membrane ring protein	120	117	125	5294	5092	5334	5	6	139	146	143	5445	5451	6484	5	7	135	147	140	5955	5751	5516	5	7	158	234	233	6521	8368	7795	7	9	181	209	160	5776	5909	5461	6	7	0.00405503
	828747	828589		-	-	PFLU_RS03605	PFLU_RS30390	type III secretion system rspB	24	19	22	1088	853	955	4	6	28	28	23	1121	1049	1080	5	6	23	24	18	1044	940	710	4	5	23	36	46	961	1288	1549	6	7	28	32	21	894	920	746	5	5	0.036363687
829253	829253	829062	828990	-	-	PFLU0728	PFLU_RS03600	hypothetical protein	20	28	22	881	1225	974	4	5	35	31	28	1400	1159	1290	5	6	19	39	22	858	1545	897	4	5	45	58	72	1867	2093	2434	9	11	36	42	35	1176	1194	1203	6	6	0.001075228
	830358	829441		-	-	PFLU_0728	PFLU_RS03605	sigma-54-dependent Fis family transcriptional regulator	31	40	37	1399	1776	1600	1	1	22	30	31	879	1153	1447	0	1	29	31	24	1295	1211	946	0	1	25	21	59	1027	763	1992	1	1	25	35	46	818	994	1582	1	1	0.044610499
831760	831760	830660	830637	-	ychF	PFLU_0729	PFLU_RS03610	redox-regulated ATPase YchF	7147	8230	6779	313851	356740	288173	231	290	8744	6389	5921	340969	238403	267926	192	256	4954	7320	6801	216971	285885	267290	186	233	6782	8426	8379	278208	300958	280352	218	260	7268	7744	6922	231181	218644	235305	205	207	0.397099352
832534	832366	831782	831761	-	-	PFLU_0730	PFLU_RS03615	aminoacyl-tRNA hydrolase	2296	3328	2971	100827	144270	126321	168	211	2798	2186	2318	109117	81581	104894	125	168	2152	2894	1485	94275	113042	58373	120	151	1701	2649	3041	69787	94628	101751	128	151	2970	2763	3016	94480	78023	102552	154	156	0.216803724
833137	833137	832535	832535	-	-	PFLU_0731	PFLU_RS03620	50S ribosomal protein L25	56356	66650	59896	2474548	2888923	2546011	3487	4372	69350	64526	55307	2704079	2407611	2502501	3162	4209	42467	63442	56338	1859844	2477647	2214008	2901	3621	65060	70739	73796	2668821	2526518	2468970	3538	4236	50335	52200	50477	1600921	1473784	1715893	2614	2648	0.595986898
834373	834216	833275	833138	-	-	PFLU_0732	PFLU_RS03625	ribose-phosphate pyrophosphokinase	36087	50727	46163	1584557	2198767	1962256	1622	2033	45178	48252	44456	1761576	1800414	2011561	1475	1972	37822	52537	43077	1656415	2051736	1692886	1528	1911	36058	58485	61909	1479130	2088835	2071292	1691	1995	54337	51417	50357	1728204	1451690	1711787	1707	1730	0.020908295
835225	835225	834374	834374	-	-	PFLU_0733	PFLU_RS03635	4-(cytidine 5'-diphospho)-2-C-methyl-D-erythritol kinase	12115	15604	15799	531962	676387	671575	587	735	17214	16871	15708	671224	629529	710781	588	786	15945	20765	15229	698319	810946	598479	658	824	11742	18046	24249	481669	644547	811302	645	758	21428	17486	18806	681529	493691	639277	697	709	0.090537676
835844	835844	835227	835226	-	-	PFLU_0734	PFLU_RS03640	outer membrane lipoprotein LolB	1577	1507	1546	69268	65322	65737	86	108	1547	2183	1611	60333	81469	72903	87	115	1792	1750	1805	78482	68351	70943	93	117	1601	1754	2016	65709	62665	67451	88	105	2483	3028	2558	79000	85507	86964	134	135	0.313251078
837593	837573	835849	835845	-	-	PFLU_0735	PFLU_RS03645	tetratricopeptide repeat protein	4427	3816	4036	194413	165414	171599	81	102	4752	5617	3894	185316	209594	176218	83	110	4214	4592	5397	184556	179347	212131	88	111	5053	4774	5380	207300	170533	180030	89	107	6592	8225	6205	209682	232231	210955	125	126	0.068422433
837649	837756	839045		+	-	PFLU_0737	PFLU_RS03650	glutamyl-tRNA reductase	6305	6657	6941	276879	288548	295062	177	222	6597	6350	5964	257235	236967	269862	147	197	6193	6659	5818	271228	260078	228651	156	196	5834	7549	9404	239339	269637	314638	179	212	7256	7862	7303	230780	221991	248275	179	181	0.43687743
	839042	840124		+	-	PFLU_0738	PFLU_RS03655	peptide chain release factor 1	6822	7260	7005	299579	314710	297769	223	280	7537	7011	6324	293908	261627	286181	194	259	6082	7248	7558	266366	283070	297021	207	260	7083	8019	9065	290559	286440	303300	227	270	7148	8094	6996	227366	228537	237830	211	213	0.276319132
	840125	840955		+	prmC	PFLU_0739	PFLU_RS03660	peptide chain release factor N(5)-glutamine methyltransferase	4491	4508	4157	197222	195428	176715	182	228	4689	5081	4000	182851	189585	181031	167	222	3547	4340	4304	155377	169521	169173	158	198	4213	4750	5476	172822	169668	183234	176	210	4587	4879	4334	145895	137760	147350	171	172	0.20503176
	840949	841704		+	-	PFLU_0740	PFLU_RS03665	molybdopterin-synthase adenylyltransferase MoeB	3792	3824	3795	166526	165790	161320	173	217	4170	5058	3629	162600	188745	164202	171	227	3114	3852	4100	136401	150456	161152	157	197	3856	4282	4829	158212	152966	161577	174	208	4006	4432	3886	127432	125155	132104	167	169	0.152736466
	841697	842491	842603	+	-	PFLU_0741	PFLU_RS03670	glutamate racemase	2002	2007	2030	87911	86999	86328	87	109	2249	2078	1924	87708	77570	87056	79	105	1841	2130	1996	80666	83198	78476	80	101	1856	2085	2346	76151	74481	78509	80	96	2339	2564	2386	74422	72412	81114	94	95	0.924240298
842604	842604	843122	843144	+	-	PFLU_0742	PFLU_RS03675	acyloxyacyl hydrolase	2252	2350	2248	98911	101862	95579	151	190	2519	2517	2494	98221	93927	112859	146	195	2040	3058	3249	89380	119449	127709	173	216	2265	3344	3028	92912	119435	101317	169	201	5852	6487	5799	186123	183169	197144	360	363	0.777038348
843618	843564	843259	843243	-	-	PFLU_0743	PFLU_RS03680	YkgJ family cysteine cluster protein	104	104	128	4587	4512	5466	12	15	124	120	121	4872	4503	5501	12	16	124	131	118	5470	5127	4638	13	16	90	118	129	3703	4216	4341	11	13	182	237	191	5803	6718	6501	20	20	0.031025699
	844098	843619	843619	-	-	PFLU_0744	PFLU_RS03685	DUF2878 domain-containing protein	212	214	287	9313	9293	12211	17	21	305	259	243	11930	9668	11027	16	22	474	225	224	20769	8823	8837	20	26	215	278	237	8856	9945	7950	15	18	365	483	397	11635	13656	13500	26	26	0.007165326
	845362	844091		-	-	PFLU_0745	PFLU_RS03690	class I SAM-dependent methyltransferase	1513	1465	1481	66467	63536	62960	40	50	2169	1564	1370	84576	58392	62015	40	53	3804	1444	1630	166631	56413	64066	58	75	1746	1783	1933	71639	63699	64674	43	52	2346	2628	2141	74635	74199	72804	57	58	0.315594351
	846158	845349		-	-	PFLU_0746	PFLU_RS03695	DUF1365 domain-containing protein	1116	1041	1182	49016	45130	50276	47	59	1571	1074	1026	61290	40107	46426	45	60	2498	1084	1144	109418	42365	44964	62	80	1343	1285	1473	55118	45929	49283	51	61	1531	1993	1617	48722	56275	54969	65	65	0.508935155
	847402	846155		-	-	PFLU_0747	PFLU_RS03700	FAD-dependent oxidoreductase	1957	1800	1930	85963	78034	82076	52	65	2692	1812	1749	104990	67632	79169	50	67	3617	1796	1859	158413	70144	73076	62	80	2319	2249	2450	95137	80345	81992	57	68	2756	3206	2659	87668	90526	90392	71	71	0.619683671
	848181	847399		-	-	PFLU_0748	PFLU_RS03705	SDR family NAD(P)-dependent oxidoreductase	1444	1332	1370	63415	57750	58250	60	76	2026	1701	1232	79003	63490	55789	63	84	2220	1272	1439	97261	49686	56576	67	86	1680	1613	1722	68937	57641	57637	65	78	1876	2320	1842	59683	65519	62623	79	79	0.209475345
	848600	848178		-	-	PFLU_0749	PFLU_RS03710	nuclear transport factor 2 family protein	630	546	592	27686	23683	25174	48	60	801	1154	472	31261	43058	21390	57	75	857	576	530	37573	22502	20837	50	63	565	604	641	23205	21579	21465	43	52	781	904	737	24866	25540	25067	59	59	0.015288459
	850038	848593		-	-	PFLU_0750	PFLU_RS03715	deoxyribodipyrimidine photo-lyase	2087	1834	2000	91678	79525	85023	47	59	2660	4729	1874	103752	176463	84809	64	84	2727	1818	1920	119468	71017	75470	48	61	2306	2277	2768	94599	81327	92627	51	61	2790	3465	2632	88750	97834	89480	63	63	0.02062488
850968	850968	850039		-	-	PFLU_0751	PFLU_RS03720	MerR family transcriptional regulator	1304	1179	1367	57289	51142	58114	47	59	1639	2734	1245	63928	102031	56337	61	79	1669	1189	1332	73102	46465	52375	48	61	1517	1459	1762	62255	52132	58957	51	62	1865	2173	1667	59340	61378	56681	63	63	0.013129015
851931	851931	850972	850969	-	-	PFLU_0752	PFLU_RS03725	DUF1722 domain-containing protein	1628	1203	1336	71492	52144	56793	49	62	1848	2357	1246	72092	87954	56385	57	75	1534	1236	1568	67199	48272	61651	48	61	2301	1499	1861	94399	53541	62269	60	72	1785	2067	1738	56788	58375	59089	60	60	0.076804749
	852258	852043	851932	-	-	PFLU_0753	PFLU_RS03730	TIGR02450 family Trp-rich protein	148	123	120	6532	5373	5119	20	26	163	284	152	6359	10602	6918	28	36	208	161	160	9148	6305	6302	26	33	140	162	183	5780	5802	6124	22	27	288	308	248	9163	8703	8444	40	40	1.78E-07
853254	853241	852255		-	-	PFLU_0754	PFLU_RS03735	NAD(P)/FAD-dependent oxidoreductase	3110	2366	2492	136570	102587	105936	92	116	3862	5571	2268	150588	207876	102663	119	155	2839	2713	3825	124368	105972	150327	102	128	3412	3013	3036	139977	107626	101576	97	117	4234	5153	3676	134682	145491	124969	136	136	0.061391061
853363	853451	854350	854350	+	-	PFLU_0755	PFLU_RS03740	TIGR01777 family protein	1842	1803	1836	80893	78160	78072	70	87	2028	2536	1731	79100	94649	78364	70	93	1836	1818	1656	80433	71027	65101	63	80	1669	1928	2045	68483	68870	68426	63	76	2378	2468	2233	75646	69683	75932	81	81	0.446165469
854351	854365	855390	855746	+	-	PFLU_0756	PFLU_RS03745	ferrochelatase	3059	3108	3136	134333	134727	133320	104	130	3564	4813	3140	138974	179583	142095	113	149	3204	3253	3344	140347	127041	131428	102	129	3290	3506	3680	134995	125245	123133	103	124	3617	4131	3360	115058	116658	114236	111	112	0.226259137
	857547	855451	855451	-	-	PFLU_0757	PFLU_RS03750	TonB-dependent siderophore receptor	294	331	328	12920	14363	13952	5	6	396	333	284	15470	12438	12893	4	6	464	361	286	20345	14122	11243	5	7	284	292	341	11651	10431	11427	4	5	393	363	328	12510	10269	11171	5	5	0.018806119
858829	858814	857660	857655	-	-	PFLU_0758	PFLU_RS03755	PDZ domain-containing protein	2022	1844	1953	88787	79966	83022	57	72	2032	2031	1806	79267	75802	81730	51	68	1799	2099	2034	78815	81994	79960	55	69	1661	1955	2136	68157	69846	71483	50	60	1996	2330	2004	63497	65807	68127	56	56	0.995497964
858911	858916	859674	859810	+	-	PFLU_0759	PFLU_RS03760	Nif3-like dinuclear metal center hexameric protein	1659	1748	1858	72877	75768	78999	79	99	1986	2210	1680	77468	82474	76050	78	103	1726	1961	2033	75628	76597	79894	81	101	1707	2058	2234	70032	73520	74763	80	95	2004	2447	1993	63738	69108	67762	87	88	0.512576287
859811	859811	860728	860728	+	-	PFLU_0760	PFLU_RS03765	sulfate adenylyltransferase subunit 2	8902	8764	11697	390910	379904	497229	367	460	8392	8422	6281	327249	314251	284209	253	336	6290	8684	11895	275506	339166	467475	314	392	9221	10717	11775	378257	382768	393964	351	419	6907	8451	11625	219688	238620	395197	302	309	0.885761346
860729	860738	862636	862649	+	-	PFLU_0761	PFLU_RS03770	sulfate adenylyltransferase subunit CysN	17425	15801	22417	765110	684911	952902	336	421	17711	14843	11883	690591	553831	537702	235	312	12653	16412	21503	554142	640974	845051	286	358	19088	17548	18649	783039	626748	623934	296	356	11849	14759	20605	376881	416697	700435	256	262	0.780531197
	863710	862811	862811	-	-	PFLU_0762	PFLU_RS03775	acyltransferase	1126	1148	1223	49467	49769	51994	44	56	1360	1122	1223	53040	41900	55369	41	55	1330	1336	1155	58289	52186	45400	45	57	1108	1230	1149	45453	43946	38457	39	47	1376	1453	1349	43773	41035	45870	47	48	0.636963941
865813	865810	863711		-	-	PFLU_0763	PFLU_RS03780	phosphate acetyltransferase	4233	4159	4360	185884	180297	185330	69	87	4525	5020	4080	176460	187327	184644	65	87	3971	4583	4637	173951	179004	182244	67	84	4431	5213	5069	181800	186204	169605	71	85	5213	6132	4791	165819	173131	162887	79	79	0.172440048
866180	866180	865890	865876	-	-	PFLU_0763A	PFLU_RS03785	DUF3565 domain-containing protein	121	68	58	5348	2984	2467	9	12	101	119	78	3974	4442	3560	10	13	76	82	110	3328	3206	4353	9	12	128	75	74	5261	2712	2505	9	12	114	134	92	3642	3807	3147	12	12	0.002929275
866161	866179	866664	866664	+	-	PFLU_0764	PFLU_RS03790	peptidylprolyl isomerase	17067	20470	18652	749425	887273	792878	1329	1666	20564	21377	18726	801843	797637	847333	1258	1678	16125	21379	18918	706196	834927	743473	1252	1566	15221	21747	24128	624374	776720	807264	1280	1514	23025	22587	20278	732337	637712	689331	1396	1412	0.229954737
867480	867303	867025	866971	-	-	PFLU_0765	PFLU_RS03795	30S ribosomal protein S20	12045	19012	19123	528914	824090	812882	2067	2587	14467	16770	18627	564125	625762	842855	1800	2428	15256	21984	12023	668156	858570	472516	1908	2388	10413	20912	26470	427172	746904	885624	2109	2460	21898	19307	21942	696486	545123	745903	2331	2374	0.391592959
867508	867557	869095	869196	+	mviN	PFLU_0766	PFLU_RS03800	murein biosynthesis integral membrane protein MurJ	1405	1509	1547	61694	65415	65764	33	41	1419	1679	1446	55343	62681	65448	29	39	1350	1526	1312	59134	59599	51596	29	36	1178	1483	1923	48332	52992	64347	30	35	1923	2208	2004	61184	62340	68144	41	41	0.753407993
869197	869197	870153	870167	+	ribF	PFLU_0767	PFLU_RS03805	bifunctional riboflavin kinase/FAD synthetase	7336	7972	8230	322149	345566	349850	282	354	8231	7817	7920	320972	291679	358392	252	338	8135	8184	7636	356294	319642	300089	269	339	6642	8777	9997	272486	313492	334487	270	320	9037	9504	8820	287423	268329	299837	294	298	0.159671496
870168	870168	872999		+	-	PFLU_0768	PFLU_RS03810	isoleucine--tRNA ligase	34377	35067	34067	1509456	1519985	1448090	420	527	38967	37048	31597	1519416	1382350	1429703	382	509	28673	35925	37336	1255739	1403015	1467280	387	485	35709	39510	40821	1464822	1411146	1365750	417	499	35306	39513	33831	1122910	1115604	1150022	395	398	0.002916548
	872992	873504		+	-	PFLU_0769	PFLU_RS03815	lipoprotein signal peptidase	4067	4393	4195	178588	190440	178323	283	355	4491	4406	3775	175132	164416	170816	248	331	3438	4325	3755	150584	168925	147573	242	303	3572	4138	4440	146543	147811	148553	241	287	4128	4387	4210	131313	123867	143122	255	258	0.406198469
	873497	873949	874002	+	-	PFLU_0770	PFLU_RS03820	peptidyl-prolyl cis-trans isomerase	3502	3860	4054	153780	167334	172344	289	363	4197	4481	3551	163656	167221	160714	272	361	3223	4297	3915	141190	167811	153892	272	340	3814	4283	4628	156492	152975	154850	286	341	4209	4160	3873	133898	117474	131659	278	281	0.310912265
874111	874131	875078	875339	+	-	PFLU_0771	PFLU_RS03825	4-hydroxy-3-methylbut-2-enyl diphosphate reductase	6209	6716	6327	272646	291125	268951	233	292	7145	7676	5560	278597	286428	251588	216	287	5535	6683	6274	242445	261028	246596	210	263	6006	6636	7213	246373	237010	241341	213	254	7493	8146	7113	238346	229989	241813	247	249	0.172266204
875613	875613	875032		-	-	PFLU_0772	PFLU_RS03830	prepilin-type N-terminal cleavage/methylation domain-containing protein	48	67	63	2115	2916	2680	3	4	70	81	80	2731	3057	3627	4	5	83	55	68	3660	2180	2700	3	4	42	66	68	1732	2362	2292	3	3	114	113	95	3654	3193	3237	5	5	3.12E-05
	875807	876292		+	pilV	PFLU_0773	PFLU_RS03835	type IV pilus modification protein PilV	36	34	34	1610	1486	1461	2	3	45	60	42	1755	2263	1928	3	4	42	31	30	1861	1246	1203	2	2	27	32	44	1131	1152	1480	2	2	81	67	79	2605	1902	2707	4	4	6.10E-05
	876289	876996	876996	+	-	PFLU_0774	PFLU_RS03840	prepilin-type N-terminal cleavage/methylation domain-containing protein	67	76	82	2954	3328	3512	3	4	93	114	107	3647	4257	4878	4	6	83	76	71	3648	2995	2822	3	4	64	54	83	2643	1963	2783	2	3	189	141	163	6018	3989	5547	7	7	1.71E-06
	877004	877534		+	-	PFLU_0775	PFLU_RS03845	pilus assembly protein PilX	19	19	27	850	837	1174	1	1	20	35	29	797	1313	1335	1	2	30	20	11	1348	810	436	1	1	12	16	29	502	574	976	1	1	57	52	57	1836	1473	1945	3	3	0.004989581
877557	877557	877958	877972	+	-	PFLU_0776	PFLU_RS03850	prepilin-type N-terminal cleavage/methylation domain-containing protein	88	114	124	3871	4983	5288	9	11	134	198	139	5261	7414	6321	11	15	128	133	130	5606	5203	5139	10	13	97	123	136	4006	4394	4571	9	10	199	160	159	6331	4536	5410	13	13	4.45E-06
877997	878021	879130	879278	+	thiO	PFLU_0777	PFLU_RS03855	glycine oxidase ThiO	1577	1462	1322	69278	63371	56218	45	56	1959	3129	2217	76414	116763	100355	66	88	1722	1794	2229	75430	70066	87613	55	70	1525	1572	1469	62595	56172	49177	41	50	2040	1937	1775	64909	54707	60350	53	54	6.77E-04
879364	879350	879117	878886	-	-	PFLU_0778	PFLU_RS03860	hypothetical protein	428	463	505	18836	20088	21490	68	86	479	525	485	18691	19624	21966	64	85	448	524	473	19642	20473	18607	66	83	405	539	667	16628	19277	22341	70	82	840	909	746	26721	25679	25364	109	110	0.185626508
880571	880499	879474	879458	-	-	PFLU_0779	PFLU_RS03865	outer membrane protein assembly factor BamD	8047	8432	8657	353372	365504	368000	281	353	9205	8749	8232	358954	326450	372517	257	343	7391	9408	8334	323727	367415	327523	264	330	7322	9225	9231	300369	329500	308867	255	304	10056	10591	9601	319834	299021	326366	303	307	0.126089323
880569	880649	881611		+	-	PFLU_0780	PFLU_RS03870	23S rRNA pseudouridine(1911/1915/1917) synthase RluD	8419	9432	9107	369676	408848	387141	321	403	9212	8567	8180	359218	319683	370160	271	363	7225	9159	8063	316434	357718	316901	273	343	7605	10000	10367	311990	357166	346866	295	351	8477	9537	8417	269625	269281	286124	282	285	0.282789656
	881608	882333	882398	+	-	PFLU_0781	PFLU_RS03875	peptidoglycan editing factor PgeF	2816	3162	2960	123678	137090	125831	141	177	3280	2847	2708	127910	106252	122564	122	163	2557	2974	3268	111991	116160	128428	130	163	3031	3518	3901	124360	125672	130537	146	174	3143	3440	2884	99964	97150	98060	134	135	0.73903027
882424	882480	885044	885059	+	clpB	PFLU_0782	PFLU_RS03880	ATP-dependent chaperone ClpB	29395	23292	26895	1290694	1009596	1143227	356	447	33358	44374	21257	1300707	1655716	961864	389	509	47690	20251	22579	2088582	790889	887325	380	489	39226	24873	35281	1609082	888391	1180396	394	477	23457	22096	18533	746079	623869	630002	257	259	1.59E-04
885161			885602	+	-	#N/A	predictedRNA	-	4424	7784	6382	194257	337435	271295	483	605	7958	7990	7785	310305	298126	352291	541	724	10449	10691	4686	457637	417519	184161	632	798	4148	7169	13199	170159	256063	441626	565	654	16303	10089	13849	518518	284870	470789	937	960	0.007137113
887207	887205	885907	885907	-	-	PFLU_0783	PFLU_RS03905	NAD(P)/FAD-dependent oxidoreductase	2201	2154	2326	96658	93389	98890	59	74	1833	2435	1898	71475	90880	85918	47	63	1965	2323	2517	86083	90722	98949	56	70	1922	2150	2202	78850	76806	73699	49	58	2892	3704	2647	92002	104601	90009	73	73	0.561685694
887473	887439	887266	887210	-	-	PFLU_0784	PFLU_RS03910	DUF3094 family protein	92	86	98	4062	3759	4207	18	23	95	171	81	3724	6407	3694	20	26	97	108	106	4286	4243	4191	19	24	71	93	111	2945	3336	3727	16	19	183	209	164	5828	5906	5596	32	33	0.001785883
888123	888123	887494	887494	-	-	PFLU_0785	PFLU_RS03915	hypothetical protein	458	347	414	20118	15073	17623	22	27	449	660	442	17536	24657	20016	24	32	441	463	502	19316	18098	19758	24	30	589	411	454	24177	14707	15218	23	28	815	941	737	25945	26580	25085	40	41	3.71E-04
888216	888228	888917	888922	+	-	PFLU_0786	PFLU_RS03920	membrane protein	271	220	241	11899	9571	10250	12	15	298	395	243	11628	14771	11006	13	18	292	280	289	12810	10939	11379	13	16	241	233	270	9909	8353	9057	11	13	461	414	389	14677	11716	13250	18	19	2.35E-04
888993	888993	889208	889806	+	-	PFLU_0787	PFLU_RS03925	hypothetical protein	736	466	370	32348	20241	15739	83	105	1157	3998	1428	45142	149187	64616	308	399	1259	1247	1978	55142	48737	77744	223	280	884	738	427	36269	26360	14287	96	118	1840	591	634	58523	16705	21568	146	149	6.26E-57
	889405	889205	888980	-	-	PFLU_0788	PFLU_RS03930	DNA gyrase inhibitor YacG	665	758	741	29210	32882	31529	123	155	757	749	656	29535	27969	29701	108	144	722	867	854	31625	33890	33596	131	164	726	952	984	29805	34006	32925	134	160	995	1186	1017	31669	33511	34594	164	165	0.785389329
	890025	889402		-	-	PFLU_0789	PFLU_RS03935	dephospho-CoA kinase	2190	2377	2461	96163	103037	104646	129	162	2336	2529	2147	91114	94384	97181	113	151	2096	2508	2767	91794	97964	108756	127	159	2264	2919	3211	92883	104268	107434	136	162	3054	3513	2950	97143	99197	100309	157	158	0.777117345
	890888	890022		-	-	PFLU_0790	PFLU_RS03940	prepilin peptidase	709	605	599	31141	26260	25469	25	31	623	829	669	24318	30963	30300	24	32	685	630	645	30018	24613	25360	24	30	554	651	791	22750	23252	26482	23	27	838	920	823	26660	25992	28005	30	31	0.264614875
892093	892093	890885		-	-	PFLU_0791	PFLU_RS03945	type II secretion system F family protein	269	312	269	11823	13552	11448	8	10	262	431	285	10241	16094	12896	8	10	269	301	280	11807	11779	11036	7	9	259	285	399	10637	10211	13369	7	9	499	555	480	15875	15676	16318	13	13	0.004742996
892225	892296	892709	892709	+	-	PFLU_0793	PFLU_RS03950	prepilin-type cleavage/methylation domain-containing protein	1667	1733	1676	73224	75147	71276	141	176	1859	2032	1658	72505	75850	75025	135	179	1283	1786	1772	56223	69761	69647	126	157	1639	2062	2053	67233	73652	68716	141	168	1792	1890	1663	57023	53363	56536	133	134	0.571123023
892721	892746	894146	894206	+	-	PFLU_0794	PFLU_RS03955	O-antigen ligase domain-containing protein	3012	3271	3333	132264	141806	141710	78	98	3758	3607	3271	146554	134597	148027	76	102	2714	2916	2297	118887	113893	90307	61	76	2412	2774	2783	98964	99100	93135	57	69	2837	2940	3104	90252	83022	105534	65	66	0.591388021
894233	894427	894732	894746	+	-	PFLU_0795	PFLU_RS03965	hypothetical protein	732	880	1025	32151	38156	43594	99	124	870	1518	961	33936	56659	43512	110	146	967	1039	882	42391	40604	34685	101	128	744	1064	1284	30520	38008	42961	102	121	1761	2046	1720	56030	57786	58487	186	187	0.030952515
896397	896387	895539	895522	-	-	PFLU_0796	PFLU_RS03970	carboxylating nicotinate-nucleotide diphosphorylase	3810	4179	4159	167329	181162	176800	164	206	4247	4565	3938	165632	170367	178216	151	201	3555	4604	4598	155719	179810	180719	161	202	3438	4492	4622	141037	160465	154644	150	179	3944	4297	3681	125454	121329	125149	144	146	0.273716283
896527	896634	898784	898784	+	-	PFLU_0797	PFLU_RS03975	DUF1631 domain-containing protein	14802	15180	15354	649944	657981	652691	242	303	15414	15250	14111	601037	569036	638497	209	280	13943	16202	14013	610666	632769	550709	221	278	13278	15956	18429	544671	569913	616576	225	268	16638	18798	16489	529186	530742	560535	248	251	0.418033858
898817	898846	899409		+	-	PFLU_0798	PFLU_RS03980	1,6-anhydro-N-acetylmuramyl-L-alanine amidase AmpD	1331	1125	1192	58481	48774	50703	74	93	1436	1312	1145	56007	48957	51851	69	92	1340	1221	1112	58728	47719	43738	70	88	1299	1179	1327	53292	42128	44428	68	82	1701	1789	1573	54131	50524	53491	92	93	0.602409983
	899406	900242	900472	+	-	PFLU_0799	PFLU_RS03985	membrane protein	1929	1816	1662	84712	78727	70687	74	93	2063	2428	1742	80451	90626	78857	75	99	1862	1817	1972	81548	70963	77502	72	91	1807	1843	1947	74135	65835	65142	68	81	2237	2403	2175	71174	67863	73962	83	84	0.424372063
	900473	902503		+	-	PFLU_0800	PFLU_RS03990	methyl-accepting chemotaxis protein	193	180	213	8478	7829	9060	3	4	189	255	194	7402	9544	8816	3	4	234	220	299	10258	8592	11781	3	5	203	225	332	8362	8071	11132	3	4	301	364	328	9580	10292	11174	5	5	0.016546769
	902633	903061		+	-	PFLU_0801	PFLU_RS03995	hypothetical protein	48	54	33	2143	2383	1432	3	4	58	53	29	2267	1994	1341	3	4	49	56	36	2180	2219	1426	3	4	37	48	59	1530	1717	1999	3	4	44	53	57	1425	1508	1943	3	3	0.316090605
903789	903787	903011	902986	-	-	PFLU_0802	PFLU_RS04000	TatD family deoxyribonuclease	1088	1108	1134	47796	48031	48214	49	61	1093	1722	1173	42650	64287	53098	51	68	1041	1123	1335	45605	43859	52472	48	60	854	938	1139	35065	33508	38125	38	45	1403	1589	1356	44632	44875	46099	57	58	0.220169965
904861	904785	903790	903790	-	-	PFLU_0803	PFLU_RS04005	catabolite repressor/activator	4306	3385	3609	189071	146735	153445	130	163	4641	5399	3429	180973	201480	155154	136	179	2856	3565	5186	125084	139231	203825	125	156	3968	3077	3817	162782	109930	127715	111	134	4482	4856	4132	142576	137101	140481	139	140	0.070894007
904976	905079	907937		+	ptsP	PFLU_0804	PFLU_RS04010	phosphoenolpyruvate--protein phosphotransferase	10404	10005	9740	456833	433687	414049	121	152	8696	10824	8828	339097	403873	399476	99	133	10241	8943	10525	448537	349274	413641	111	141	11205	9915	16226	459660	354127	542877	132	158	17344	19972	17073	551646	563895	580388	195	197	0.419191987
	907938	908858	908858	+	pfkB	PFLU_0805	PFLU_RS04015	1-phosphofructokinase	3711	3683	3310	162948	159646	140714	133	167	3474	3261	3145	135480	121710	142310	108	144	4083	3140	3410	178831	122640	134035	124	157	3945	3162	5140	161841	112956	171968	135	161	6025	6493	5879	191629	183330	199857	205	208	0.704771599
908859	908870	910582	910606	+	-	PFLU_0806	PFLU_RS04020	PTS fructose-like transporter subunit IIB	5396	5175	4912	236972	224308	208820	103	130	5389	4644	4515	210137	173300	204306	85	114	5754	4739	5121	252008	185090	201285	98	124	6188	4738	7374	253844	169252	246716	108	130	8867	9411	8489	282034	265717	288586	160	162	0.437628204
	910775	912316		+	-	PFLU_0807	PFLU_RS04025	alkaline phosphatase	95	142	129	4192	6174	5510	2	3	137	154	101	5367	5775	4571	2	3	153	121	136	6705	4737	5383	2	3	142	135	175	5858	4830	5864	2	3	243	254	249	7752	7175	8495	4	5	0.053054534
914919	914912	912387	912265	-	-	PFLU_0808	PFLU_RS04030	flavodoxin	1549	1556	1711	68050	67447	72745	21	27	1652	1578	1593	64429	58905	72087	19	25	1575	1840	1693	69007	71892	66570	21	27	1398	1658	1857	57375	59224	62153	19	23	1985	2196	1828	63136	62012	62171	24	24	0.880823163
	915055	915288		+	-	PFLU_0809	PFLU_RS04035	hypothetical protein	0	0	1	0	0	63	0	0	0	0	0	0	0	33	0	0	0	0	0	0	22	0	0	0	0	0	0	0	0	26	0	0	2	1	1	80	36	67	0	0	0.024610929
915446	915446	916933	916933	+	-	PFLU_0810	PFLU_RS04040	putative protease	459	510	546	20193	22108	23241	11	14	602	672	568	23483	25091	25723	12	16	626	708	601	27454	27674	23629	14	17	521	597	677	21403	21355	22658	12	14	1264	1267	1094	40220	35774	37205	25	25	0.066009141
918323	918138	916975	916968	-	-	PFLU_0811	PFLU_RS04045	type III PLP-dependent enzyme	8068	9512	8507	354264	412321	361613	257	323	8132	6405	8052	317090	238989	364353	195	263	6175	8884	7587	270440	346973	298191	209	262	6229	7979	9669	255551	285009	323504	208	247	8969	10143	8240	285268	286397	280103	242	243	0.603062051
	919771	918614	918583	-	-	PFLU_0812	PFLU_RS04050	ABC transporter ATP-binding protein	2436	2469	2414	106979	107041	102651	72	91	3719	2720	1990	145044	101497	90076	73	96	3616	3128	4155	158401	122167	163295	101	127	3342	3278	3053	137108	117096	102173	85	102	4848	6413	5390	154218	181066	183245	148	149	0.702287969
920433	920421	919768		-	-	PFLU_0813	PFLU_RS04055	ABC transporter permease	955	987	902	41940	42798	38377	50	62	1467	1028	808	57208	38378	36585	50	67	1528	1184	1651	66943	46260	64902	71	90	1392	1313	1196	57101	46900	40021	60	73	1953	2579	2092	62145	72826	71141	104	105	0.147354855
921347	921327	920434	920434	-	-	PFLU_0814	PFLU_RS04060	glycine betaine ABC transporter substrate-binding protein	1518	1545	1379	66679	66967	58650	57	71	2236	1685	1212	87190	62882	54847	57	76	2296	1703	2581	100594	66533	101458	79	100	2071	2000	1915	84970	71443	64076	68	82	3067	3745	3198	97547	105739	108743	115	116	0.305390256
922243	922064	921348	921348	-	-	PFLU_0815	PFLU_RS04065	ABC transporter permease	1160	1291	1277	50967	55958	54289	59	74	1773	1493	1108	69135	55721	50159	61	81	1957	1560	2074	85749	60958	81510	84	106	1572	1672	1721	64514	59744	57581	70	84	2714	3309	2925	86332	93444	99451	128	129	0.262067588
922376	922396	923979	923998	+	-	PFLU_0816	PFLU_RS04070	peptide chain release factor 3	10635	12003	11113	467007	520283	472404	245	307	12947	10344	9308	504857	385984	421191	207	276	8861	11219	9875	388105	438161	388082	203	255	11031	12696	13516	452514	453451	452205	239	285	10132	11076	9739	322277	312726	331059	201	203	0.366092009
924229	924239	924484	924524	+	-	PFLU_0817	PFLU_RS04075	hypothetical protein	46	34	57	2027	1506	2439	6	8	82	90	47	3218	3366	2148	9	11	62	66	78	2751	2610	3068	9	11	52	68	59	2144	2453	1974	7	8	163	182	196	5206	5150	6684	22	23	5.01E-10
924583	924583	924846	925196	+	-	PFLU_0818	PFLU_RS04080	hypothetical protein	69	59	72	3053	2574	3071	8	10	95	129	50	3741	4846	2290	10	13	82	83	113	3600	3279	4475	11	14	77	88	91	3197	3172	3070	9	11	294	375	298	9369	10607	10144	37	38	1.36E-05
	926043	925072	924912	-	-	PFLU_0819	PFLU_RS04085	ABC transporter ATP-binding protein	3595	3220	3997	157879	139584	169938	127	160	2701	2405	2944	105335	89770	133228	83	112	2723	3037	4146	119255	118614	162965	109	137	4887	5306	5578	200479	189538	186647	165	197	2890	3587	2774	91933	101298	94299	98	98	0.091078193
927012	927011	926043		-	dppD	PFLU_0820	PFLU_RS04090	ABC transporter ATP-binding protein	4510	3951	4973	198063	171269	211401	159	199	3251	3202	3785	126762	119508	171302	106	143	3110	3708	4844	136239	144810	190373	129	162	6036	6206	6731	247629	221663	225215	199	238	3508	4186	3343	111587	118203	113668	117	118	0.175827311
927943	927933	927022	927022	-	-	PFLU_0821	PFLU_RS04095	ABC transporter permease subunit	2907	2582	3270	127670	111944	139036	110	138	2095	2062	2629	81702	76974	118957	74	101	2022	2382	3212	88562	93042	126239	89	112	4050	4118	4555	166142	147080	152427	142	170	2243	2590	2141	71364	73129	72785	78	79	0.100058986
929029	928954	927944	927944	-	-	PFLU_0822	PFLU_RS04100	ABC transporter permease subunit	3381	3005	3657	148469	130291	155463	114	143	2374	2416	3038	92581	90150	137494	77	105	2032	2647	3519	89024	103412	138325	87	109	4213	4680	5318	172843	167164	177953	143	170	2496	2983	2429	79394	84236	82577	80	81	0.135190518
930654	930628	929030	929030	-	-	PFLU_0823	PFLU_RS04105	ABC transporter substrate-binding protein	9294	7654	11589	408090	331771	492634	205	256	6096	5259	8719	237714	196240	394527	126	172	4441	6638	8974	194521	259239	352700	134	168	12341	16298	16219	506238	582100	542656	285	340	3787	4196	3828	120446	118475	130157	76	76	0.44516362
932106	932106	930709	930709	-	-	PFLU_0824	PFLU_RS04110	outer membrane porin, OprD family	18279	14387	22067	802635	623638	938035	450	563	12265	10519	17445	478236	392522	789353	289	395	7583	12544	16673	332115	489918	655256	283	352	26445	33093	30384	1084799	1181956	1016552	654	782	5599	5840	5554	178076	164887	188798	125	126	0.550785981
934185	933881	932277	932107	-	-	PFLU_0825	PFLU_RS04115	ABC transporter substrate-binding protein	4745	3754	5885	208366	162733	250189	103	129	2615	3525	5750	101992	131538	260204	74	102	3051	3776	5042	133621	147480	198152	79	99	5226	8588	12213	214411	306752	408614	165	193	2307	2673	2377	73386	75486	80807	47	47	0.865890756
935866	935814	934186	934186	-	-	PFLU_0826	PFLU_RS04120	ABC transporter substrate-binding protein	16338	14057	18190	717403	609334	773226	342	429	10241	17382	18515	399342	648592	837796	285	385	10327	14428	20149	452275	563476	791833	296	369	22322	30740	41746	915692	1097923	1396713	592	697	10008	11712	10058	318327	330692	341907	200	202	0.531809548
937711	937674	936073	936060	-	-	PFLU_0827	PFLU_RS04125	ABC transporter substrate-binding protein	4558	4531	5059	200178	196418	215044	101	127	5913	6234	4502	230596	232628	203708	104	138	5730	5506	6112	250973	215055	240197	116	146	5549	6085	5872	227625	217333	196468	111	133	8808	10060	7392	280169	284032	251278	168	169	0.043818815
938491	938478	937765	937765	-	-	PFLU_0828	PFLU_RS04130	DUF541 domain-containing protein	1384	1277	1404	60790	55383	59685	65	82	1521	1282	1334	59329	47855	60398	58	78	3261	5003	5678	142850	195413	223167	210	262	1496	2093	1783	61376	74773	59659	76	91	10844	13832	8351	344911	390546	283904	476	475	0.753565059
938683	938683	939945		+	-	PFLU_0829	PFLU_RS04135	sensor histidine kinase	685	643	701	30087	27912	29819	18	23	793	885	884	30937	33029	40019	20	27	709	1256	962	31084	49067	37836	25	31	616	953	823	25288	34050	27562	19	22	1207	1173	1070	38399	33124	36377	28	28	0.036641804
	939938	940498	940595	+	-	PFLU_0830	PFLU_RS04140	DNA-binding response regulator	1212	1244	1215	53241	53939	51649	75	94	1571	1814	1584	61256	67708	71697	89	119	1439	2327	2029	63038	90879	79773	111	138	1428	1952	1615	58589	69749	54035	90	108	1995	2215	1764	63477	62561	59980	109	110	0.035996647
940596	940596	942320	942383	+	-	PFLU_0831	PFLU_RS04145	ABC transporter ATP-binding protein/permease	2597	2423	2463	114052	105055	104727	49	62	2622	2251	2534	102265	84014	114698	43	58	2472	3352	3171	108287	130941	124638	56	70	2493	3488	2949	102281	124598	98676	52	62	7182	9013	5908	228449	254469	200859	132	132	0.693993155
942965	942882	942445	942445	-	-	PFLU_0832	PFLU_RS04150	DUF1043 family protein	5758	7168	6472	252835	310713	275120	509	638	4760	4624	4978	185604	172543	225280	330	444	2891	6535	6067	126642	255232	238452	381	472	3525	6276	5223	144635	224152	174766	349	413	4593	4490	4186	146083	126792	142311	312	315	0.543992409
942942	943030	943659	943683	+	-	PFLU_0833	PFLU_RS04155	alpha/beta fold hydrolase	1989	2179	2203	87365	94478	93668	116	145	2265	3201	2107	88325	119468	95347	121	160	2194	2549	2455	96097	99570	96507	123	154	2062	2803	2993	84618	100111	100159	127	150	3074	3611	2743	97771	101962	93267	154	155	0.49028005
943684	943684	945039	945039	+	-	PFLU_0834	PFLU_RS04160	tryptophan--tRNA ligase	7976	8602	8701	350244	372857	369861	214	268	9210	11274	8093	359133	420671	366222	212	281	8660	9108	9228	379270	355703	362661	214	269	8230	9521	10163	337603	340082	340021	209	250	10568	11732	9628	336130	331243	327292	242	244	0.055333069
945040	945118	946212	946569	+	-	PFLU_0835	PFLU_RS04165	cell division protein ZapE	6059	6046	6499	266068	262063	276268	195	244	6488	6844	5920	252978	255398	267890	177	236	5646	6926	6867	247274	270497	269900	191	239	6306	7601	8400	258687	271493	281069	207	246	7600	8818	7474	241722	248973	254096	224	226	0.215039729
947373	947352	946357	946218	-	-	PFLU_0836	PFLU_RS04170	GlxA family transcriptional regulator	1823	1838	1861	80052	79682	79125	63	79	1535	2701	2079	59888	100798	94102	63	85	1379	1508	1886	60418	58916	74134	51	64	1502	1594	3014	61647	56962	100850	62	73	1890	2126	2045	60135	60036	69544	62	63	0.442730543
947490	947498	948634	948634	+	-	PFLU_0837	PFLU_RS04175	acyl-CoA dehydrogenase	383	329	328	16836	14264	13982	10	13	418	530	308	16314	19808	13970	11	14	426	391	490	18658	15301	19293	12	15	383	355	431	15749	12713	14438	10	12	800	928	643	25444	26211	21884	21	21	3.39E-04
949791	949780	948740	948724	-	-	PFLU_0838	PFLU_RS04180	NADP(H)-dependent aldo-keto reductase	4242	4575	4450	186276	198312	189175	146	183	5402	7828	3986	210647	292105	180372	166	218	6682	4780	5136	292639	186689	201855	171	218	4740	4618	5671	194456	164967	189753	147	175	8507	8987	7472	270566	253759	254009	247	249	0.011732251
949861	950029	950457	950471	+	-	PFLU_0839	PFLU_RS04185	50S ribosomal protein L13	49252	77684	70263	2162592	3367192	2986673	5283	6617	57731	63748	63429	2251045	2378601	2870002	4342	5827	50100	73787	59373	2194152	2881614	2333293	4608	5756	52094	91620	105946	2136962	3272306	3544626	5927	6957	75222	76261	70044	2392464	2153103	2381033	5319	5381	0.768766801
950472	950472	950864	950898	+	-	PFLU_0840	PFLU_RS04190	30S ribosomal protein S9	49352	69028	62330	2166983	2991994	2649468	5286	6622	59058	58918	57714	2302803	2198363	2611431	4504	6032	47356	68021	58122	2073963	2656456	2284128	4761	5949	52970	79155	85230	2172884	2827087	2851514	5632	6659	62630	63808	60297	1991962	1801509	2049674	4894	4956	0.548488716
951067	951132	951725		+	petA	PFLU_0841	PFLU_RS04195	ubiquinol-cytochrome c reductase iron-sulfur subunit	15785	17528	12539	693107	759744	533033	888	1114	22546	21903	17723	879136	817286	801945	1055	1402	15506	18534	22162	679116	723833	870958	1018	1276	17910	22194	19229	734718	792696	643370	1017	1218	19141	16135	15559	608780	455549	528919	881	894	0.019443693
	951725	952936		+	-	PFLU_0842	PFLU_RS04200	cytochrome b	21843	20689	15767	959109	896787	670246	553	694	31055	25708	21295	1210916	959247	963562	649	861	19375	21420	25362	848553	836538	996710	587	737	23162	25032	20167	950117	894037	674740	574	692	22639	18637	19490	720034	526192	662526	516	524	0.002278166
	952936	953715	953715	+	-	PFLU_0843	PFLU_RS04205	cytochrome c1	12602	12021	9394	553335	521071	399327	501	629	17959	13822	12323	700286	515738	557595	569	757	11382	12329	15724	498503	481517	617952	544	682	13715	15375	12513	562617	549158	418670	543	654	13691	11796	11756	435453	333060	399648	491	499	0.006929448
953716	953865	954482	954482	+	-	PFLU_0844	PFLU_RS04210	stringent starvation protein A	5637	6086	4968	247540	263823	211192	310	389	6849	6248	5294	267062	233134	239575	299	399	4673	5119	4753	204680	199928	186809	253	318	4592	5249	6127	188366	187502	205012	263	313	4397	3899	4377	139855	110086	148820	211	215	0.106586664
954483	954500	954919	954919	+	-	PFLU_0845	PFLU_RS04215	ClpXP protease specificity-enhancing factor	3293	3153	3020	144602	136694	128370	259	325	3760	3549	3092	146638	132425	139906	249	332	2982	3122	2908	130598	121952	114284	231	291	2671	3296	3589	109603	117742	120089	231	275	3413	3327	3374	108556	93950	114711	248	251	0.672079619
954920	955077	955826	956341	+	-	PFLU_0846	PFLU_RS04220	FadR family transcriptional regulator	3854	2803	2805	169229	121525	119245	145	182	4331	3490	2746	168880	130226	124275	142	188	2611	3293	3532	114367	128621	138812	135	169	3950	3361	3635	162043	120053	121619	148	179	3537	3838	3348	112502	108364	113828	147	148	0.622217679
956231	956045	955851	955851	-	-	PFLU0848	PFLU_RS04225	hypothetical protein	109	87	90	4798	3785	3859	16	21	80	75	153	3124	2818	6945	15	22	94	86	96	4141	3393	3780	15	19	97	247	226	4017	8846	7583	29	34	71	75	63	2258	2138	2152	11	11	0.027512052
957431	957389	956232	956232	-	-	PFLU_0848	PFLU_RS04230	hypothetical protein	3330	2307	2584	146253	100000	109878	81	102	3278	2337	3973	127820	87229	179793	83	113	3664	3221	3371	160481	125798	132499	95	120	3787	8687	7516	155380	310285	251465	175	206	1723	1945	1455	54825	54930	49485	45	45	0.52943933
957628	957634	958545	958545	+	kdgD	PFLU_0849	PFLU_RS04235	5-dehydro-4-deoxyglucarate dehydratase	480	414	477	21115	17976	20301	17	21	412	434	442	16081	16211	20006	14	19	271	429	479	11908	16759	18839	13	17	398	567	725	16344	20267	24277	18	22	282	362	264	8996	10230	8986	10	10	0.612823513
958600	958600	960045	960045	+	-	PFLU_0850	PFLU_RS04240	aldehyde dehydrogenase family protein	597	597	662	26219	25911	28177	14	18	497	670	616	19406	24999	27902	12	16	367	548	626	16095	21424	24632	11	14	566	680	875	23252	24293	29276	14	17	438	477	439	13936	13480	14938	9	9	0.831603725
960188	960188	961552	961552	+	-	PFLU_0851	PFLU_RS04245	MFS transporter	304	277	323	13390	12026	13745	7	9	230	334	389	8987	12485	17625	7	9	220	214	278	9645	8387	10951	5	7	273	327	461	11219	11688	15441	7	9	284	297	246	9033	8390	8388	6	6	0.018612956
961553	961564	963117	963136	+	garD	PFLU_0852	PFLU_RS04250	galactarate dehydratase	627	566	613	27539	24542	26090	13	16	501	903	643	19567	33693	29130	13	17	562	586	708	24614	22890	27854	12	16	514	662	884	21118	23676	29598	13	15	779	912	692	24790	25772	23548	15	15	0.221331439
	963837	963133		-	-	PFLU_0853	PFLU_RS04255	hypothetical protein	62	46	61	2734	2013	2631	2	3	44	65	51	1724	2459	2348	2	3	44	68	59	1938	2681	2331	2	3	62	59	78	2576	2136	2615	2	3	64	83	68	2062	2356	2339	3	3	0.586957804
	964556	963834		-	-	PFLU_0854	PFLU_RS04260	hypothetical protein	33	38	38	1482	1673	1653	1	2	42	39	40	1660	1470	1850	1	2	36	40	40	1614	1567	1605	1	2	57	44	44	2342	1592	1479	2	2	41	48	39	1329	1381	1348	1	1	0.123880978
	965322	964723		-	-	PFLU_0855	PFLU_RS04265	N-acetyltransferase	13	16	18	588	730	769	0	1	23	26	28	925	973	1278	1	1	25	21	17	1101	858	676	1	1	29	22	27	1208	810	916	1	1	27	33	42	861	948	1432	1	1	1.37E-05
965613	965631	966572	966735	+	-	PFLU_0856	PFLU_RS04270	AEC family transporter	882	797	784	38757	34567	33343	30	37	860	881	833	33533	32872	37713	27	36	788	1005	867	34521	39258	34076	30	38	674	866	968	27680	30965	32415	27	32	1016	1167	1002	32317	32974	34062	34	35	0.589423658
	967063	966680	966534	-	-	PFLU_0857	PFLU_RS04275	4-carboxymuconolactone decarboxylase	995	1001	1005	43704	43419	42757	89	112	1119	1186	956	43670	44266	43261	85	113	912	1047	960	39983	40920	37748	82	102	839	925	983	34424	33048	32903	72	87	1203	1316	1216	38262	37163	41367	100	101	0.428321251
968106	968106	967060		-	-	PFLU_0858	PFLU_RS04280	conjugal transfer protein TraR	1388	1520	1425	60980	65901	60576	47	59	1789	1546	1425	69786	57691	64482	45	61	1337	1597	1532	58592	62370	60211	45	57	1529	1657	1731	62724	59204	57919	47	57	1951	2190	1821	62067	61837	61916	58	59	0.431870544
968558	968536	968165	968107	-	-	PFLU_0859	PFLU_RS04285	septal ring lytic transglycosylase RlpA family protein	620	764	783	27249	33139	33318	67	83	924	716	688	36065	26742	31168	63	84	623	886	799	27289	34638	31400	66	83	733	972	1003	30103	34733	33561	74	88	1049	1126	879	33388	31810	29904	84	85	0.435963338
970154	970154	968709	968653	-	gatB	PFLU_0860	PFLU_RS04290	Asp-tRNA(Asn)/Glu-tRNA(Gln) amidotransferase subunit GatB	18326	19753	19199	804705	856225	816116	455	571	22526	17080	16053	878357	637299	726400	387	516	16544	19619	19608	724566	766215	770598	415	521	20545	22647	21584	842779	808864	722158	456	547	21423	23108	19555	681383	652423	664746	456	460	0.450412994
971616	971616	970165	970155	-	-	PFLU_0861	PFLU_RS04295	Asp-tRNA(Asn)/Glu-tRNA(Gln) amidotransferase GatCAB subunit A	16954	18966	18284	744442	822077	777230	429	538	20485	16917	15599	798755	631232	705816	367	490	15527	18647	18083	680037	728250	710663	387	486	18726	22135	21227	768180	790569	710194	435	520	20832	23159	18918	662572	653881	643092	446	449	0.454034106
972022	971920	971633	971617	-	-	PFLU_0862	PFLU_RS04300	Asp-tRNA(Asn)/Glu-tRNA(Gln) amidotransferase subunit GatC	1759	2411	2480	77268	104509	105440	265	332	2014	2126	2166	78549	79356	98006	220	296	1941	2517	1916	85020	98315	75310	238	299	1624	2873	3070	66646	102632	102729	267	314	3141	3126	3106	99906	88276	105601	335	340	0.696211706
972002	972131	973168	973168	+	-	PFLU_0863	PFLU_RS04305	rod shape-determining protein	25018	29517	28506	1098502	1279406	1211724	919	1152	27682	28935	26518	1079393	1079653	1199877	807	1078	24539	30216	28727	1074698	1180040	1128955	867	1086	24063	33489	35624	987094	1196108	1191868	914	1083	32673	35762	31068	1039194	1009691	1056111	987	997	0.007765083
973169	973309	974382		+	-	PFLU_0864	PFLU_RS04310	rod shape-determining protein MreC	4204	4666	4381	184616	202269	186262	141	177	4693	3616	4095	183005	134940	185288	116	156	3635	4111	3612	159233	160559	141954	114	143	3924	4502	5374	161002	160797	179818	130	155	4626	5145	4656	147147	145285	158299	138	139	0.642160644
	974382	974870	974870	+	mreD	PFLU_0865	PFLU_RS04315	rod shape-determining protein MreD	1919	1738	1649	84275	75373	70094	124	156	2079	1357	1669	81093	50663	75529	105	141	1547	1651	1266	67763	64484	49769	98	124	1611	1613	1774	66124	57612	59363	104	124	1691	1784	1892	53793	50390	64339	113	114	0.88214713
974871	974922	975518	975588	+	-	PFLU_0866	PFLU_RS04320	septum formation inhibitor Maf	889	779	785	39063	33800	33404	47	59	880	732	846	34316	27320	38298	41	55	754	851	781	33063	33262	30724	43	54	918	853	1061	37662	30489	35520	48	57	1076	1154	1036	34228	32596	35245	56	56	0.7943022
975589	975589	977046	977046	+	-	PFLU_0867	PFLU_RS04325	ribonuclease G	2294	2221	2233	100752	96286	94927	53	66	2467	2488	2274	96229	92849	102917	49	66	1845	2515	2356	80822	98230	92591	49	62	2201	2524	2755	90299	90151	92184	52	62	2980	3363	2872	94809	94975	97655	65	65	0.88238275
977106	977123	980938	980985	+	-	PFLU_0868	PFLU_RS04330	TIGR02099 family protein	4095	3614	3820	179829	156670	162400	34	43	4416	4551	3694	172190	169834	167186	33	44	4157	4010	4073	182095	156610	160078	34	43	3492	3650	3988	143273	130373	133431	29	35	6100	7193	6292	194022	203083	213899	52	53	0.203616504
980987	980987	981835	981851	+	-	PFLU_0869	PFLU_RS04335	carbon-nitrogen hydrolase family protein	3032	2939	3327	133156	127415	141444	125	157	3543	3954	2578	138179	147554	116692	119	157	5181	2765	2450	226939	107999	96309	132	169	3247	2938	4549	133230	104959	152209	128	153	3909	4352	3807	124345	122896	129412	146	147	0.817121243
981852	981852	983294	983294	+	-	PFLU_0870	PFLU_RS04340	metalloprotease TldD	6851	6674	7705	300853	289300	327554	169	211	8074	9244	5427	314828	344946	245591	159	209	11547	5967	5304	505717	233043	208451	170	218	7621	6475	8947	312649	231267	299355	162	194	7463	8169	7104	237382	230662	241514	162	163	0.119717536
983870	983861	983340	983193	-	-	PFLU_RS04350	PFLU_RS04345	ribosome-associated protein	4114	4962	5246	180669	215116	223023	315	395	4559	4215	4787	177786	157294	216640	261	352	3799	6144	5250	166397	239949	206348	313	391	3615	5970	6168	148289	213258	206361	307	362	5684	5913	5684	180780	166969	193221	341	345	0.424109041
983295	983970	985316	985333	+	-	PFLU_0872	PFLU_RS04350	metalloprotease PmbA	4226	3979	4263	185589	172468	181226	106	133	5118	4732	3212	199564	176585	145379	97	129	6531	3815	3443	286032	149017	135338	110	141	5140	4298	5257	210867	153517	175883	111	133	4441	5015	4043	141260	141601	137436	103	104	0.278119227
	985469	985864		+	-	PFLU_0873	PFLU_RS04355	hypothetical protein	3	14	39	159	640	1666	1	2	3	4	3	131	185	172	0	0	24	18	18	1065	732	716	1	2	6	15	9	256	548	303	0	0	27	17	16	871	499	571	1	1	2.16E-68
	985857	987233	987233	+	aspA	PFLU_0874	PFLU_RS04360	class II fumarate hydratase	95	126	221	4176	5486	9421	3	4	94	96	106	3672	3603	4799	2	2	222	242	205	9744	9453	8092	5	6	93	126	126	3849	4533	4219	2	3	228	314	191	7268	8884	6494	5	5	0.046350773
	987261	987689		+	-	PFLU_0875	PFLU_RS04365	hypothetical protein	23	38	63	1044	1688	2702	3	4	31	34	37	1226	1279	1713	2	3	72	62	70	3170	2429	2772	5	6	29	30	39	1190	1077	1332	2	2	78	99	65	2489	2813	2212	5	5	0.223216342
987691	987691	988302		+	-	PFLU_0876	PFLU_RS04370	superoxide dismutase	50	49	102	2214	2133	4364	3	4	38	65	59	1507	2439	2708	2	3	118	125	109	5201	4920	4292	6	7	49	64	82	2031	2303	2776	3	3	123	161	87	3929	4547	2968	6	6	0.328617534
	988336	989229	989229	+	-	PFLU_0877	PFLU_RS04375	ZIP family metal transporter	48	69	89	2107	3005	3820	2	3	63	68	68	2475	2573	3093	2	3	111	100	86	4862	3943	3395	3	4	52	62	67	2166	2222	2244	2	2	126	169	132	4017	4775	4517	4	4	0.272586892
989538	989538	989266	988934	-	-	PFLU_0878	PFLU_RS04380	HPr family phosphocarrier protein	913	937	953	40125	40650	40529	118	148	1037	1391	931	40438	51904	42136	124	164	1077	1098	924	47196	42915	36325	122	154	952	1095	1191	39070	39124	39874	120	144	1483	1724	1438	47176	48695	48883	175	176	0.082868475
990412	990412	989555	989543	-	-	PFLU_0879	PFLU_RS04385	RNase adaptor protein RapZ	4248	4505	4429	186536	195291	188287	176	221	4752	6901	4428	185319	257512	200359	189	249	5039	5372	5337	220700	209821	209765	197	248	4974	5809	6608	204040	207503	221098	206	245	7505	8723	6924	238710	246282	235378	278	279	0.028046938
990879	990879	990415	990413	-	ptsN	PFLU_0880	PFLU_RS04390	PTS IIA-like nitrogen-regulatory protein PtsN	2660	2997	2969	116820	129909	126235	213	267	3296	5094	2835	128544	190101	128282	243	320	3158	3689	3676	138305	144081	144499	243	306	3313	4042	4632	135904	144382	154986	262	312	5678	5973	4963	180593	168646	168717	368	371	0.209750231
991195	991195	990890	990880	-	raiA	PFLU_0881	PFLU_RS04395	ribosome-associated translation inhibitor RaiA	1705	1924	1859	74904	83426	79028	206	258	2246	3668	1870	87591	136888	84623	256	336	2286	2849	3078	100139	111290	120993	289	362	2343	2921	3033	96130	104325	101478	276	328	5102	4738	3902	162288	133788	132667	462	467	0.062023182
993021	992836	991343	991321	-	-	PFLU_0882	PFLU_RS04400	RNA polymerase factor sigma-54	8466	9202	9031	371754	398870	383895	205	257	9714	10614	8351	378766	396035	377889	193	257	8794	10436	9844	385145	407576	386889	209	263	10072	12432	13594	413162	444044	454827	246	292	11942	13487	11128	379822	380791	378291	252	254	0.107508836
	993747	993022	993022	-	lptB	PFLU_0883	PFLU_RS04405	LPS export ABC transporter ATP-binding protein	9848	10259	10219	432428	444675	434409	480	602	11240	10563	9433	438273	394161	426856	433	578	8873	10388	10390	388599	405705	408340	440	552	9913	11485	12241	406644	410229	409554	471	563	11445	12672	10715	364013	357778	364265	494	498	0.20813553
	994280	993747		-	lptA	PFLU_0884	PFLU_RS04410	lipopolysaccharide transport periplasmic protein LptA	11356	12047	11192	498660	522193	475746	745	934	12581	12207	10723	490563	455501	485228	670	893	10480	12759	12827	458991	498282	504090	727	912	11444	13761	14471	469447	491491	484161	756	902	13017	14333	12058	414017	404681	409895	760	766	0.190536031
994839	994839	994267		-	lptC	PFLU_0885	PFLU_RS04415	LPS export ABC transporter periplasmic protein LptC	3800	3872	3805	166882	167845	161772	230	288	4250	3839	3711	165721	143264	167920	207	277	3452	4085	3957	151222	159536	155524	216	271	3791	4672	4761	155527	166898	159297	235	280	4370	4839	4147	139000	136621	140975	240	242	0.486273206
	995372	994848	994840	-	-	PFLU_0886	PFLU_RS04420	HAD family hydrolase	3879	4257	4097	170324	184539	174152	267	335	4522	4342	3741	176350	162022	169282	242	322	3568	4367	4270	156273	170549	167820	250	314	3867	4803	4766	158642	171577	159471	260	310	4813	4750	4229	153087	134124	143786	270	273	0.342419311
996415	996347	995373		-	-	PFLU_0887	PFLU_RS04425	KpsF/GutQ family sugar-phosphate isomerase	7632	8781	8329	335139	380613	354058	291	365	8650	8478	7507	337311	316363	339714	254	339	6789	8771	8690	297358	342566	341535	268	335	7326	10168	10689	300535	363173	357632	294	349	9332	10248	8537	296807	289357	290221	297	299	0.201409243
996559	996670	997479		+	-	PFLU_0888	PFLU_RS04430	phospholipid ABC transporter ATP-binding protein MlaF	10945	12352	11983	480597	535404	509383	500	627	11679	11700	11634	455407	436558	526420	435	583	9986	12159	10204	437338	474871	401021	430	540	9316	13299	13282	382162	475010	444375	451	535	12745	13720	12710	405360	387387	432055	498	504	0.253272788
	997479	998276		+	-	PFLU_0889	PFLU_RS04435	lipid asymmetry maintenance ABC transporter permease subunit MlaE	5209	5511	5387	228730	238872	229015	232	290	5960	5248	5316	232405	195831	240566	208	279	4682	5784	4539	205053	225892	178385	202	254	4377	5389	5370	179574	192495	179681	193	230	5696	5829	5796	181183	164575	197056	223	226	0.205684856
	998276	998743	998743	+	mlaD	PFLU_0890	PFLU_RS04440	outer membrane lipid asymmetry maintenance protein MlaD	4406	4787	4656	193488	207528	197921	340	426	4837	4546	4392	188628	169638	198769	296	396	3779	5104	4760	165518	199329	187081	314	393	4169	5136	5061	171021	183461	169350	312	373	5699	6171	5380	181266	174249	182909	379	383	0.297835594
998744	998755	999402		+	-	PFLU_0891	PFLU_RS04445	ABC transporter substrate-binding protein	7884	7894	7849	346175	342185	333658	419	525	9024	8287	7645	351861	309210	345925	388	518	7051	8822	8426	308818	344557	331153	404	506	7535	8989	8931	309128	321057	298818	399	477	10827	11704	9402	344384	330442	319613	507	511	0.111378698
	999399	999704	999818	+	-	PFLU_0892	PFLU_RS04450	STAS domain-containing protein	3436	3431	3380	150903	148741	143686	385	482	4061	3659	3323	158356	136541	150395	363	485	3455	3877	3157	151350	151410	124077	369	464	2868	3335	3643	117659	119121	121896	327	390	4536	4679	4285	144288	132111	145667	454	459	0.559552594
999819	999819	1000058	1000058	+	-	PFLU_0893	PFLU_RS04455	BolA family transcriptional regulator	2631	3517	3574	115560	152443	151923	465	583	3177	3564	3105	123878	133007	140494	413	551	3355	3396	2668	146949	132658	104883	423	534	2426	3715	4558	99544	132716	152526	454	534	4250	4681	4340	135185	132183	147556	569	576	0.98691983
1000059	1000082	1001347	1001347	+	murA	PFLU_0894	PFLU_RS04460	UDP-N-acetylglucosamine 1-carboxyvinyltransferase	20659	23003	21374	907116	997053	908557	590	740	25938	24134	19228	1011391	900499	870040	551	732	21066	21125	20660	922611	825028	811915	535	673	21295	23218	25075	873569	829250	838932	559	669	24914	27469	24013	792410	775548	816284	621	627	0.196921268
1001348	1001582	1002217	1002217	+	-	PFLU_0895	PFLU_RS04465	ATP phosphoribosyltransferase	4596	5553	4902	201841	240701	208387	272	341	5587	5375	4508	217850	200585	203978	245	326	4371	5006	4734	191440	195510	186047	239	300	4405	5550	5938	180710	198235	198673	254	302	5892	6367	5950	187395	179765	202266	294	298	0.201176241
1002218	1002592	1003914	1003917	+	hisD	PFLU_0896	PFLU_RS04470	histidinol dehydrogenase	4277	4970	4251	187824	215456	180731	117	147	5119	4532	3729	199602	169101	168749	101	135	4009	4429	4129	175592	172971	162269	102	128	4388	4948	5242	180034	176753	175409	112	134	5116	5895	4908	162722	166442	166866	123	124	0.360331813
1003918	1003918	1004970	1005198	+	-	PFLU_0897	PFLU_RS04475	histidinol-phosphate transaminase	4703	5020	4233	206522	217615	179957	152	191	5670	4917	3797	221099	183474	171804	137	182	4252	4643	4476	186240	181335	175922	136	172	4765	4960	5187	195478	177177	173554	144	172	5269	5677	4886	167607	160306	166103	154	156	0.221635316
1006315	1006313	1005039	1004850	-	-	PFLU_0898	PFLU_RS04480	uracil-xanthine permease	5291	6204	5638	232360	268935	239680	154	193	6319	4514	5037	246403	168462	227937	125	168	4615	5936	4771	202113	231840	187523	129	162	4758	5691	5632	195198	203259	188439	128	153	4728	4843	4560	150390	136739	155037	114	115	0.509602627
1006965	1006954	1006316	1006316	-	-	PFLU_0899	PFLU_RS04485	uracil phosphoribosyltransferase	3282	4141	3817	144115	179530	162283	202	253	3885	3233	3384	151520	120649	153145	165	221	3113	3994	3849	136354	156015	151278	184	231	3317	4712	4313	136104	168327	144299	196	234	3136	3876	3226	99758	109457	109661	165	166	0.8523623
1006936	1007119	1007676	1007676	+	-	PFLU_0900	PFLU_RS04490	hypoxanthine-guanine phosphoribosyltransferase	2081	2734	2123	91398	118527	90258	143	179	2183	2298	1862	85123	85756	84267	114	152	1762	2093	1915	77195	81768	75266	111	139	2295	2416	4071	94149	86312	136217	160	189	2344	2502	2397	74562	70661	81481	133	135	0.491553464
1007677	1007680	1008147	1008182	+	-	PFLU_0901	PFLU_RS04495	cupin fold metalloprotein, WbuC family	1585	1894	1573	69599	82112	66876	124	155	1648	1496	1393	64295	55836	63065	97	130	1238	1380	1203	54237	53894	47310	88	110	1710	1315	2575	70147	46980	86176	121	144	1560	1709	1590	49636	48275	54072	107	108	0.553628792
1008183	1008183	1008668	1008731	+	-	PFLU_0902	PFLU_RS04500	hypothetical protein	370	495	410	16268	21468	17460	30	37	369	507	402	14392	18919	18223	26	35	402	383	376	17606	14991	14803	25	32	463	501	720	18994	17910	24116	35	41	614	723	640	19549	20430	21761	41	42	0.18386722
1008792	1008799	1009086	1009095	+	-	PFLU_0903	PFLU_RS04505	hypothetical protein	1247	1647	1656	54770	71394	70426	181	227	1807	1939	1830	70484	72376	82833	195	261	2201	2085	1662	96432	81433	65329	222	281	1533	1945	2303	62885	69486	77057	204	242	2337	2259	2082	74334	63780	70779	238	241	0.145661069
1011307	1010664	1009156	1009133	-	mqo	PFLU_0904	PFLU_RS04510	malate dehydrogenase (quinone)	26279	24906	26981	1153899	1079579	1146912	595	746	24354	23987	25104	949605	895018	1135907	490	658	19491	28154	31995	853620	1099516	1257385	568	709	23980	31624	34472	983710	1129494	1153318	607	721	26449	29752	27107	841221	839996	921461	568	574	0.170096016
	1011622	1011389		-	-	PFLU_0907	PFLU_RS04515	hypothetical protein	1	1	0	67	48	9	0	0	2	3	4	95	147	195	0	0	3	2	2	171	115	87	0	0	1	4	2	47	170	83	0	0	10	10	7	319	298	240	1	1	4.91E-16
1011590	1011817	1012404	1012413	+	-	PFLU_0908	PFLU_RS04520	hypothetical protein	5967	7016	7061	262008	304146	300164	391	491	6787	7888	6358	264636	294347	287708	360	479	5926	8895	8394	259539	347401	329873	425	531	5834	8168	7436	239339	291749	248789	371	442	8859	9851	7653	281766	278141	260152	461	464	0.159828599
	1012672	1012463		-	-	PFLU_0909	PFLU_RS04525	hypothetical protein	2	10	14	103	447	629	1	1	11	5	4	433	209	192	1	1	12	14	4	554	562	181	1	2	4	5	6	164	179	221	0	0	6	12	7	212	350	265	1	1	0.053764615
1012767	1012855	1013112	1013158	+	-	PFLU_0910	PFLU_RS04530	hypothetical protein	2699	2293	2381	118519	99397	101214	328	412	2370	2000	2593	92426	74644	117328	271	367	1193	2037	1636	52252	79558	64297	203	253	2228	3280	3288	91422	117167	110014	347	411	1632	1975	1783	51910	55784	60633	215	217	0.557220315
1014473	1014398	1013232	1013213	-	-	PFLU_0912	PFLU_RS04535	acyltransferase	5169	5887	5705	227004	255186	242534	165	207	5468	4726	4888	213240	176364	221195	130	174	4193	5365	5331	183657	209522	209539	137	172	4452	6118	6472	182627	218518	216539	148	176	4618	4820	4404	146890	136098	149731	122	123	0.60651297
1014081	1014529	1014711	1014711	+	-	PFLU_0913	PFLU_RS04540	CPXCG motif-containing cysteine-rich protein	160	176	177	7042	7630	7533	32	40	192	279	168	7498	10441	7611	35	46	185	171	225	8110	6704	8848	34	43	203	208	233	8354	7452	7815	35	43	324	342	277	10310	9682	9447	53	53	2.85E-04
1014712	1014723	1014983	1014983	+	-	PFLU_0914	PFLU_RS04545	hypothetical protein	338	353	357	14877	15323	15201	46	57	385	568	322	15043	21198	14596	49	64	343	384	465	15048	15015	18289	49	61	389	415	445	15967	14832	14899	48	58	653	719	505	20779	20309	17185	74	74	2.49E-04
1014984	1015020	1015640	1015759	+	-	PFLU_0915	PFLU_RS04550	SOS response-associated peptidase	610	538	594	26809	23320	25281	32	40	599	846	491	23363	31592	22257	31	41	580	616	698	25433	24080	27435	32	41	537	602	734	22060	21533	24563	30	36	909	1063	855	28937	30028	29086	46	47	0.306002911
1017857	1017857	1015719	1015719	-	-	PFLU_0916	PFLU_RS04555	methyl-accepting chemotaxis protein	74	65	91	3256	2819	3878	1	1	100	102	68	3910	3815	3080	1	1	77	81	65	3413	3171	2562	1	1	364	467	403	14940	16711	13490	5	7	175	233	154	5581	6587	5245	2	2	0.006058545
1018074	1018100	1018918	1019418	+	-	PFLU_0917	PFLU_RS04560	peptidase M48	10344	10902	10311	454199	472546	438299	443	555	11917	12047	9923	464676	449504	449002	417	554	9484	11473	11390	415373	448074	447619	425	533	9655	11812	11324	396066	421907	378886	407	487	14190	14658	12370	451335	413865	420493	518	523	0.132338535
1019597	1019597	1019013	1018998	-	-	PFLU_0918	PFLU_RS04565	TMEM165/GDT1 family protein	348	359	369	15304	15601	15693	21	26	313	322	341	12206	12048	15457	16	22	333	407	306	14611	15902	12059	19	24	277	411	447	11396	14711	14964	19	23	680	747	566	21658	21100	19247	35	35	0.266389136
1020856	1020856	1019858	1019856	-	-	PFLU_0919	PFLU_RS04570	16S rRNA methyltransferase	2748	2854	2873	120661	123719	122163	97	122	2987	3040	2650	116495	113431	119937	87	116	2478	3087	3054	108550	120595	120030	93	116	2530	3210	3422	103782	114665	114498	93	111	3299	3632	3040	104940	102570	103359	102	103	0.832811429
1021855	1021852	1020887	1020857	-	-	PFLU_0920	PFLU_RS04575	2-hydroxyacid dehydrogenase	921	910	915	40444	39458	38923	32	41	1031	1361	735	40205	50802	33277	32	42	972	987	1265	42598	38557	49737	35	45	1089	1170	1099	44708	41821	36791	35	42	1354	1673	1320	43091	47258	44902	46	46	0.198535057
1021918	1021938	1022570	1022701	+	-	PFLU_0921	PFLU_RS04580	lysine transporter LysE	1727	1564	1570	75841	67794	66756	88	110	1615	1762	1480	62975	65748	66973	77	103	1405	2230	2591	61573	87108	101853	105	131	1475	2219	1746	60529	79274	58439	87	104	2720	2789	2400	86512	78763	81601	128	130	0.934069357
1022702	1022702	1024384	1024384	+	-	PFLU_0922	PFLU_RS04585	fatty acid--CoA ligase	4498	3832	4585	197502	166099	194920	88	110	4902	3971	4423	191137	148170	200132	79	106	3817	5767	6248	167168	225249	245542	101	126	3882	5086	4173	159267	181656	139622	79	95	10406	10067	8036	330972	284231	273175	174	175	0.238512927
1024491	1024716	1026575	1026575	+	-	PFLU_0923	PFLU_RS04590	DUF1302 domain-containing protein	6117	5477	6291	268593	237430	267420	110	138	5448	6180	6554	212457	230607	296591	98	132	4178	5537	6266	182987	216268	246269	92	115	5660	6762	7805	232207	241537	261146	110	131	8327	8652	8383	264840	244285	284983	140	142	0.233738929
1026576	1026604	1027968	1027983	+	-	PFLU_0924	PFLU_RS04595	DUF1329 domain-containing protein	3604	3219	3931	158264	139528	167098	90	113	3365	3642	3754	131237	135896	169882	79	106	2447	3245	4106	107202	126738	161381	77	96	3514	4146	4606	144146	148095	154102	91	108	4781	4945	4520	152073	139635	153651	107	108	0.806461904
1028170	1028194	1030923	1030977	+	-	PFLU_0925	PFLU_RS04600	LuxR family transcriptional regulator	2785	2621	3104	122307	113624	131972	35	44	2999	4462	3230	116946	166521	146165	39	52	3334	3066	3314	146052	119742	130273	38	48	2952	3046	3807	121103	108822	127402	36	43	4398	4778	4127	139888	134915	140320	50	50	0.305093305
1031507	1031496	1030936	1030882	-	-	PFLU_0926	PFLU_RS04605	membrane integrity-associated transporter subunit PqiC	252	229	234	11108	9960	9969	14	18	246	360	205	9616	13455	9293	14	19	323	210	234	14157	8230	9232	14	18	218	227	275	8959	8122	9220	13	15	380	442	412	12092	12492	14034	22	22	0.011181192
	1033169	1031514	1031508	-	-	PFLU_0927	PFLU_RS04610	MCE family protein	370	323	333	16263	14036	14176	7	8	411	548	354	16029	20481	16048	8	10	459	329	397	20137	12861	15607	7	9	380	380	481	15588	13590	16094	7	9	620	769	618	19735	21718	21009	12	12	3.05E-05
	1033794	1033150		-	-	PFLU_0928	PFLU_RS04615	paraquat-inducible protein A	147	116	111	6481	5036	4741	6	8	127	207	150	4964	7744	6825	7	10	169	134	184	7424	5250	7232	8	10	131	148	152	5408	5318	5117	6	8	231	314	250	7377	8880	8515	12	12	2.70E-04
1034397	1034381	1033791		-	-	PFLU_0929	PFLU_RS04620	paraquat-inducible protein A	148	134	169	6529	5834	7191	8	11	149	217	188	5835	8103	8548	9	12	177	168	198	7769	6570	7803	9	12	159	158	229	6524	5661	7664	9	11	317	334	312	10089	9453	10619	16	17	7.24E-04
1034544	1034544	1035188	1035207	+	-	PFLU_0930	PFLU_RS04625	MBL fold metallo-hydrolase	249	253	267	10947	10986	11385	13	17	280	380	245	10931	14215	11088	14	18	226	274	294	9920	10712	11586	13	16	261	296	318	10721	10578	10660	13	16	395	426	347	12590	12043	11805	18	18	0.003553391
1035387	1035387	1036160	1036162	+	-	PFLU_0931	PFLU_RS04630	OmpA family lipoprotein	6903	6831	6617	303142	296097	281290	302	379	7476	5297	6247	291536	197653	282695	247	332	5416	8308	8915	237223	324462	350352	315	392	7490	9819	7587	307251	350701	253866	327	392	13189	17059	10850	419491	481640	368853	547	546	0.47415785
	1036803	1036222	1036208	-	-	PFLU_0932	PFLU_RS04635	BON domain-containing protein	3089	3198	2906	135675	138621	123538	181	227	3575	3627	2681	139402	135336	121338	171	226	2738	3417	3459	119946	133450	135961	178	222	3119	3562	3487	127969	127240	116693	177	213	4109	4466	3513	130692	126098	119429	213	215	0.861969293
1037485	1037393	1036800		-	-	PFLU_0933	PFLU_RS04640	phosphoheptose isomerase	2245	2529	2422	98593	109638	102988	139	174	2456	2554	2280	95797	95325	103179	123	165	2119	2582	2297	92801	100838	90305	127	159	2193	2901	3115	89974	103631	104239	140	167	2882	3455	2640	91675	97548	89750	155	156	0.804490738
	1037857	1037486	1037486	-	-	PFLU0936	PFLU_RS04645	YraN family protein	1023	1117	1124	44929	48423	47797	100	126	1255	1100	1142	48963	41053	51694	94	126	1096	1256	933	48034	49077	36684	95	119	1069	1307	1598	43863	46696	53483	108	129	1598	1757	1472	50839	49630	50067	133	134	0.587835981
1039685	1039668	1037857		-	-	PFLU_0936	PFLU_RS04650	penicillin-binding protein activator	9465	9720	9783	415617	421342	415871	183	230	11717	9180	8720	456901	342549	394583	164	219	8419	10134	10616	368738	395799	417209	173	217	10193	10539	10343	418157	376415	346070	174	209	11104	12881	10337	353183	363676	351397	195	196	0.204581591
1039862	1039878	1040750	1041295	+	rsmI	PFLU_0937	PFLU_RS04655	16S rRNA (cytidine(1402)-2'-O)-methyltransferase	2772	2459	2602	121747	106599	110610	103	129	2925	2764	2391	114058	103155	108208	93	124	2319	2670	2550	101574	104310	100216	93	116	2513	2567	2796	103101	91682	93559	91	110	2427	2721	2320	77219	76844	78870	88	88	0.812513589
1041494	1041555	1042010	1042010	+	-	PFLU_0938	PFLU_RS04660	division/cell wall cluster transcriptional repressor MraZ	6248	6823	6698	274373	295765	284731	498	624	6776	8809	6361	264222	328712	287854	485	643	5987	8321	7807	262212	324993	306818	522	653	5814	7707	9781	238504	275264	327258	520	614	8692	8848	7637	276453	249830	259633	568	574	0.079955006
1042011	1042013	1042954		+	-	PFLU_0939	PFLU_RS04665	16S rRNA (cytosine(1402)-N(4))-methyltransferase RsmH	6239	5937	6117	273955	257364	260029	223	280	6651	7206	5861	259335	268897	265222	211	280	6155	6714	7241	269569	262210	284597	230	288	5937	6730	8244	243575	240387	275836	226	268	8103	8749	7403	257730	247028	251667	265	267	0.141087662
	1042951	1043244		+	ftsL	PFLU_0940	PFLU_RS04670	cell division protein FtsL	1842	1691	1540	80899	73323	65466	198	249	1774	1903	1530	69180	71023	69228	178	237	1711	1828	1774	74966	71422	69736	194	245	1588	1735	2158	65159	61969	72215	189	226	2284	2443	2170	72661	68980	73770	241	244	0.851306989
	1043241	1044986		+	-	PFLU_0941	PFLU_RS04675	penicillin-binding protein 2	6203	5230	5377	272394	226716	228559	110	138	6289	6052	5394	245253	225840	244084	102	136	5541	5692	6855	242677	222319	269399	111	140	5849	5974	6846	239938	213378	229071	108	130	7193	8210	7299	228803	231811	248142	133	135	0.171783121
	1044986	1046449		+	-	PFLU_0942	PFLU_RS04680	UDP-N-acetylmuramoyl-L-alanyl-D-glutamate--2, 6-diaminopimelate ligase	8229	7857	8025	361331	340582	341130	189	237	9244	8606	7745	360465	321122	350473	176	234	7998	8587	9289	350303	335360	365048	190	239	8229	9099	9834	337597	324990	329037	188	225	10162	11121	9644	323228	314009	327851	217	219	0.105098646
	1046442	1047812		+	-	PFLU_0943	PFLU_RS04685	UDP-N-acetylmuramoyl-tripeptide--D-alanyl-D- alanine ligase	7114	6560	6452	312387	284377	274272	168	211	8065	7157	6208	314468	267048	280929	157	209	6304	7043	7880	276112	275080	309705	166	209	7215	7552	8220	295965	269729	275028	170	204	8380	9580	8131	266534	270496	276405	196	197	0.131582607
	1047812	1048894	1048894	+	-	PFLU_0944	PFLU_RS04690	phospho-N-acetylmuramoyl-pentapeptide- transferase	7393	7144	6955	324654	309664	295673	228	286	8675	7588	7120	338260	283148	322192	217	290	7417	7450	7585	324850	290947	298087	223	281	7156	7746	8097	293581	276681	270915	216	258	9131	9945	8750	290415	280783	297440	264	267	0.080492505
1048895	1048901	1050247		+	-	PFLU_0945	PFLU_RS04695	UDP-N-acetylmuramoyl-L-alanine--D-glutamate ligase	7774	7477	7083	341380	324102	301094	190	239	9684	7765	6831	377625	289739	309110	181	241	7837	7898	7851	343224	308461	308543	188	237	7480	7721	8532	306841	275795	285461	179	214	9343	9783	8841	297180	276218	300559	213	216	0.083179281
	1050244	1051467		+	ftsW	PFLU_0946	PFLU_RS04700	cell division protein FtsW	4535	4074	4083	199165	176617	173593	119	149	4926	4410	4116	192103	164557	186254	110	147	4288	4548	3967	187832	177639	155929	112	141	3574	3887	4394	146612	138848	147014	98	117	5413	5627	5544	172174	158895	188489	139	141	0.190328036
	1051457	1052527		+	murG	PFLU_0947	PFLU_RS04705	undecaprenyldiphospho-muramoylpentapeptide beta-N- acetylglucosaminyltransferase	5415	5504	5330	237773	238594	226603	174	218	5884	5748	5069	229463	214486	229402	157	209	5012	5791	5848	219531	226185	229849	167	210	5108	5811	6981	209550	207545	233563	170	202	7055	7629	6762	224400	215408	229881	206	208	0.213521869
	1052520	1053965		+	-	PFLU_0948	PFLU_RS04710	UDP-N-acetylmuramate--L-alanine ligase	11165	11792	11384	490267	511155	483935	273	342	13084	11274	10482	510201	420681	474324	242	323	10193	11608	11707	446411	453362	460080	249	313	11768	13813	14331	482767	493376	479485	281	335	13224	14866	12145	420604	419725	412856	286	288	0.215827165
	1053962	1054918	1054921	+	-	PFLU_0949	PFLU_RS04715	D-alanine--D-alanine ligase	7463	7250	6868	327702	314288	291979	259	325	8333	7254	6457	324947	270685	292199	232	309	6463	7694	7764	283059	300481	305125	246	309	7789	8582	8749	319517	306529	292744	267	320	8531	9571	7937	271339	270224	269812	280	282	0.185962891
1054922	1054922	1055791	1055806	+	-	PFLU_0950	PFLU_RS04720	cell division protein FtsQ/DivIB	4277	3849	3956	187800	166834	168178	159	200	4708	3686	3579	183575	137560	161944	138	185	3897	4093	4018	170675	159881	157907	148	187	3944	4189	4459	161788	149626	149194	147	176	4937	5728	4823	157038	161730	163976	183	184	0.582085269
1055807	1055807	1057069	1057135	+	ftsA	PFLU_0951	PFLU_RS04725	cell division protein FtsA	9914	10380	10068	435342	449942	427974	276	346	11408	10592	9479	444826	395236	428932	251	334	9366	11385	11703	410183	444658	459944	276	347	10154	12019	12063	416541	429281	403602	276	329	13216	15247	12213	420334	430485	415161	331	334	0.196263136
1057136	1057136	1058341	1058453	+	-	PFLU_0952	PFLU_RS04730	cell division protein FtsZ	40498	42014	41439	1778221	1821100	1761469	1181	1481	49626	42052	37204	1935026	1569081	1683428	1076	1433	37198	46818	45282	1629116	1828423	1779551	1155	1447	39875	47382	45115	1635718	1692299	1509424	1117	1337	52638	56649	47134	1674181	1599409	1602237	1336	1347	0.014216862
1058454	1058454	1059365	1059398	+	-	PFLU_0953	PFLU_RS04735	UDP-3-O-[3-hydroxymyristoyl] N-acetylglucosamine deacetylase	33792	39627	38216	1483796	1717627	1624479	1407	1763	39969	37856	35505	1558460	1412500	1606535	1252	1673	32601	43516	39694	1427773	1699459	1559925	1369	1713	32797	46713	48706	1345362	1668421	1629567	1431	1697	43089	47078	40967	1370447	1329190	1392622	1481	1495	0.007135816
1059729	1059729	1060202		+	-	PFLU_RS30220	PFLU_RS04740	hypothetical protein	45	54	57	1978	2342	2458	3	4	41	87	51	1613	3258	2335	3	5	92	55	48	4056	2166	1909	4	5	45	57	57	1871	2056	1921	3	4	66	61	60	2104	1737	2054	4	4	0.009408754
1060438	1060438	1061199	1061427	+	-	PFLU_RS04750	PFLU_RS30220	hypothetical protein	129	159	166	5693	6914	7064	6	8	181	284	168	7057	10610	7627	8	11	211	182	139	9269	7131	5472	7	9	136	169	209	5612	6043	7007	6	8	176	177	154	5623	4998	5252	6	6	4.38E-06
1062777	1062761	1061268	1061268	-	-	PFLU_0956	PFLU_RS04750	GGDEF domain-containing protein	433	427	412	19045	18547	17520	9	12	480	582	339	18727	21719	15368	9	12	338	402	428	14816	15734	16836	8	10	424	524	568	17398	18721	19035	10	12	477	573	497	15186	16186	16916	10	10	0.046730438
1064357	1064169	1062847	1062826	-	-	PFLU_0957	PFLU_RS04755	outer membrane porin, OprD family	10905	12071	10846	478838	523234	461054	294	368	12896	11085	8738	502840	413620	395414	249	330	5747	6930	8766	251707	270670	344527	174	218	10268	11760	12054	421205	420021	403312	262	313	3043	3590	3066	96785	101380	104241	75	76	0.373914832
	1065946	1064582	1064582	-	-	PFLU_0958	PFLU_RS04760	HAMP domain-containing protein	417	403	382	18325	17508	16245	10	12	450	519	411	17549	19381	18622	10	13	378	427	471	16594	16714	18519	10	12	447	405	520	18360	14482	17400	10	12	525	651	478	16728	18398	16275	12	12	0.004148511
1066629	1066628	1065936		-	-	PFLU_0959	PFLU_RS04765	DNA-binding response regulator	440	360	346	19325	15631	14709	19	23	510	397	341	19924	14841	15453	18	24	319	327	455	14001	12777	17904	17	21	574	348	331	23573	12433	11076	18	22	433	534	423	13790	15085	14393	20	20	0.00778752
	1069750	1066655		-	-	PFLU_0960	PFLU_RS04770	multidrug efflux RND transporter permease subunit	205	247	222	9036	10719	9437	2	3	246	304	216	9596	11374	9778	2	3	220	273	201	9677	10696	7931	2	3	218	269	281	8953	9616	9401	2	3	392	398	396	12488	11244	13478	3	4	0.006960368
	1070913	1069747		-	-	PFLU_0961	PFLU_RS04775	efflux RND transporter periplasmic adaptor subunit	138	164	155	6068	7128	6589	4	5	132	150	135	5182	5633	6128	3	4	122	124	144	5345	4858	5677	3	4	137	152	164	5624	5443	5488	3	4	227	240	181	7245	6778	6169	5	5	0.411031059
1071087	1071128	1071361	1071431	+	-	PFLU_0962	PFLU_RS04780	hypothetical protein	510	509	494	22414	22093	21019	74	93	527	576	556	20578	21505	25200	71	95	492	659	483	21548	25774	19007	75	94	357	584	595	14650	20861	19907	66	78	629	630	609	20017	17798	20708	82	83	0.239746804
	1071526	1072296	1072296	+	-	PFLU_0963	PFLU_RS04785	ABC transporter substrate-binding protein	75	69	104	3297	3031	4444	3	4	82	94	73	3215	3508	3336	3	4	103	119	67	4547	4681	2642	4	5	54	108	142	2229	3873	4772	4	4	134	179	124	4279	5069	4235	5	5	0.218376773
1073128	1073074	1072331	1071943	-	-	PFLU_0964	PFLU_RS04790	YkgJ family cysteine cluster protein	34	39	46	1534	1709	1978	1	2	60	63	37	2357	2374	1705	2	2	278	277	251	12204	10849	9880	11	14	531	774	717	21806	27657	23996	27	32	569	607	472	18099	17148	16052	22	22	1.98E-04
1073665	1073665	1073183	1073183	-	-	PFLU_0965	PFLU_RS04795	N-acetyltransferase	105	105	94	4629	4572	4015	7	9	127	161	110	4964	6027	4991	8	11	167	113	109	7335	4415	4291	8	11	281	308	378	11542	11017	12648	20	24	291	311	223	9265	8784	7613	17	17	3.56E-04
1074593	1074571	1073669	1073666	-	-	PFLU_0966	PFLU_RS04800	chemotaxis protein CheV	376	391	380	16513	16955	16179	14	18	431	736	375	16821	27486	16976	17	22	503	468	486	22066	18285	19116	17	21	1094	1595	1341	44889	57000	44871	45	54	963	1181	813	30649	33364	27639	33	33	8.54E-06
1075754	1075754	1074780	1074770	-	-	PFLU_0968	PFLU_RS04805	D-glycerate dehydrogenase	2466	2633	2531	108300	114137	107608	90	112	2784	3863	2456	108559	144148	111152	94	124	2676	2940	2984	117235	114847	117303	95	119	2234	2748	2865	91672	98175	95869	81	97	3725	4173	3483	118491	117817	118410	120	121	0.574340252
1076912	1076859	1075891	1075755	-	-	PFLU_0969	PFLU_RS04810	LysR family transcriptional regulator	2246	1807	1910	98627	78333	81220	70	88	2339	2258	1680	91224	84284	76050	65	86	1585	2165	2581	69440	84559	101440	70	87	2517	2219	2372	103257	79256	79365	74	90	2525	2988	2282	80313	84380	77583	82	83	0.875553828
1077042	1077042	1078553	1078553	+	-	PFLU_0970	PFLU_RS04815	efflux transporter outer membrane subunit	130	157	161	5732	6816	6861	3	4	164	179	164	6419	6699	7451	3	4	152	204	175	6676	7982	6909	3	4	131	169	193	5375	6038	6481	3	3	410	485	429	13064	13719	14597	9	9	0.008544476
	1078564	1080741		+	-	PFLU_0971	PFLU_RS04820	FUSC family protein	108	112	98	4766	4876	4188	1	2	93	122	82	3640	4585	3721	1	1	135	121	111	5930	4727	4387	1	2	94	83	117	3892	2985	3930	1	1	265	315	266	8429	8900	9065	4	4	0.597387903
	1080731	1080931		+	-	PFLU_0972	PFLU_RS04825	DUF1656 domain-containing protein	9	7	8	431	332	341	1	1	9	6	10	366	243	463	1	1	6	8	12	269	331	482	1	1	10	6	9	442	216	323	1	1	27	32	23	888	921	796	4	4	0.851386675
	1080942	1081805		+	-	PFLU_0973	PFLU_RS04830	HlyD family secretion protein	54	52	63	2388	2279	2700	2	2	64	67	60	2511	2531	2744	2	3	88	79	65	3890	3121	2564	2	3	67	81	67	2756	2902	2260	2	3	147	175	128	4682	4946	4363	5	5	0.007582478
1082703	1082619	1082218	1082202	-	-	PFLU_0974	PFLU_RS04835	hypothetical protein	305	341	307	13413	14815	13087	27	34	334	582	335	13037	21721	15183	31	41	336	417	320	14739	16300	12598	28	36	270	414	403	11081	14787	13498	27	32	502	599	459	15976	16934	15611	40	40	1.73E-05
1083516	1083516	1082704	1082704	-	-	PFLU_0975	PFLU_RS04840	SDR family oxidoreductase	631	699	691	27742	30314	29403	28	35	746	1197	611	29090	44695	27660	31	41	671	743	927	29395	29035	36433	31	38	771	780	835	31632	27872	27949	29	35	1067	1197	958	33945	33810	32597	40	41	0.053537813
1084001	1083995	1083531	1083517	-	-	PFLU_0976	PFLU_RS04845	hypothetical protein	427	282	353	18765	12232	15014	26	32	500	478	314	19528	17844	14246	28	37	339	346	435	14861	13544	17126	25	32	439	356	361	18040	12739	12081	25	30	450	517	447	14319	14604	15203	31	31	2.27E-04
1084210	1084326	1084586	1084586	+	-	#N/A	PFLU_RS04850	hypothetical protein	39	44	42	1734	1909	1800	5	6	58	65	37	2297	2425	1715	6	8	66	53	51	2893	2085	2022	7	8	82	56	73	3403	2031	2445	8	10	95	86	68	3025	2428	2322	9	9	7.73E-04
1084773	1084968	1085318	1085318	+	-	#N/A	PFLU_RS04855	hypothetical protein	63	54	49	2790	2343	2090	5	6	62	86	50	2422	3232	2303	5	7	85	73	83	3747	2876	3288	7	9	71	70	109	2953	2528	3676	7	8	119	133	89	3801	3777	3045	10	10	0.001818567
1086857	1086857	1085406	1085401	-	-	PFLU_0979	PFLU_RS04860	mannose-1-phosphate guanylyltransferase/mannose-6-phosphate isomerase	576	607	706	25332	26330	30050	14	18	892	650	623	34784	24279	28219	15	20	901	1222	1246	39477	47733	48981	25	31	785	954	796	32226	34084	26659	17	21	16449	16324	4096	523173	460898	139246	261	257	0.17913588
1087687	1087682	1087029	1086858	-	-	PFLU_0980	PFLU_RS04865	alginate biosynthesis protein AlgF	189	232	239	8322	10098	10197	11	14	297	237	225	11580	8855	10215	11	15	326	425	435	14280	16616	17101	19	24	270	326	273	11106	11652	9149	13	16	6034	6049	1513	191918	170806	51433	214	211	0.003677065
1088883	1088883	1087699	1087699	-	-	PFLU_0981	PFLU_RS04870	alginate O-acetylase	81	99	69	3560	4331	2960	2	3	118	70	75	4609	2614	3434	2	2	150	160	191	6582	6273	7506	4	5	119	114	126	4907	4103	4216	3	3	2839	3263	816	90296	92138	27754	60	59	0.088269215
1090582	1090427	1088895	1088893	-	-	PFLU_0982	PFLU_RS04875	MBOAT family protein	91	92	105	4010	4004	4499	2	2	132	84	73	5174	3156	3344	1	2	182	165	192	7978	6467	7571	3	4	139	159	149	5701	5689	5001	2	3	3400	3890	984	108145	109828	33469	55	54	0.281869878
1091700	1091692	1090583	1090583	-	-	PFLU_0983	PFLU_RS04880	mannuronate-specific alginate lyase	135	163	156	5954	7097	6641	4	5	203	160	121	7942	5995	5479	4	5	270	304	324	11851	11897	12732	8	10	199	219	197	8178	7831	6608	5	6	3658	4338	1285	116357	122494	43694	86	84	0.044765883
1093149	1093149	1091701	1091701	-	-	PFLU_0984	PFLU_RS04885	alginate O-acetyltransferase	115	114	118	5049	4975	5024	2	3	153	127	86	5991	4768	3899	2	3	194	211	239	8498	8267	9407	4	6	109	161	154	4484	5772	5184	2	3	3428	4265	1122	109032	120426	38146	62	61	0.075643334
	1094750	1093161	1093150	-	-	PFLU_0985	PFLU_RS04890	right-handed parallel beta-helix repeat-containing protein	113	119	119	4997	5189	5065	2	3	139	85	74	5439	3194	3380	1	2	174	235	230	7662	9181	9052	4	5	124	172	152	5093	6170	5086	2	3	4236	5330	1306	134742	150496	44401	70	69	0.8470475
	1096237	1094750		-	-	PFLU_0986	PFLU_RS04895	alginate biosynthesis protein AlgE	110	120	106	4855	5213	4546	2	3	117	109	84	4577	4076	3840	2	2	141	202	198	6218	7917	7785	3	4	131	161	130	5398	5774	4378	2	3	4236	5483	1402	134726	154830	47662	77	75	0.557107948
1097744	1097613	1096234		-	-	PFLU_0987	PFLU_RS04900	sel1 repeat family protein	109	99	70	4826	4322	2990	2	2	111	96	49	4358	3592	2256	1	2	166	209	193	7287	8198	7604	4	5	113	120	130	4669	4297	4355	2	3	3970	5331	1316	126295	150520	44765	79	77	0.974015174
1098950	1098950	1097784	1097745	-	-	PFLU_0988	PFLU_RS04905	alginate biosynthesis protein Alg44	108	82	104	4746	3580	4459	2	3	139	98	82	5422	3689	3726	2	3	143	165	209	6278	6478	8221	4	5	132	157	123	5428	5639	4123	3	4	4045	5386	1425	128680	152090	48441	95	94	0.052855641
1100552	1100478	1098988	1098951	-	-	PFLU_0989	PFLU_RS04910	glycosyltransferase family 2 protein	85	69	74	3772	3006	3158	1	2	109	65	50	4264	2438	2302	1	2	137	140	138	6033	5504	5460	3	3	96	100	101	3960	3587	3394	2	2	4076	5295	1447	129654	149502	49211	74	73	0.325481195
1101874	1101869	1100553	1100553	-	-	PFLU_0990	PFLU_RS04915	nucleotide sugar dehydrogenase	194	180	176	8538	7811	7510	4	6	220	166	150	8598	6195	6817	4	5	263	316	331	11524	12365	13021	7	9	248	382	270	10193	13656	9061	6	8	9942	12574	3409	316207	355027	115887	202	199	0.217023281
1103494	1103485	1102706	1102680	-	-	PFLU_0992	PFLU_RS04920	peroxide stress protein YaaA	2073	2308	2180	91027	100074	92686	96	121	2667	2820	1999	104000	105247	90481	96	128	2035	2467	2503	89140	96346	98383	96	121	2150	2697	2871	88213	96343	96059	100	119	2186	2616	2045	69552	73885	69522	90	91	0.644944759
1103599	1103605	1104729	1104729	+	-	PFLU_0993	PFLU_RS04925	polysaccharide deacetylase family protein	1362	1305	1249	59814	56572	53125	40	50	1436	1743	1225	56025	65058	55451	39	52	1222	1429	1403	53556	55839	55149	38	48	1184	1219	1379	48592	43547	46160	34	40	1490	1726	1463	47420	48731	49757	42	43	0.381529505
1104966	1105069	1106463	1106465	+	-	PFLU_0994	PFLU_RS04930	PhoH family protein	1415	1070	1333	62170	46406	56672	31	39	1690	3187	1322	65912	118933	59829	44	58	2088	1781	2263	91468	69569	88955	47	59	1804	1585	1485	74018	56641	49705	35	43	4318	4591	3140	137356	129621	106752	88	89	0.001482996
1106552	1106552	1107025		+	moaC	PFLU_0995	PFLU_RS04935	cyclic pyranopterin monophosphate synthase MoaC	2053	2077	1952	90163	90053	83001	147	185	2440	2673	1897	95148	99743	85847	149	197	1727	2560	2478	75674	100000	97381	153	192	1888	2558	2306	77469	91390	77172	145	173	2377	2795	2173	75609	78915	73888	159	160	0.568977948
	1107022	1107264	1107266	+	moaD	PFLU_0996	PFLU_RS04940	molybdopterin converting factor subunit 1	1109	1054	1015	48723	45713	43163	150	188	1320	1445	1079	51484	53931	48864	159	211	966	1264	1250	42334	49387	49125	154	193	977	1073	1070	40113	38339	35799	130	156	1362	1363	1250	43339	38484	42509	168	170	0.170070771
1107267	1107267	1107716	1107748	+	-	PFLU_0997	PFLU_RS04945	molybdopterin synthase catalytic subunit MoaE	1199	1179	1340	52661	51103	56990	95	119	1349	1628	1232	52606	60762	55788	94	125	1169	1416	1433	51233	55312	56348	96	120	1012	1203	1184	41514	42969	39623	76	91	1509	1513	1453	48010	42730	49418	102	103	0.356927741
1109429	1109333	1107864	1107832	-	-	PFLU_0998	PFLU_RS04950	ATP-dependent RNA helicase RhlB	5386	5274	5757	236517	228627	244742	128	160	6374	6619	5295	248547	246979	239606	125	166	5032	6326	6640	220392	247077	260964	131	165	5978	7801	7385	245255	278645	247095	146	174	6660	7751	6089	211846	218840	207014	143	144	0.090566294
1110248	1110086	1109430	1109430	-	-	PFLU_0999	PFLU_RS04955	alpha/beta hydrolase	2169	2139	2409	95272	92715	102422	117	147	2391	2650	2108	93262	98889	95419	109	145	2192	2665	2770	96001	104105	108874	125	156	2457	3126	3096	100818	111674	103585	134	160	3305	3693	2914	105140	104284	99067	155	156	0.917354758
1110265	1110431	1111462	1111462	+	-	PFLU_1000	PFLU_RS04960	amino acid ABC transporter substrate-binding protein	7255	7110	7594	318594	308188	322807	244	306	5576	5919	6724	217443	220876	304274	177	239	4747	6425	7985	207909	250952	313813	199	249	21113	23299	27806	866087	832149	930320	712	849	5842	5907	5685	185812	166799	193269	174	176	0.945423478
1111463	1111535	1112716	1112726	+	-	PFLU_1001	PFLU_RS04965	amino acid ABC transporter permease	1777	1871	1881	78040	81113	79973	53	67	1336	1596	1943	52108	59554	87949	41	56	1559	1931	2297	68309	75414	90288	52	65	4771	5844	7371	195733	208735	246629	154	183	1968	2088	1942	62600	58955	66026	52	52	0.531475819
1112727	1112727	1113824	1113835	+	-	PFLU_1002	PFLU_RS04970	amino acid ABC transporter permease	1597	1692	1759	70122	73360	74805	52	66	1207	1519	1653	47079	56701	74805	40	54	1375	1661	1735	60238	64897	68186	46	58	3981	4542	5616	163304	162238	187900	131	155	1613	1728	1769	51305	48792	60133	47	48	0.456515724
1113836	1113836	1114600	1114626	+	glnQ	PFLU_1003	PFLU_RS04975	amino acid ABC transporter ATP-binding protein	1523	1519	1733	66890	65865	73692	71	89	1124	1519	1549	43838	56714	70123	55	74	1183	1586	2122	51809	61969	83396	68	85	4100	4937	5919	168203	176336	198060	199	236	1763	1987	1660	56099	56105	56449	72	73	0.526304128
	1115321	1114830	1114777	-	-	PFLU_1004	PFLU_RS04980	type II toxin-antitoxin system MqsA family antitoxin	930	901	968	40873	39094	41175	65	82	1024	1912	995	39956	71366	45041	80	105	1237	1229	1335	54206	47996	52472	83	104	1180	1134	1250	48415	40505	41825	73	88	1880	2083	1788	59823	58809	60783	120	121	0.003278131
1115629	1115629	1115318		-	-	PFLU_1005	PFLU_RS04985	type II toxin-antitoxin system MqsR family toxin	378	377	432	16623	16383	18368	43	54	443	808	433	17310	30150	19616	54	71	550	497	528	24106	19424	20759	54	68	455	489	527	18686	17478	17641	48	57	806	820	702	25640	23176	23881	76	77	2.33E-06
1115774	1115788	1116447		+	-	PFLU_1006	PFLU_RS04990	FadR family transcriptional regulator	873	765	716	38351	33164	30473	41	51	1056	1811	751	41178	67576	34003	55	72	882	1045	1345	38632	40835	52883	53	66	1269	954	1038	52093	34075	34742	50	61	2026	1282	1646	64464	36203	55962	77	79	6.31E-04
	1116437	1117702	1118113	+	-	PFLU_1007	PFLU_RS04995	cyanate MFS transporter	1398	1203	1224	61386	52171	52059	34	43	1593	3155	1229	62142	117743	55628	47	62	1595	1601	1794	69887	62531	70507	42	53	1386	1327	1370	56891	47400	45841	32	39	3136	1857	2567	99760	52438	87285	61	63	0.003717633
	1118335	1117697		-	-	PFLU_1008	PFLU_RS05000	DUF1120 domain-containing protein	51	44	50	2263	1933	2150	2	3	44	55	36	1724	2083	1667	2	2	42	44	54	1850	1731	2161	2	2	46	45	58	1893	1620	1952	2	2	52	60	55	1676	1711	1883	2	2	0.943537425
	1119505	1118360		-	-	PFLU_1009	PFLU_RS05005	DUF1120 domain-containing protein	36	19	33	1622	826	1421	0	1	31	19	19	1224	735	885	0	0	25	30	19	1108	1208	758	0	0	24	38	29	1024	1364	990	0	0	21	22	28	684	641	962	0	0	0.035009155
	1121992	1119512		-	-	PFLU_1010	PFLU_RS05010	outer membrane usher protein	38	45	43	1692	1962	1828	0	0	58	31	25	2265	1173	1147	0	0	51	47	44	2241	1838	1739	0	0	55	49	32	2275	1776	1095	0	0	62	50	36	1996	1436	1248	0	0	0.661746203
	1122760	1122035		-	-	PFLU_1011	PFLU_RS05015	fimbrial chaperone protein	64	79	58	2827	3447	2480	3	4	87	62	74	3406	2313	3391	3	4	94	56	58	4144	2211	2304	3	3	70	79	92	2897	2822	3095	3	4	92	95	79	2949	2709	2697	3	3	0.014585543
1123419	1123419	1122793	1122793	-	-	PFLU_1012	PFLU_RS05020	DUF1120 domain-containing protein	189	196	199	8340	8518	8473	10	13	246	205	168	9630	7685	7610	9	13	205	212	201	9000	8289	7930	10	13	206	254	248	8481	9084	8319	11	13	290	296	221	9238	8370	7540	13	13	0.040182935
1124100	1124084	1123464	1123420	-	-	PFLU_1013	PFLU_RS05025	DUF1120 domain-containing protein	247	275	234	10889	11961	9987	14	17	313	253	237	12241	9448	10762	13	17	223	239	250	9796	9343	9825	12	15	276	290	279	11343	10390	9345	13	16	325	385	293	10360	10875	9967	16	16	0.043747286
1124760	1124760	1124140	1124132	-	-	PFLU_1014	PFLU_RS05030	DUF1120 domain-containing protein	108	138	136	4773	5986	5789	7	8	161	168	144	6298	6274	6560	7	10	145	170	136	6372	6650	5346	7	9	153	151	186	6292	5393	6240	8	9	195	258	154	6230	7299	5260	10	10	9.47E-04
	1125422	1124799		-	-	PFLU_1015	PFLU_RS05035	DUF1120 domain-containing protein	71	68	84	3134	2954	3583	4	5	97	108	68	3815	4032	3107	4	5	82	90	81	3620	3539	3197	4	5	96	97	109	3978	3488	3666	4	5	128	114	89	4078	3219	3059	5	5	0.001338107
1126083	1126083	1125457	1125455	-	-	PFLU_1016	PFLU_RS05040	DUF1120 domain-containing protein	93	96	95	4127	4204	4069	5	6	123	148	92	4811	5531	4179	5	7	105	113	87	4599	4425	3457	5	6	122	123	119	5044	4410	3992	5	7	149	187	148	4759	5288	5037	7	8	0.001109188
1126474	1126474	1127304	1127334	+	-	PFLU_1017	PFLU_RS05045	response regulator	100	109	145	4427	4761	6182	4	6	131	174	126	5146	6504	5732	5	6	149	128	125	6542	5009	4946	5	6	117	118	141	4811	4223	4720	4	5	238	237	229	7576	6707	7808	8	8	0.002212011
1127481	1127488	1128123	1128214	+	-	PFLU_1018	PFLU_RS05050	DNA-binding response regulator	523	524	437	22978	22736	18615	26	33	476	768	465	18587	28672	21060	27	35	443	499	467	19425	19522	18383	23	30	520	619	738	21351	22130	24703	30	35	546	619	621	17389	17487	21132	28	29	0.144072825
1128215	1128215	1128685	1128685	+	-	PFLU_1019	PFLU_RS05055	nuclear transport factor 2 family protein	685	690	694	30092	29908	29534	50	63	738	1007	745	28784	37609	33749	53	70	739	854	839	32398	33351	32975	55	69	596	792	905	24469	28314	30288	49	58	931	1065	907	29621	30074	30850	63	64	0.103372154
1128686	1128723	1128998	1128998	+	-	PFLU_1020	PFLU_RS05060	GIY-YIG nuclease family protein	273	293	306	11997	12701	13018	36	45	310	340	329	12125	12702	14911	35	47	294	322	254	12902	12605	9984	34	42	263	302	397	10807	10809	13313	35	42	368	390	356	11724	11029	12135	41	42	0.005664077
1129021	1129074	1130009	1130009	+	-	PFLU_1021	PFLU_RS05065	glutathione S-transferase family protein	727	705	636	31939	30576	27045	25	31	916	1151	643	35720	42959	29114	29	38	749	804	821	32813	31409	32280	27	34	719	697	768	29501	24898	25724	23	28	1211	1317	1119	38524	37202	38057	40	40	0.026775706
1130010	1130119	1132539	1132539	+	-	PFLU_1022	PFLU_RS05070	TonB-dependent receptor	1027	1260	1956	45104	54632	83154	20	25	958	498	997	37369	18597	45144	10	13	690	1293	1285	30223	50533	50503	14	18	825	1412	1309	33867	50443	43813	14	17	974	1502	954	30980	42434	32444	14	14	5.66E-05
1132627	1132635	1134092	1134141	+	dacB	PFLU_1023	PFLU_RS05075	D-alanyl-D-alanine carboxypeptidase/D-alanyl-D-alanine-endopeptidase	1730	1691	1823	75995	73297	77498	41	51	1942	2325	1613	75726	86780	72987	40	53	1829	1812	1892	80102	70766	74376	40	51	1705	1874	1888	69956	66962	63170	38	45	1992	2161	1862	63366	61040	63307	42	42	0.505452792
1134882	1134873	1134094	1133958	-	-	PFLU_1024	PFLU_RS05080	IclR family transcriptional regulator	1233	1275	1297	54139	55275	55154	56	70	1312	1727	1246	51159	64443	56380	55	73	1310	1480	1295	57402	57831	50912	56	71	1130	1368	1599	46382	48861	53502	53	63	1933	2105	1754	61496	59430	59650	76	77	0.372212534
1134989	1134994	1136277	1136277	+	-	PFLU_1025	PFLU_RS05085	homogentisate 1,2-dioxygenase	923	838	997	40544	36328	42420	24	30	633	1011	943	24700	37745	42699	20	27	928	1179	1648	40664	46062	64778	31	39	1144	2501	1389	46956	89358	46503	39	47	3039	2164	1797	96684	61119	61108	56	56	0.917788916
1136278	1136282	1137568	1137580	+	fahA	PFLU_1026	PFLU_RS05090	fumarylacetoacetase	807	687	840	35434	29792	35746	20	26	586	752	815	22854	28069	36896	16	22	877	907	1483	38444	35421	58308	27	34	979	1851	1078	40194	66134	36092	30	36	2720	1794	1332	86522	50673	45285	46	47	0.784216861
1137581	1137581	1138216	1138217	+	maiA	PFLU_1027	PFLU_RS05095	maleylacetoacetate isomerase	434	339	438	19098	14723	18639	21	27	286	335	406	11184	12528	18398	16	22	455	484	641	19945	18936	25221	26	33	421	963	572	17271	34422	19162	31	37	1334	882	741	42428	24910	25212	47	48	0.775145534
1138450	1138450	1139820	1139915	+	-	PFLU_1028	PFLU_RS05100	MFS transporter	461	444	476	20250	19265	20251	11	14	390	451	431	15213	16857	19514	9	12	503	529	565	22067	20677	22236	12	15	391	639	586	16059	22839	19617	12	14	897	637	659	28539	17985	22424	16	16	0.744966237
1140674	1140664	1139861	1139805	-	-	PFLU_1029	PFLU_RS05105	hypothetical protein	765	548	600	33621	23762	25537	27	34	842	1191	666	32849	44470	30142	33	44	722	787	965	31657	30746	37962	33	41	799	850	767	32790	30367	25661	30	36	1291	1538	1148	41062	43449	39031	50	51	0.004717765
	1140851	1141870	1141870	+	-	PFLU_1030	PFLU_RS05110	Glu/Leu/Phe/Val dehydrogenase	101	55	69	4460	2412	2958	2	3	113	125	46	4436	4677	2116	2	3	60	59	105	2666	2328	4137	2	2	102	70	74	4217	2503	2501	2	3	139	196	123	4449	5543	4193	4	4	0.00101171
1142190	1142185	1141925	1141914	-	-	PFLU_1031	PFLU_RS05115	hypothetical protein	267	253	269	11743	10982	11473	34	43	262	318	315	10232	11886	14287	34	46	254	274	304	11153	10721	11972	34	43	232	470	398	9554	16811	13348	43	50	367	343	360	11680	9703	12241	42	42	0.006244192
1142520	1142558	1143046	1143063	+	-	PFLU_1032	PFLU_RS05120	hypothetical protein	396	406	421	17431	17630	17923	28	36	299	185	278	11690	6936	12596	15	21	801	1046	1117	35107	40856	43903	65	81	1849	2939	2284	75852	104970	76433	147	175	1789	2037	1586	56902	57536	53943	114	114	0.009062369
1143357	1143357	1143043	1142874	-	-	PFLU_1033	PFLU_RS05125	DUF3509 domain-containing protein	477	392	564	20977	17000	23986	52	65	363	380	643	14160	14199	29131	44	60	660	668	704	28923	26092	27682	69	87	747	962	1010	30646	34393	33800	87	104	1302	1307	1101	41428	36919	37445	121	122	0.471393264
1145004	1144942	1143656	1143358	-	-	PFLU_1034	PFLU_RS05130	HAAAP family serine/threonine permease	4783	3649	4962	210055	158171	210954	119	150	3169	5163	5516	123564	192649	249614	108	146	4295	4223	5220	188133	164958	205138	114	144	3848	3579	4767	157866	127830	159503	96	115	2673	2402	2666	85038	67824	90628	61	63	0.18354922
1146427	1146381	1145005	1145005	-	-	PFLU_1035	PFLU_RS05135	L-serine ammonia-lyase	4162	3768	4367	182778	163328	185634	102	128	3674	8307	4781	143270	309972	216359	122	162	5157	4784	4396	225874	186862	172761	112	141	4266	4838	5303	175007	172820	177441	106	127	4583	4812	4498	145793	135884	152916	103	105	0.005128924
1146511	1146519	1147466	1147473	+	-	PFLU_1036	PFLU_RS05140	LysR family transcriptional regulator	608	636	578	26712	27574	24591	22	27	643	933	609	25110	34849	27593	23	30	743	679	699	32581	26517	27475	24	30	671	648	915	27552	23177	30645	24	28	735	779	729	23378	22015	24803	24	24	0.113304888
1147680	1147680	1148090	1148126	+	-	PFLU_1037	PFLU_RS05145	hypothetical protein	3778	1973	2287	165903	85525	97224	225	282	5747	8845	2218	224119	330052	100361	413	530	6680	2889	4992	292592	112844	196194	381	487	6752	2587	2744	276978	92412	91813	299	374	4823	4779	4047	153412	134936	137576	342	345	7.75E-06
	1149664	1148150		-	-	PFLU_1038	PFLU_RS05150	MFS transporter	30	38	32	1360	1655	1394	0	0	19	29	17	771	1118	786	0	0	23	25	15	1024	982	613	0	0	10	16	29	434	591	994	0	0	25	25	34	815	709	1179	0	0	3.77E-05
1149772	1149772	1150683	1150683	+	-	PFLU_1039	PFLU_RS05155	LysR family transcriptional regulator	418	397	411	18375	17236	17509	15	19	463	546	345	18067	20403	15632	14	19	427	405	373	18723	15818	14687	14	17	352	358	415	14473	12809	13898	12	15	419	422	381	13356	11915	12977	13	13	0.020020077
1153124	1153124	1150788	1150331	-	-	PFLU_1040	PFLU_RS05160	TonB-dependent siderophore receptor	12987	27598	34244	570278	1196231	1455626	367	459	21636	14250	14931	843644	531728	675620	219	292	6444	12539	7046	282244	489691	276924	120	149	17504	13698	14244	718028	489253	476565	197	240	7445	18100	17725	236795	511031	602531	190	192	0.547123786
	1154157	1153216	1153199	-	-	PFLU_1041	PFLU_RS05165	FecR family protein	459	633	914	20195	27478	38863	24	30	404	302	456	15769	11278	20646	12	16	644	670	851	28220	26185	33475	24	31	395	530	626	16219	18930	20959	16	19	768	1126	711	24446	31801	24200	28	28	6.93E-04
1154651	1154642	1154154		-	-	PFLU_1042	PFLU_RS05170	sigma-70 family RNA polymerase sigma factor	251	377	528	11049	16356	22457	27	33	236	182	290	9230	6814	13159	14	19	406	442	438	17789	17271	17249	28	35	204	370	495	8395	13235	16576	22	26	565	738	564	17996	20839	19195	39	39	0.010399989
1154811	1154813	1155115		+	-	PFLU_1043	PFLU_RS05175	DUF3649 domain-containing protein	658	946	1271	28929	41019	54052	109	136	606	371	635	23656	13865	28768	53	72	836	998	946	36641	39011	37205	99	124	478	682	1017	19626	24376	34031	73	85	850	1033	889	27034	29175	30243	94	95	2.17E-04
	1155112	1156686		+	-	PFLU_1044	PFLU_RS05180	PepSY domain-containing protein	1716	1858	2812	75361	80535	119551	46	58	1397	890	1588	54501	33230	71860	24	33	2271	2164	2297	99482	84536	90300	46	58	1328	1570	2306	54484	56077	77166	33	39	2100	2645	2268	66799	74701	77109	45	46	0.001903382
	1156687	1157013	1157023	+	-	PFLU_1045	PFLU_RS05185	DUF3325 domain-containing protein	467	528	862	20523	22898	36670	65	81	433	268	461	16912	10027	20863	35	48	689	683	588	30210	26688	23117	64	81	354	410	582	14525	14652	19475	41	49	512	681	595	16293	19228	20235	56	56	0.005803161
1157024	1157024	1157599		+	-	PFLU_1046	PFLU_RS05190	RNA polymerase sigma factor	525	630	1066	23065	27311	45321	44	55	467	291	539	18212	10867	24393	22	30	780	769	747	34200	30066	29362	43	54	415	571	827	17025	20413	27685	32	37	583	845	663	18551	23859	22546	37	37	0.001447943
	1157596	1158573	1158655	+	-	PFLU_1047	PFLU_RS05195	FecR family protein	1000	1039	1485	43937	45046	63134	41	51	1026	832	895	40019	31054	40534	28	38	1114	1238	1200	48828	48376	47194	39	49	731	960	1068	30008	34305	35742	28	34	945	1221	1133	30074	34480	38533	34	35	0.069851957
	1158924	1158574	1158219	-	-	yejK	PFLU_RS05200	glutaredoxin family protein	803	817	779	35291	35440	33149	78	98	909	871	777	35478	32510	35191	73	97	779	858	802	34119	33544	31541	74	94	788	883	964	32330	31557	32274	76	91	898	962	843	28579	27185	28684	79	80	0.51746301
1159962	1159928	1158924		-	-	PFLU_1049	PFLU_RS05205	nucleoid-associated protein YejK	3895	4243	4054	171039	183916	172362	139	174	4536	4419	3854	176877	164898	174384	128	171	3605	4690	4632	157897	183195	182062	138	173	3918	5094	5141	160723	181954	172023	143	170	4270	4790	3987	135824	135251	135553	133	134	0.267956516
1160146	1160325	1160606	1160682	+	-	PFLU_1050	PFLU_RS05210	HU family DNA-binding protein	16580	19442	20447	728042	842723	869171	2302	2884	22608	20653	20389	881525	770621	922550	2274	3043	17524	25781	22728	767477	1006851	893181	2525	3153	19158	25069	25631	785900	895389	857549	2522	3000	29998	29065	27519	954086	820626	935453	3162	3203	0.159188645
1161803	1161791	1160772	1160769	-	-	PFLU_1051	PFLU_RS05215	23S rRNA (adenine(1618)-N(6))-methyltransferase RlmF	2573	2903	2759	113018	125855	117310	92	116	2863	2901	2581	111655	108269	116814	82	110	2225	2871	2817	97449	112128	110735	83	104	2654	3313	3409	108885	118339	114074	93	111	2750	3126	2688	87489	88274	91405	86	87	0.766093861
1165364	1165067	1162221	1162155	-	-	PFLU_1052	PFLU_RS05220	valine--tRNA ligase	29089	34381	30687	1277274	1490232	1304434	380	476	36110	30072	27144	1408010	1122056	1228204	330	440	24527	30282	29837	1074162	1182610	1172578	320	401	32623	34463	38176	1338228	1230901	1277250	376	450	29727	31740	28617	945471	896144	972780	325	329	0.004638457
1165742	1165742	1165365	1165365	-	-	PFLU_1053	PFLU_RS05225	hypothetical protein	2938	2660	2880	129041	115322	122428	257	323	3502	3606	2811	136566	134573	127200	264	351	3425	3439	3176	150034	134330	124850	286	360	3320	3534	3448	136226	126248	115370	277	333	4823	5270	4376	153422	148811	148753	394	397	0.584717562
1166331	1166178	1165750	1165744	-	-	PFLU_1054	PFLU_RS05230	DNA polymerase III subunit chi	1481	1675	1783	65054	72621	75831	132	165	1919	2061	1644	74851	76904	74403	132	175	2254	2104	2120	98751	82201	83334	162	205	1935	2489	2335	79411	88900	78142	160	191	3485	3994	2894	110843	112782	98405	249	250	0.403465821
1167900	1167827	1166337	1166337	-	-	PFLU_1055	PFLU_RS05235	leucyl aminopeptidase	17530	16602	18833	769724	719604	800544	408	511	20710	20915	16719	807555	780417	756513	394	524	20175	22813	24515	883578	890938	963428	487	612	19008	24289	20313	779729	867526	679630	434	520	36865	39681	29527	1172491	1120339	1003735	732	736	0.210129395
1168050	1168112	1169230		+	lptF	PFLU_1056	PFLU_RS05240	LPS export ABC transporter permease LptF	5451	5965	5934	239364	258565	252236	178	223	5940	5938	5788	231626	221585	261903	159	213	5561	6396	5735	243555	249796	225399	170	214	4851	6277	6967	199016	224221	233110	164	195	7138	7605	7261	227044	214723	246831	202	205	0.239312927
	1169223	1170302	1170309	+	lptG	PFLU_1057	PFLU_RS05245	LPS export ABC transporter permease LptG	6449	6324	6058	283174	274124	257508	200	251	7215	6100	5797	281356	227614	262334	178	238	5687	6275	6398	249069	245068	251437	183	230	6046	6067	6294	248016	216695	210597	173	208	6518	6885	6605	207315	194400	224549	190	193	0.259543489
1170417	1170454	1172253	1172253	+	-	PFLU_1058	PFLU_RS05250	elongation factor 4	14711	16943	15639	645969	734420	664788	302	378	16732	15631	14162	652438	583254	640824	260	347	13635	16562	15540	597176	646804	610735	273	343	15093	18910	20598	619135	675406	689168	308	367	18277	19296	17603	581315	544793	598400	315	319	0.45639783
1172254	1172259	1173113	1173113	+	lepB	PFLU_1059	PFLU_RS05255	signal peptidase I	8078	8889	8312	354722	385291	353341	340	426	9291	8012	7700	362271	298970	348432	294	393	7738	9068	8319	338903	354171	326958	316	397	7929	8773	10081	325289	313339	337309	318	380	9525	10105	9708	302952	285308	330023	353	358	0.210371427
1173114	1173260	1173949		+	-	PFLU_1060	PFLU_RS05260	ribonuclease 3	2469	2977	2694	108450	129077	114519	135	170	2782	2546	2743	108486	95028	124137	117	158	2268	2830	2843	99350	110520	111734	124	155	2802	3406	3803	114977	121673	127268	147	175	3144	3444	3023	100000	97239	102779	143	144	0.690100249
	1173942	1174844	1174878	+	-	PFLU_1061	PFLU_RS05265	GTPase Era	4142	4225	3932	181902	183146	167165	156	196	4809	3981	3760	187537	148542	170169	140	186	3141	4368	4515	137598	170620	177438	143	179	5171	5152	5332	212122	184019	178393	176	212	4381	5128	4459	139349	144790	151606	159	160	0.369622865
1175038	1175039	1175728	1175734	+	-	PFLU_1062	PFLU_RS05270	DNA repair protein RecO	283	353	365	12450	15314	15548	16	20	334	297	267	13037	11093	12099	13	17	302	382	326	13251	14928	12822	15	19	289	442	463	11891	15790	15518	17	20	438	558	471	13954	15780	16035	21	22	0.353926835
1175781	1175781	1176524	1176533	+	-	PFLU_1063	PFLU_RS05275	pyridoxine 5'-phosphate synthase	1879	1993	2121	82538	86390	90199	92	116	2279	2399	2074	88887	89538	93849	91	121	1871	2533	2405	81974	98937	94518	98	123	1637	2371	2402	67181	84682	80387	87	104	2393	2820	2289	76110	79625	77834	103	104	0.599483792
1176721	1176721	1178160		+	-	PFLU_1064	PFLU_RS05280	multicopper oxidase family protein	3965	4079	4167	174104	176824	177157	97	122	4230	4290	3743	164945	160075	169395	85	114	4028	4638	4296	176406	181140	168865	97	121	3540	4496	4933	145222	160579	165042	91	108	5272	6042	5230	167688	170602	177791	118	119	0.47098709
	1178160	1178657	1178844	+	-	PFLU_1065	PFLU_RS05285	tRNA adenosine(34) deaminase TadA	873	898	912	38359	38949	38806	62	77	1043	988	870	40700	36874	39401	58	78	909	1023	902	39839	39965	35450	61	77	854	879	939	35034	31405	31421	54	65	1107	1238	1151	35238	34977	39137	72	73	0.340724629
	1179694	1178738	1178605	-	-	PFLU_1066	PFLU_RS05290	tRNA 5-methoxyuridine(34)/uridine 5-oxyacetic acid(34) synthase CmoB	2706	2657	2627	118835	115196	111706	96	120	2853	2465	2340	111273	91994	105922	80	107	2255	2614	2686	98791	102097	105557	85	106	2511	2803	2884	103008	100117	96506	87	104	2731	3014	2601	86866	85095	88426	89	90	0.527561795
1180434	1180434	1179691		-	-	PFLU_1067	PFLU_RS05295	carboxy-S-adenosyl-L-methionine synthase CmoA	2369	2716	2761	104043	117734	117380	121	151	2581	2476	2584	100668	92399	116922	103	138	2505	3022	2499	109738	118045	98223	116	146	2169	3150	3423	89012	112506	114527	119	141	2993	3403	3074	95197	96089	104523	131	132	0.608826503
1181255	1181255	1180620	1180436	-	-	PFLU_1068	PFLU_RS05300	lysoplasmalogenase	632	669	740	27775	29007	31469	36	46	662	758	595	25830	28312	26955	31	42	1081	719	516	47381	28105	20278	39	50	631	568	770	25893	20321	25775	31	37	852	873	803	27106	24657	27305	40	41	0.772817714
1181662	1181646	1181257	1181256	-	-	PFLU_1069	PFLU_RS05305	peptidase inhibitor	872	1100	1179	38297	47721	50119	92	116	1046	1274	859	40817	47550	38896	82	108	1449	1066	932	63475	41654	36635	95	121	948	1102	1339	38919	39380	44827	88	105	1265	1372	1103	40248	38738	37507	98	99	0.943952336
1184283	1184275	1181855	1181834	-	lon	PFLU_1070	PFLU_RS05310	endopeptidase La	15643	14230	17860	686881	616800	759189	226	284	17439	19384	11308	679983	723273	511670	200	263	31309	12205	11704	1371210	476654	459950	246	317	21195	14980	22872	869430	535047	765221	248	298	15728	19401	13796	500246	547762	468969	208	208	0.420930602
1185439	1185423	1184434	1184433	-	-	PFLU_1071	PFLU_RS05315	GntR family transcriptional regulator	1022	1045	1165	44915	45295	49540	37	47	1100	1207	1102	42895	45066	49866	34	46	1048	1178	1068	45909	46020	41989	35	45	945	1233	1361	38786	44062	45566	36	43	1190	1366	1183	37874	38574	40237	38	39	0.672933125
	1185761	1187083		+	-	PFLU_1072	PFLU_RS05320	amidase	15	17	10	695	757	457	0	0	22	36	20	865	1354	949	0	0	9	13	8	430	510	329	0	0	30	12	39	1233	440	1318	0	0	5	25	16	161	721	555	0	0	6.08E-07
	1187095	1187973		+	-	PFLU_1073	PFLU_RS05325	polysaccharide deacetylase	31	27	45	1381	1210	1921	1	1	14	66	35	554	2466	1625	1	1	51	24	28	2275	972	1111	1	1	57	41	67	2348	1491	2241	1	2	32	31	26	1024	891	908	1	1	0.161782271
	1188005	1189345		+	-	PFLU_1074	PFLU_RS05330	MFS transporter	69	84	99	3056	3675	4235	2	2	93	158	102	3636	5898	4624	2	3	169	84	109	7440	3294	4321	2	3	111	94	129	4593	3367	4343	2	3	123	135	81	3924	3835	2781	2	2	6.50E-06
1189356	1189356	1190117	1190124	+	-	PFLU_1075	PFLU_RS05335	SDR family oxidoreductase	105	100	115	4636	4361	4921	4	6	122	154	102	4794	5748	4646	5	6	114	132	90	5030	5166	3548	4	6	93	109	135	3816	3904	4519	4	5	127	119	166	4065	3365	5660	5	5	0.007008854
1190254	1190254	1191003	1191003	+	-	PFLU_1076	PFLU_RS05340	SDR family NAD(P)-dependent oxidoreductase	125	147	155	5505	6400	6601	6	8	172	173	100	6709	6488	4559	6	7	192	137	200	8410	5363	7898	7	9	139	179	219	5718	6399	7349	7	8	212	230	153	6745	6520	5208	8	8	0.08035224
1191004	1191017	1191310	1191310	+	-	PFLU1078	PFLU_RS05345	hypothetical protein	42	49	46	1882	2124	1994	5	6	52	74	43	2029	2791	1982	5	7	69	60	70	3033	2344	2769	7	9	68	77	72	2829	2785	2441	7	9	90	83	68	2874	2366	2325	8	8	0.001526942
1191436	1191436	1192410		+	-	PFLU_1078	PFLU_RS05350	GTP-binding protein	321	337	351	14121	14615	14956	11	14	418	456	345	16308	17031	15643	12	16	443	407	391	19410	15915	15389	13	17	385	439	494	15823	15702	16543	13	16	431	527	407	13727	14887	13861	14	14	2.73E-04
	1192407	1193582	1193582	+	-	PFLU_1079	PFLU_RS05355	extracellular solute-binding protein	1044	1052	1093	45867	45638	46473	31	39	1168	1258	1025	45558	46955	46401	29	39	1116	1191	1101	48917	46518	43267	31	39	972	1159	1323	39907	41404	44289	29	35	1199	1233	1113	38157	34820	37866	31	31	0.552681921
1194108	1194128	1196464	1196464	+	-	PFLU_1081	PFLU_RS05360	GGDEF domain-containing protein	559	464	508	24572	20114	21614	7	9	516	840	499	20152	31378	22581	8	10	535	575	656	23432	22493	25797	8	10	544	602	655	22333	21514	21924	7	9	850	899	796	27041	25392	27062	11	11	0.087133615
	1196675	1197352		+	-	PFLU_1082	PFLU_RS05365	methylamine utilization protein	56	33	43	2497	1439	1861	2	2	36	62	34	1431	2333	1542	1	2	50	54	34	2220	2131	1365	2	2	308	428	412	12653	15315	13816	17	20	118	130	93	3768	3696	3186	5	5	0.533967538
	1197336	1199684	1199684	+	-	PFLU_1083	PFLU_RS05370	EAL domain-containing protein	92	85	88	4056	3688	3757	1	1	87	126	95	3411	4733	4298	1	1	113	85	101	4952	3350	3996	1	1	492	679	625	20210	24255	20914	7	9	240	233	192	7653	6605	6535	2	2	0.007957948
1199690	1199690	1200553		+	-	PFLU_1084	PFLU_RS05375	DUF3034 family protein	47	54	35	2103	2381	1517	1	2	65	66	45	2547	2467	2064	2	2	52	51	49	2299	2014	1927	1	2	171	318	229	7052	11384	7672	8	10	94	101	84	2992	2857	2872	3	3	2.63E-04
	1200553	1200972		+	-	PFLU_1085	PFLU_RS05380	group 1 truncated hemoglobin	21	22	23	950	966	984	1	2	36	24	24	1441	904	1090	2	2	33	29	26	1482	1134	1055	2	2	83	129	99	3436	4622	3312	7	9	49	51	37	1577	1452	1279	3	3	0.007793046
1203515	1203438	1201027	1201000	-	-	PFLU_1086	PFLU_RS05385	glucose/quinate/shikimate family membrane-bound PQQ-dependent dehydrogenase	13374	17023	10780	587252	737866	458244	196	246	17450	16573	8522	680441	618397	385619	177	232	13828	10803	10477	605599	421899	411734	157	198	16845	6534	16457	691031	233379	550610	168	203	15186	19149	16063	483009	540638	546037	215	216	0.259174135
	1205873	1203855		-	-	PFLU_1087	PFLU_RS05390	TonB-dependent receptor	64	77	72	2843	3354	3095	1	1	108	110	72	4234	4110	3273	1	1	135	122	125	5917	4767	4950	2	2	106	104	82	4360	3744	2776	1	1	120	129	79	3822	3656	2703	1	1	1.86E-05
1206013	1206021	1206254	1206258	+	-	PFLU_1087A	PFLU_RS05395	DUF2132 domain-containing protein	359	360	348	15788	15625	14813	52	65	362	478	399	14127	17851	18076	53	71	377	484	336	16546	18904	13242	55	69	273	390	493	11207	13950	16518	50	59	463	471	459	14753	13304	15630	61	62	8.06E-04
1206259	1206259	1206882	1206973	+	-	PFLU_1088	PFLU_RS05400	hypothetical protein	612	537	543	26889	23292	23101	31	39	571	732	596	22271	27315	27001	30	40	592	650	481	25941	25422	18936	29	37	454	569	691	18655	20350	23136	28	33	639	763	721	20333	21547	24509	35	35	0.249587413
	1207651	1206884	1206822	-	-	PFLU_1089	PFLU_RS05405	siderophore-interacting protein	895	900	1085	39340	39034	46126	43	54	1309	1626	861	51045	60697	38962	49	65	1534	1293	1332	67208	50497	52369	58	73	1004	1088	994	41185	38878	33277	40	49	1457	1582	1216	46341	44670	41338	57	57	0.018758245
1208169	1208169	1207648		-	-	PFLU_1090	PFLU_RS05410	PadR family transcriptional regulator	429	388	441	18867	16834	18772	27	34	563	724	351	21984	27044	15892	31	41	638	555	731	27953	21698	28744	39	50	776	561	470	31870	20055	15727	35	43	690	802	491	21952	22643	16717	39	39	8.10E-04
	1208642	1209151		+	-	PFLU_1091	PFLU_RS05415	type 1 fimbrial protein	30	16	15	1346	716	639	1	1	38	12	20	1496	465	939	1	1	21	17	22	937	701	873	1	1	22	47	23	906	1714	784	1	2	32	42	30	1049	1186	1048	2	2	0.135166756
	1209203	1209757		+	-	PFLU_1092	PFLU_RS05420	type 1 fimbrial protein	8	3	6	386	148	257	0	0	8	9	6	347	372	298	0	0	4	5	8	178	210	323	0	0	8	7	7	356	273	264	0	0	8	7	9	255	210	307	0	0	0.033771351
	1209855	1212371		+	-	PFLU_1093	PFLU_RS05425	outer membrane usher protein	101	106	108	4446	4632	4601	1	1	111	137	96	4335	5143	4345	1	1	122	129	108	5368	5054	4279	1	1	111	131	121	4566	4691	4051	1	1	180	167	155	5754	4726	5271	2	2	0.04156262
	1212368	1213129		+	-	PFLU_1094	PFLU_RS05430	fimbrial protein StfD	46	39	37	2059	1693	1612	1	2	51	52	37	2010	1968	1681	1	2	54	42	47	2365	1650	1847	2	2	43	65	57	1764	2330	1908	2	2	60	72	63	1936	2050	2167	2	2	0.040777357
1213151	1213151	1213729		+	-	PFLU_1095	PFLU_RS05435	type 1 fimbrial protein	50	62	55	2204	2702	2344	3	4	69	65	51	2695	2452	2344	3	4	66	60	59	2933	2375	2344	3	4	52	83	90	2145	2997	3029	3	4	108	91	82	3442	2589	2814	5	5	0.015354587
	1213740	1214234	1214234	+	-	PFLU_1096	PFLU_RS05440	exotoxin	41	47	58	1806	2080	2498	3	4	66	59	54	2601	2229	2458	3	4	60	53	57	2649	2095	2249	3	4	51	51	57	2110	1845	1907	3	3	59	90	67	1876	2563	2281	4	4	8.86E-04
	1214248	1214727		+	-	PFLU_1097	PFLU_RS05445	pilus protein	35	39	35	1563	1703	1520	2	3	52	42	31	2037	1581	1429	2	3	56	42	48	2479	1653	1920	3	4	28	44	43	1184	1604	1467	2	2	68	50	44	2176	1437	1502	3	3	0.086212313
	1214739	1215287		+	-	PFLU_1098	PFLU_RS05450	exotoxin	23	30	35	1036	1313	1495	1	2	47	36	27	1842	1366	1262	2	2	50	35	39	2223	1401	1569	2	3	37	58	40	1521	2077	1359	2	3	70	72	62	2255	2038	2111	3	3	0.009696499
1215419	1215419	1216390	1216427	+	-	PFLU_1099	PFLU_RS05455	hypothetical protein	117	133	135	5158	5803	5768	4	5	175	166	110	6861	6226	5003	4	6	193	165	142	8458	6471	5603	5	7	138	159	144	5661	5691	4832	4	5	227	227	221	7229	6428	7528	7	7	0.006517693
1216458	1216458	1217423	1217458	+	-	PFLU_RS05465	PFLU_RS30225	hypothetical protein	210	232	257	9256	10071	10962	8	10	233	311	263	9116	11610	11919	8	11	295	271	268	12952	10600	10569	9	11	286	271	305	11734	9694	10220	9	10	385	458	334	12265	12939	11360	12	12	0.004019823
	1220523	1217425		-	-	PFLU_1101	PFLU_RS05465	penicillin-binding protein	100	68	90	4432	2978	3837	0	1	101	173	96	3938	6468	4356	1	1	136	113	141	5976	4429	5543	1	1	134	125	134	5523	4467	4488	1	1	281	283	212	8942	8006	7237	2	2	4.58E-06
	1225867	1220636		-	-	PFLU_1102	PFLU_RS05470	hypothetical protein	117	142	120	5145	6169	5131	0	1	107	144	102	4194	5404	4659	0	0	150	131	122	6585	5139	4803	0	1	152	155	199	6253	5563	6661	0	1	171	220	213	5468	6236	7262	1	1	0.391161375
1226101	1226344	1227753	1228488	+	-	PFLU_1103	PFLU_RS05475	amino acid permease	11366	11267	12423	499089	488395	528081	285	358	10010	11835	11451	390343	441616	518147	237	319	8327	10380	12051	364710	405408	473587	234	294	7843	8148	12097	321747	291012	404751	202	240	8323	8624	8769	264741	243503	298086	187	190	0.385874776
	1234284	1227772		-	-	PFLU_1104	PFLU_RS05480	hypothetical protein	169	161	210	7455	6999	8948	0	1	173	196	215	6770	7339	9730	0	1	208	188	157	9115	7364	6205	0	1	180	205	245	7386	7322	8197	0	1	207	283	237	6597	8017	8070	1	1	0.020465241
1235539	1235481	1234348	1234319	-	-	PFLU_1105	PFLU_RS05485	OpgC domain-containing protein	1566	1641	1570	68772	71131	66760	48	60	1850	2097	2044	72148	78256	92514	53	71	1566	1690	1313	68588	66020	51633	43	54	1558	1624	1878	63914	58013	62848	45	54	1504	1592	1470	47846	44968	49971	41	41	0.133348861
1237432	1237427	1235808	1235808	-	-	PFLU_1107	PFLU_RS05490	FMN-binding glutamate synthase family protein	1207	1210	1137	53024	52465	48342	25	31	1560	2602	1219	60829	97108	55191	33	43	1762	1419	1771	77167	55443	69622	32	41	1686	1424	1447	69198	50862	48419	28	34	2580	2927	2176	82072	82649	73977	48	49	0.007462737
1237611	1237612	1237884	1237912	+	-	PFLU_1108	PFLU_RS05495	type B 50S ribosomal protein L31	95	162	155	4206	7062	6628	17	21	159	148	122	6227	5537	5527	15	21	269	210	198	11818	8202	7785	26	33	107	140	135	4428	5034	4542	14	17	177	184	177	5640	5213	6021	20	20	0.073113042
1238051	1238051	1238329	1238329	+	-	PFLU_RS05500	PFLU_RS30410	putative plasmid maintenance system killer protein	363	355	432	15975	15391	18375	47	59	462	517	392	18020	19296	17769	49	65	454	484	476	19920	18923	18715	54	68	440	488	589	18084	17433	19726	55	66	633	637	570	20139	17989	19396	67	68	5.00E-04
1238330	1238338	1238643	1238658	+	higA	PFLU_1110	PFLU_RS05500	addiction module antidote protein, HigA family	457	490	530	20105	21272	22534	55	69	485	663	472	18940	24764	21398	53	70	549	604	609	24070	23601	23969	62	78	464	524	642	19071	18748	21497	54	64	745	795	727	23714	22464	24727	76	77	0.225959106
	1240113	1238734	1238734	-	-	PFLU_1111	PFLU_RS05505	hybrid sensor histidine kinase/response regulator	685	623	668	30110	27037	28430	16	20	849	911	629	33123	34020	28471	17	23	1023	805	927	44836	31451	36430	21	27	764	824	852	31352	29432	28519	18	21	1131	1435	1175	36001	40532	39943	27	28	0.094981254
1241924	1241924	1240110		-	-	PFLU_1112	PFLU_RS05510	GHKL domain-containing protein	615	558	630	27011	24204	26820	11	14	772	926	622	30124	34563	28148	12	17	855	671	687	37471	26229	27036	13	16	684	718	788	28059	25674	26368	12	14	1118	1384	1097	35577	39082	37299	20	20	0.037993088
1242870	1242870	1241935	1241925	-	-	PFLU_1113	PFLU_RS05515	cytochrome B6	494	419	421	21732	18163	17906	16	20	578	806	409	22570	30084	18520	19	25	544	531	532	23840	20744	20922	18	23	531	553	571	21792	19762	19111	18	21	866	889	807	27571	25116	27446	28	28	0.001984219
1244843	1244799	1242925	1242871	-	-	PFLU_1114	PFLU_RS05520	EAL domain-containing protein	653	679	711	28707	29449	30262	12	15	834	1291	736	32537	48176	33328	15	20	910	874	922	39864	34147	36242	15	19	853	843	920	34991	30130	30811	14	17	1732	2042	1680	55117	57668	57128	29	30	0.004934002
1244949	1245018	1246343		+	-	PFLU_1115	PFLU_RS05525	response regulator	4471	4204	4729	196344	182248	201043	116	145	4926	6447	4365	192087	240570	197535	119	158	4477	4689	5084	196073	183127	199832	115	145	4714	5524	5954	193381	197301	199207	124	148	7542	8327	6841	239896	235113	232578	176	177	0.047032474
	1246340	1246756	1246761	+	-	PFLU_1116	PFLU_RS05530	NUDIX domain-containing protein	1142	1240	1349	50145	53786	57382	102	128	1370	1746	1249	53442	65180	56518	105	140	1331	1293	1380	58298	50504	54262	103	130	1345	1613	1728	55182	57639	57815	114	136	2068	2412	1868	65794	68103	63525	156	157	0.261744674
1246762	1246762	1247268	1247427	+	-	PFLU_1117	PFLU_RS05535	GNAT family N-acetyltransferase	1079	1141	1264	47415	49457	53764	79	99	1314	1616	1218	51242	60301	55153	82	109	1324	1200	1120	58018	46902	44030	77	97	1069	1265	1400	43865	45195	46840	75	89	1806	1922	1794	57443	54281	60985	112	113	0.235291262
1248259	1248237	1247320	1247171	-	-	PFLU_1118	PFLU_RS05540	LysR family transcriptional regulator	919	935	955	40372	40559	40627	35	44	1073	1413	868	41871	52744	39312	36	48	955	1072	1178	41847	41868	46312	37	47	1010	1189	1266	41470	42498	42360	38	45	1274	1350	1023	40541	38117	34778	40	41	0.092852251
	1253761	1248326		-	-	PFLU_1119	PFLU_RS05545	hypothetical protein	156	199	187	6888	8628	7950	1	1	199	265	161	7792	9887	7313	1	1	295	253	280	12938	9883	11008	1	2	259	306	345	10629	10951	11567	1	2	404	475	339	12865	13418	11540	2	2	0.004797165
	1254035	1255054		+	-	PFLU_1120	PFLU_RS05550	alpha/beta hydrolase	22	23	27	1009	1017	1173	0	1	27	36	29	1074	1366	1314	0	1	41	18	36	1828	724	1449	1	1	20	27	40	861	979	1367	0	1	53	54	31	1704	1551	1064	1	1	0.00868011
1255089	1255110	1255763	1255804	+	-	PFLU_1121	PFLU_RS05555	DsbA family oxidoreductase	3066	2939	2778	134637	127408	118114	154	193	3295	3802	2627	128479	141869	118908	149	198	3106	3351	3866	136063	130902	151957	170	213	3073	3564	3556	126078	127309	118986	158	189	3752	4517	3411	119362	127544	115958	184	184	0.799293735
1255949	1255949	1256869		+	-	PFLU_1122	PFLU_RS05560	hypothetical protein	2954	3133	3244	129709	135817	137901	116	146	3054	1590	2620	119102	59344	118573	79	107	10057	14422	14772	440460	563259	580525	459	573	14310	19488	16702	587038	696036	558823	558	666	17620	19718	15689	560432	556729	533338	593	597	0.109663283
	1256866	1257246		+	-	PFLU_1123	PFLU_RS05565	transporter	1099	1091	1099	48271	47304	46718	99	124	1157	460	884	45131	17181	40008	66	89	3441	4713	3968	150715	184061	155960	343	429	4027	5350	4575	165226	191085	153086	372	445	5346	5626	5071	170057	158843	172382	433	438	0.041819855
	1257243	1257647	1258093	+	-	PFLU_1124	PFLU_RS05570	transporter	776	747	810	34103	32384	34455	66	83	826	279	726	32233	10423	32883	45	62	2599	3420	2120	113844	133597	83324	217	272	2287	3039	2798	93825	108566	93627	204	243	3597	3286	3677	114417	92780	125001	268	273	0.216560569
1258592	1258588	1257716	1257709	-	-	PFLU_1125	PFLU_RS05575	fatty acid desaturase	2435	2119	2519	106943	91864	107090	93	116	2386	1325	2206	93068	49448	99858	68	92	8605	13750	12912	376859	537005	507441	435	542	8928	12990	11064	366251	463964	370167	384	458	22338	22981	18292	710475	648855	621829	750	756	0.279146846
1258644			1258593	-	-	#N/A	predictedRNA	-	128	118	120	5640	5128	5140	81	101	107	78	96	4176	2943	4384	54	73	484	543	527	21231	21226	20718	322	404	405	480	515	16629	17163	17243	274	327	718	788	653	22867	22261	22217	428	431	0.306876041
1259427	1259415	1258645	1258645	-	-	PFLU_1126	PFLU_RS05580	MipA/OmpV family protein	3565	3304	3512	156549	143221	149310	154	194	3329	2427	2968	129832	90564	134297	113	153	13241	16260	17050	579908	635023	670054	650	814	12573	15609	15414	515751	557520	515720	575	686	19435	20864	16909	618150	589085	574794	764	770	0.320461067
1259613	1259644	1260348		+	-	PFLU_1127	PFLU_RS05585	2,3-diketo-5-methylthio-1-phosphopentane phosphatase	16188	17319	19396	710817	750682	824490	862	1080	16768	9423	15304	653835	351629	692484	592	802	53262	72093	69083	2332595	2815489	2714875	2972	3717	52538	72473	68329	2155160	2588437	2286070	2792	3323	98838	113794	86553	3143571	3212792	2942200	4372	4396	0.73981437
	1260341	1261735		+	-	PFLU_1128	PFLU_RS05590	aminotransferase class III-fold pyridoxal phosphate-dependent enzyme	57398	54699	58785	2520293	2370913	2498804	1408	1765	60290	35294	50264	2350819	1316931	2274346	1052	1419	172039	244421	245892	7534415	9545418	9663234	5116	6390	198638	246452	208619	8148258	8802242	6979701	4771	5718	312194	347348	260232	9929334	9806778	8846070	6792	6829	0.295575025
	1261732	1262631	1262631	+	-	PFLU_1129	PFLU_RS05595	alpha/beta fold hydrolase	25389	24802	26355	1114816	1075066	1120269	977	1225	26820	15433	24259	1045760	575860	1097699	743	1007	80453	109559	92286	3523430	4278650	3626730	3383	4232	70859	86039	72775	2906698	3072963	2434817	2598	3116	137838	144698	119873	4383951	4085319	4074847	4606	4645	0.569019659
1262632	1262751	1263875		+	-	PFLU_1130	PFLU_RS05600	GNAT family N-acetyltransferase	9314	9294	10039	408975	402875	426726	292	366	9905	6779	9170	386231	252970	414946	231	312	31176	37967	31354	1365382	1482744	1232199	963	1208	0	0	0	0	0	0	0	0	50785	56953	45807	1615243	1607987	1557124	1406	1416	0.466868903
	1263875	1265644		+	-	PFLU_1131	PFLU_RS05605	HAMP domain-containing sensor histidine kinase	5804	5336	5840	254854	231325	248247	110	138	5875	4782	5611	229090	178447	253891	92	124	17031	19280	19294	745905	752947	758260	338	425	113062	139584	118358	4637881	4985345	3959887	2134	2558	29714	34199	26221	945063	965574	891331	524	527	0.38544287
	1265634	1267031	1267044	+	-	PFLU_1132	PFLU_RS05610	sigma-54-dependent Fis family transcriptional regulator	4630	3926	4726	203339	170194	200898	109	136	3645	4287	4571	142154	159982	206833	90	121	12784	15094	13722	559877	589504	539282	320	402	62454	79240	68369	2561914	2830135	2287408	1529	1831	19739	21239	18434	627810	599662	626658	437	442	0.578776975
	1267500	1267162	1267158	-	-	PFLU_1133	PFLU_RS05615	GlpM family protein	571	416	602	25092	18033	25619	53	67	401	548	532	15659	20449	24110	44	59	300	430	441	13153	16803	17357	37	46	264	368	460	10850	13144	15411	32	38	384	407	409	12218	11492	13916	36	36	0.944243089
1268845	1268828	1267500		-	-	PFLU_1134	PFLU_RS05620	sigma-54-dependent Fis family transcriptional regulator	3459	3056	3661	151918	132498	155643	88	110	2756	3402	3374	107466	126972	152668	72	97	2075	3426	3994	90907	133818	156983	76	95	2679	3635	4119	109919	129832	137824	79	94	3038	3301	2963	96630	93204	100752	72	72	0.716613697
1270794	1270747	1268846	1268846	-	-	PFLU_1135	PFLU_RS05625	sensor histidine kinase	2610	2577	3257	114621	111720	138477	51	63	2225	2732	2955	86782	101971	133729	41	56	1715	2686	3196	75139	104897	125613	43	53	2156	3186	3907	88480	113820	130741	49	58	2540	2936	2670	80813	82902	90771	44	44	0.506352363
	1271713	1270979	1270892	-	-	PFLU_1136	PFLU_RS05630	amino acid ABC transporter ATP-binding protein	13997	12435	14884	614600	538994	632678	646	810	8584	9785	13861	334729	365115	627202	441	601	5990	12197	17823	262341	476363	700421	526	652	9934	14407	18467	407515	514574	617852	593	698	6050	6414	6561	192420	181096	223051	266	270	0.780158855
	1272381	1271710		-	-	PFLU_1137	PFLU_RS05635	ABC transporter permease subunit	11422	10869	12861	501556	471117	546683	601	753	7358	7461	12490	286913	278394	565168	408	560	5403	10570	13656	236647	412792	536695	474	588	8163	11409	15730	334860	407485	526291	534	629	4474	4567	5175	142312	128957	175932	217	221	0.941381652
1273318	1273127	1272381		-	-	PFLU_1138	PFLU_RS05640	amino acid ABC transporter permease	9174	9031	10923	402841	391483	464339	448	561	5894	5892	10893	229821	219870	492882	305	420	4539	9027	11110	198793	352557	436621	355	440	6723	9815	13713	275810	350569	458809	412	484	3821	3707	4118	121526	104662	139984	160	163	0.986125366
1274343	1274249	1273323	1273322	-	-	PFLU_1139	PFLU_RS05645	glutamate/aspartate ABC transporter substrate-binding protein	67960	62758	77087	2984059	2720241	3276735	2577	3229	49283	53222	74133	1921660	1985842	3354369	1918	2611	32356	63000	84654	1417060	2460380	3326790	2088	2590	53734	75618	95972	2204226	2700780	3210912	2475	2918	34198	36821	35294	1087693	1039604	1199750	1181	1196	0.399688707
1276116	1276092	1274554	1274543	-	-	PFLU_1140	PFLU_RS05650	glycerol-3-phosphate dehydrogenase	2137	1311	1306	93837	56862	55524	35	44	2522	1290	1026	98354	48163	46426	31	41	905	1441	2465	39651	56290	96876	33	41	3366	1708	1560	138096	61006	52193	43	54	28563	24417	23179	908471	689386	787937	509	516	0.885129449
1277230	1277152	1276397	1276385	-	-	PFLU_1141	PFLU_RS05655	DeoR/GlpR family transcriptional regulator	2472	2581	2435	108563	111880	103534	113	142	2608	3459	2553	101723	129084	115534	115	152	2378	2845	2741	104186	111132	107720	113	142	2098	2607	2896	86100	93135	96914	102	121	3531	3648	3292	112331	103010	111919	142	144	0.692167836
1278741	1278741	1277236	1277231	-	glpK	PFLU_1142	PFLU_RS05660	glycerol kinase	5623	4995	5140	246921	216547	218504	120	150	4363	5638	4671	170137	210398	211374	98	131	2918	4495	6322	127815	175563	248445	98	122	4743	6232	7062	194588	222586	236278	121	144	26426	28711	23787	840501	810616	808617	539	544	0.476124505
1279794	1279680	1278823	1278742	-	-	PFLU_1143	PFLU_RS05665	aquaporin	1713	1709	1559	75219	74111	66308	66	83	1376	1175	1516	53674	43854	68629	47	64	831	1407	1732	36424	54985	68091	49	61	1519	1938	2660	62311	69242	89007	72	85	9540	9084	8509	303440	256475	289270	325	329	0.262825838
1280000	1280009	1280479	1280845	+	-	PFLU_1144	PFLU_RS05670	Cys-tRNA(Pro) deacylase	1072	1100	1066	47113	47692	45352	79	99	1179	1079	985	45980	40294	44606	69	92	985	1313	976	43156	51304	38367	75	94	698	917	1057	28639	32760	35368	57	68	1532	1500	1594	48737	42351	54204	101	102	0.987588724
	1281724	1280615	1280560	-	-	PFLU_1145	PFLU_RS05675	ABC transporter ATP-binding protein	3644	3764	3407	160025	163176	144849	112	140	3955	4390	3072	154242	163822	139023	103	137	3289	3383	3584	144054	132145	140883	99	125	3208	3057	4107	131614	109216	137414	95	113	3257	3875	3237	103609	109406	110036	96	97	0.555976038
1282838	1282641	1281721		-	argF	PFLU_1146	PFLU_RS05680	ornithine carbamoyltransferase	4162	5129	4515	182785	222351	191933	172	216	4772	5928	4192	186082	221211	189703	163	216	4463	4643	4842	195457	181345	190315	163	205	4551	4716	6535	186699	168441	218649	174	207	4914	5880	4943	156292	166014	168032	176	177	0.132841762
1283073	1283075	1285183	1285183	+	-	PFLU_1148	PFLU_RS05685	molybdopterin oxidoreductase family protein	386	352	352	16975	15296	14996	5	7	442	560	414	17245	20916	18771	6	8	422	435	443	18521	17010	17410	6	8	362	439	464	14859	15693	15557	6	7	758	801	727	24119	22626	24727	11	11	1.39E-05
1285223	1285261	1285599	1285635	+	grxD	PFLU_1149	PFLU_RS05690	Grx4 family monothiol glutaredoxin	9369	12425	12001	411378	538571	510155	1146	1435	12046	11698	11073	469721	436485	501030	1034	1383	9314	14297	13995	407913	558375	550022	1195	1490	9289	14641	14752	381073	522944	493578	1162	1374	12449	12367	12262	395958	349176	416825	1126	1142	0.178819558
1286165	1286149	1285679	1285676	-	bfr	PFLU_1150	PFLU_RS05695	bacterioferritin	2173	1213	848	95420	52602	36067	103	130	3504	4262	1094	136652	159043	49523	190	244	1232	1540	2207	53964	60156	86759	113	142	4366	1624	1498	179104	58036	50132	161	203	1313	1142	1064	41766	32249	36198	76	77	1.23E-06
1286569	1286569	1286351	1286351	-	-	PFLU_1151	PFLU_RS05700	(2Fe-2S)-binding protein	3	17	24	173	740	1024	2	2	8	7	12	331	291	543	1	1	9	20	19	394	808	751	2	2	4	16	47	191	602	1584	3	3	28	29	24	913	825	834	3	3	2.43E-05
1286719	1286813	1287415	1287457	+	-	PFLU_1152	PFLU_RS05705	peroxiredoxin	27578	29779	28963	1210931	1290789	1231157	1646	2063	34417	33081	26236	1341976	1234331	1187138	1567	2080	26053	31677	34613	1141017	1237122	1360274	1649	2066	30261	35081	36023	1241359	1252966	1205238	1711	2045	33477	34875	30333	1064762	984635	1031118	1685	1702	0.001296107
	1288424	1287753	1287620	-	rnt	PFLU_1153	PFLU_RS05710	ribonuclease T	5147	5249	5242	226013	227518	222824	267	335	5760	5275	4811	224602	196854	217708	237	317	4508	5943	5591	197436	232128	219732	257	322	4913	5820	5695	201564	207897	190542	248	297	5194	5605	4975	165207	158271	169119	241	244	0.229942494
1289481	1289467	1288421		-	-	PFLU_1154	PFLU_RS05715	dihydroorotase	8494	9693	9285	372969	420141	394701	301	378	9846	9384	8379	383940	350162	379140	265	354	7840	10383	10045	343393	405523	394789	291	364	8595	11154	10918	352601	398380	365286	298	355	9532	10690	9382	303190	301821	318935	291	294	0.21015939
1289603	1289624	1290532	1290532	+	-	PFLU_1155	PFLU_RS05720	OmpA family protein	40	27	50	1784	1194	2165	1	1	56	55	53	2221	2086	2437	1	2	68	47	44	3007	1874	1742	1	2	702	1031	753	28801	36832	25220	27	33	249	251	221	7936	7096	7528	8	8	8.64E-06
1290657	1290674	1291891	1291915	+	-	PFLU_1156	PFLU_RS05725	argininosuccinate synthase	33082	38437	35404	1452588	1666037	1504930	1009	1265	39053	33294	31455	1522760	1242293	1423268	858	1146	26022	36660	34599	1139663	1431711	1359692	860	1075	28370	35916	37804	1163791	1282778	1264827	853	1015	29181	29992	28201	928125	846787	958668	738	748	0.008003837
1292458	1292517	1293149	1293149	+	-	PFLU_1157	PFLU_RS05730	DNA-binding response regulator	220	255	261	9686	11068	11117	13	16	314	290	219	12247	10844	9932	13	17	208	258	219	9142	10110	8637	11	14	248	289	286	10181	10347	9569	13	15	198	219	252	6299	6209	8583	10	11	0.013760531
1293416	1293416	1293234	1292835	-	-	PFLU_1158	PFLU_RS05735	hypothetical protein	267	281	294	11744	12212	12537	53	66	311	339	305	12146	12656	13837	52	70	340	380	306	14908	14856	12045	60	76	294	353	424	12070	12625	14202	59	70	639	683	585	20333	19311	19897	107	108	0.005880537
1294162	1294162	1293524	1293417	-	nth	PFLU_1159	PFLU_RS05740	endonuclease III	1373	1421	1309	60302	61600	55644	73	92	1738	1559	1389	67788	58185	62878	73	98	1482	1449	1449	64925	56616	56972	73	93	1563	1618	1685	64122	57819	56396	77	93	1845	2031	1779	58684	57343	60479	91	92	0.311315447
1295603	1295453	1294290	1294163	-	-	PFLU_1160	PFLU_RS05745	electron transport complex subunit RsxB	1870	2206	1946	82150	95637	82738	59	74	2518	2122	1875	98210	79206	84871	56	75	2110	2090	1839	92415	81642	72301	55	70	2235	2193	2734	91713	78325	91493	62	74	2522	2761	2586	80220	77975	87931	69	70	0.759399971
1297673	1297655	1295604	1295604	-	metG	PFLU_1161	PFLU_RS05750	methionine--tRNA ligase	16994	19917	18134	746203	863318	770845	308	386	21277	22751	15678	829625	848900	709419	293	387	17719	18406	18551	776012	718820	729048	287	361	19369	20853	22953	794530	744784	767954	313	374	22351	24988	22130	710894	705513	752291	348	352	0.240374106
1297814	1297828	1298922	1298922	+	-	PFLU_1162	PFLU_RS05755	iron-sulfur cluster carrier protein ApbC	5635	6007	6000	247442	260412	255046	185	232	6304	5528	5116	245830	206291	231509	155	208	4591	5981	4864	201091	233615	191159	152	190	4383	5484	5692	179830	195877	190442	144	172	5089	5692	5440	161877	160731	184954	152	154	0.412465825
1299214	1299263	1299496	1299496	+	-	#N/A	PFLU_RS30420	hypothetical protein	17	20	30	779	879	1293	3	4	21	25	26	824	957	1179	3	4	30	20	12	1340	793	505	2	3	15	26	29	649	956	993	3	3	69	57	50	2213	1615	1708	7	7	0.343354811
1299793	1299740	1299417	1299401	-	-	PFLU_1163	PFLU_RS05760	ferredoxin family protein	3582	4543	3906	157322	196923	166053	427	535	4554	5244	4076	177591	195683	184460	431	573	3913	5586	4764	171375	218185	187235	474	593	3696	5251	5725	151641	187572	191563	461	546	5480	4940	5299	174313	139495	180131	499	508	0.077938265
1299807			1299794	-	-	#N/A	predictedRNA	-	112	144	123	4948	6261	5256	312	392	138	155	127	5417	5811	5763	303	404	118	167	144	5190	6542	5686	331	414	113	159	164	4660	5686	5516	318	377	158	154	158	5050	4363	5388	347	352	0.021042361
1302474	1302474	1299883	1299808	-	mutS	PFLU_1164	PFLU_RS05765	DNA mismatch repair protein MutS	14012	14471	14391	615279	627240	611755	190	238	16238	13895	12797	633158	518487	579049	166	222	12479	16143	15731	546549	630447	618211	184	230	14493	16761	15806	594516	598664	528849	184	221	14266	15757	13791	453740	444897	468797	174	175	0.330712127
	1303015	1302644	1302568	-	-	PFLU_1165	PFLU_RS05770	hypothetical protein	507	460	545	22290	19964	23187	46	58	577	725	534	22510	27065	24196	49	66	595	568	589	26072	22200	23181	50	64	597	579	679	24512	20713	22730	50	60	759	824	707	24147	23287	24059	63	64	0.071077272
1303575	1303496	1303008		-	-	PFLU_1166	PFLU_RS05775	DUF4065 domain-containing protein	1668	1332	1254	73265	57776	53336	100	125	1811	2116	1209	70623	78983	54714	105	139	1516	1608	2134	66420	62817	83875	115	145	1822	1597	1759	74777	57065	58873	107	130	1854	2051	1636	58972	57925	55630	116	117	0.20220512
1303763	1303763	1304497	1304513	+	-	PFLU_1167	PFLU_RS05780	XRE family transcriptional regulator	3865	2941	2815	169732	127514	119671	150	189	4291	4620	2927	167317	172404	132475	162	214	3337	3280	3025	146144	128131	118888	141	178	2934	2638	3556	120375	94239	118985	126	151	3245	3355	3459	103216	94730	117585	140	143	0.19044953
1304703	1305089	1305433	1305454	+	-	PFLU_1169	PFLU_RS05785	hypothetical protein	922	622	657	40490	26973	27960	73	92	848	600	1095	33074	22411	49560	74	101	877	680	746	38409	26572	29345	72	91	901	1845	1882	36974	65920	62986	136	160	317	419	281	10101	11841	9559	30	30	0.151568158
1305455	1305455	1305970	1305973	+	-	PFLU_1170	PFLU_RS05790	hypothetical protein	1535	1153	1120	67425	50007	47626	84	106	1337	1055	1823	52132	39387	82512	82	112	1508	1218	1475	66050	47583	57972	87	110	1779	3624	3517	72987	129445	117685	176	206	559	708	558	17806	19990	18984	36	36	0.34266975
1305974	1305974	1306585	1306585	+	-	PFLU_1171	PFLU_RS05795	phage baseplate assembly protein V	2889	1970	1956	126873	85431	83172	128	160	2483	2082	3238	96853	77709	146514	128	174	2647	2112	2376	115942	82484	93380	125	158	2810	6458	5942	115270	230664	198813	253	296	1005	1142	963	31976	32261	32766	52	52	0.553406761
1306586	1306595	1306927		+	-	PFLU_1172	PFLU_RS05800	phage baseplate protein	1142	775	773	50165	33617	32881	93	116	962	763	1269	37518	28500	57447	90	123	1048	840	1070	45935	32834	42052	95	120	1303	2850	2588	53461	101804	86618	206	242	382	452	354	12158	12770	12039	36	37	0.175103399
	1306924	1307919		+	-	PFLU_1173	PFLU_RS05805	baseplate J protein	4073	2805	2901	178878	121590	123342	112	141	3678	2784	4614	143420	103894	208805	111	152	3893	3236	4017	170501	126380	157879	120	152	4835	9934	9385	198346	354827	313998	247	290	1389	1709	1246	44197	48269	42370	44	45	0.346401043
	1307916	1308545		+	-	PFLU_1174	PFLU_RS05810	phage tail protein I	3357	2368	2272	147425	102665	96604	146	183	2991	2220	3837	116636	82841	173656	144	197	3207	2545	3409	140480	99402	133973	156	197	4020	8324	7638	164921	297302	255547	323	379	1111	1402	969	35349	39609	32962	56	57	0.668280576
	1308546	1310522	1310566	+	-	PFLU_RS30430	PFLU_RS30425	putative phage tail fiber-like protein	15568	11015	10376	683602	477458	441066	215	270	13155	11497	18441	512935	429008	834407	219	299	15460	12256	12210	677072	478655	479859	217	275	14061	29752	27830	576827	1062621	931129	369	433	5060	5734	5041	160951	161914	171386	82	83	0.028810648
1310567			1310580	+	-	#N/A	predictedRNA	-	123	88	78	5411	3817	3321	237	298	104	88	143	4091	3298	6510	242	330	119	94	90	5215	3684	3574	234	296	113	227	233	4645	8142	7800	417	490	41	46	38	1333	1299	1314	93	93	0.005448814
1310581	1310591	1310917	1310917	+	-	PFLU_RS05825	PFLU_RS30430	hypothetical protein	3301	2363	2134	144968	102424	90730	274	344	2795	2349	3783	108986	87676	171181	274	374	3142	2587	3017	137628	101039	118592	288	364	3594	7274	7226	147453	259826	241763	563	661	1076	1266	990	34245	35745	33653	105	105	0.630411314
1310918	1311003	1311194	1311196	+	-	PFLU_1177	PFLU_RS05825	hypothetical protein	1919	1403	1326	84303	60814	56377	278	349	1726	1494	2196	67317	55749	99368	283	386	1996	1628	2102	87433	63592	82644	321	405	2384	4793	4860	97821	171216	162617	638	749	582	786	577	18539	22203	19615	104	104	0.238777829
1311197	1311197	1312363		+	-	PFLU_1178	PFLU_RS05830	tail protein	12558	9120	8566	551425	395321	364121	298	374	11902	9254	14412	464083	345288	652121	306	417	13020	10382	13247	570233	405484	520600	338	427	14793	30545	29488	606851	1090957	986586	653	766	3979	5043	3959	126568	142392	134610	114	115	0.028552961
	1312363	1312869	1312873	+	-	PFLU_1179	PFLU_RS05835	phage tail protein	5064	3857	3723	222376	167206	158272	286	360	5105	3905	5991	199070	145725	271098	297	404	5636	4309	5523	246868	168304	217058	328	415	6327	13092	12799	259560	467619	428239	647	759	1671	2165	1629	53160	61130	55406	111	111	0.03182853
1312875	1312921	1313493	1313621	+	-	PFLU_1180	PFLU_RS05840	phage tail assembly protein	3277	2313	2158	143920	100286	91740	155	195	2892	2255	3913	112798	84144	177081	159	217	2913	2735	3305	127616	106847	129886	168	211	4040	8898	8350	165730	317825	279377	378	443	1017	1367	890	32347	38617	30267	58	58	0.538355052
1313622	1313622	1314773		+	-	PFLU_1182	PFLU_RS05850	hypothetical protein	6733	4811	4621	295658	208539	196451	161	202	5799	4454	7910	226143	166224	357919	158	217	5965	5165	6254	261241	201735	245805	162	205	6895	16167	15308	282847	577423	512183	339	397	1994	2776	1925	63421	78380	65455	59	59	0.056783398
	1314773	1315156		+	-	PFLU_1183	PFLU_RS05855	phage tail protein	1855	1321	1216	81493	57278	51698	131	165	1538	1254	2209	59977	46798	99966	131	179	1613	1634	1480	70642	63833	58191	132	167	1647	3960	3809	67576	141443	127466	249	292	563	714	593	17918	20166	20171	50	50	0.252332761
	1315149	1315361	1315365	+	-	PFLU_1184	PFLU_RS05860	tail protein	814	571	545	35759	24792	23208	104	131	697	557	986	27189	20814	44635	105	144	713	653	559	31263	25517	21984	97	123	657	1561	1449	26985	55768	48497	175	205	235	267	256	7480	7540	8705	36	37	0.10929734
1315366	1315371	1316381	1316382	+	-	PFLU_1185	PFLU_RS05865	hypothetical protein	4040	3103	2810	177407	134516	119485	113	142	3461	2680	4951	134964	100000	224053	110	151	3668	3226	3370	160644	126005	132464	109	138	3825	8943	8586	156931	319425	287279	215	251	1374	1529	1295	43706	43180	44032	42	43	0.349814131
1316403	1316403	1316960		+	-	PFLU_1186	PFLU_RS05870	glycoside hydrolase family 19 protein	1194	872	877	52457	37811	37301	60	76	1012	787	1569	39496	29390	71003	60	83	1143	1040	977	50066	40645	38423	61	77	1064	2679	2684	43679	95711	89810	117	136	441	461	371	14054	13025	12616	23	23	0.135863302
	1316948	1317448	1317529	+	-	PFLU_1187	PFLU_RS05875	lysozyme	953	685	721	41858	29714	30674	54	68	838	582	1201	32676	21729	54383	52	72	815	773	873	35730	30211	34320	52	66	1073	2513	2512	44037	89786	84070	124	144	321	422	289	10234	11935	9846	21	21	0.239078645
1317530	1317530	1318030	1318114	+	-	PFLU_1188	PFLU_RS05880	CinA family protein	1328	1233	1215	58320	53460	51645	86	108	1331	1557	1640	51922	58124	74243	91	122	1477	1402	1378	64724	54754	54165	91	115	1251	2481	2478	51328	88629	82927	126	148	1311	1352	1192	41723	38194	40536	79	80	0.168328844
1318115	1318115	1319173	1319173	+	recA	PFLU_1189	PFLU_RS05885	DNA recombination/repair protein RecA	19579	18822	18311	859696	815867	778370	615	772	21010	19909	18548	819227	742878	839283	565	755	17236	20000	21133	754888	781076	830520	593	744	20753	27537	27734	851305	983517	927915	730	869	17709	19582	16303	563258	552889	554204	521	525	0.278872033
1319174	1319182	1319649	1319841	+	-	PFLU_1190	PFLU_RS05890	regulatory protein RecX	3769	3710	3786	165530	160842	160932	276	347	4032	3846	4094	157248	143528	185252	257	346	3548	3991	3851	155395	155863	151369	262	329	3626	5216	5857	148753	186308	195985	319	378	3601	3714	3457	114552	104882	117517	237	239	0.330167457
1321371	1321005	1319893	1319883	-	-	PFLU_1191	PFLU_RS05895	TIGR00730 family Rossman fold protein	2008	1927	1992	88172	83544	84714	61	76	2568	4095	1996	100167	152794	90313	78	102	2477	2349	2525	108502	91746	99246	71	89	2519	2335	2558	103350	83401	85585	67	81	3941	4266	3575	125365	120462	121531	109	110	0.055325641
1321872	1321823	1321383	1321376	-	-	PFLU_1192	PFLU_RS05900	hypothetical protein	1038	1138	1089	45616	49328	46326	85	106	1198	1095	1094	46722	40893	49513	77	103	1034	1537	1337	45308	60039	52576	95	119	971	1283	1519	39838	45826	50835	87	103	2209	2597	2145	70265	73330	72915	162	163	0.768484573
1321959	1322003	1322722	1322849	+	-	PFLU_1193	PFLU_RS05905	DTW domain-containing protein	1165	1252	1299	51190	54309	55247	59	74	1226	1196	1206	47830	44660	54598	50	68	1105	1323	1342	48411	51673	52765	56	70	1157	1653	1781	47490	59060	59598	64	76	1211	1451	1248	38534	40988	42427	55	56	0.984919665
1322874	1322976	1323626	1323626	+	-	PFLU_1195	PFLU_RS05910	DNA-binding response regulator	3006	3083	2996	132010	133648	127360	160	201	3058	3993	3016	119243	149009	136492	155	207	2824	3492	3645	123710	136376	143254	164	206	3240	3750	4365	132931	133963	146048	177	211	4139	4601	3962	131671	129910	134706	201	202	0.721776995
1323627	1323702	1324064	1324338	+	-	PFLU_1196	PFLU_RS05915	diacylglycerol kinase	809	800	809	35562	34715	34409	76	96	853	1068	894	33283	39879	40481	78	104	1027	1163	1235	44977	45457	48548	101	127	803	1028	1183	32965	36732	39607	84	100	1453	1615	1339	46232	45616	45529	125	126	0.170737872
1325074	1325054	1324068	1323869	-	-	PFLU_1197	PFLU_RS05920	LysR family transcriptional regulator	576	616	605	25322	26738	25740	20	26	563	587	546	21985	21924	24749	17	23	569	706	552	24926	27586	21728	19	25	476	654	709	19552	23390	23748	18	22	775	859	710	24656	24266	24160	24	24	0.94120938
1325115	1325120	1325899	1325909	+	-	PFLU_1198	PFLU_RS05925	ferredoxin--NADP reductase	6855	8776	9110	300995	380419	387249	364	456	9316	13684	8963	363276	510605	405590	413	546	8167	9903	8961	357699	386767	352162	373	468	6542	11711	9896	268361	418274	331100	367	434	8128	9408	9897	258541	265625	336434	362	367	0.007768353
1326660	1326657	1325962	1325953	-	tsaA	PFLU_1199	PFLU_RS05930	tRNA (N6-threonylcarbamoyladenosine(37)-N6)-methyltransferase TrmO	1894	2279	2157	83171	98798	91702	104	131	2402	1922	1860	93673	71746	84166	89	119	1789	2104	1883	78354	82175	74011	89	112	1785	2356	2497	73252	84168	83557	97	115	1993	2068	1981	63412	58403	67354	89	90	0.805543407
1327189	1327122	1326661	1326661	-	-	PFLU_1200	PFLU_RS05935	DUF1456 family protein	1126	1411	1261	49457	61183	53641	94	118	1404	1125	1104	54755	41990	49971	79	105	1114	1319	1248	48788	51546	49067	85	107	1214	1647	1696	49818	58835	56742	100	119	1223	1404	1192	38911	39645	40534	85	85	0.870863405
1327911	1327901	1327191	1327191	-	-	PFLU_1201	PFLU_RS05940	RNA-binding protein S4	1899	2321	2292	83390	100620	97428	105	131	2289	2114	1917	89290	78890	86749	89	119	1976	2398	1981	86558	93671	77889	96	121	1955	2703	2998	80225	96557	100329	109	129	2419	2777	2450	76939	78416	83293	110	111	0.769076812
1328471	1328471	1328004	1327989	-	-	PFLU_1202	PFLU_RS05945	GNAT family N-acetyltransferase	110	107	92	4845	4674	3929	7	9	91	104	73	3580	3911	3325	5	7	70	123	102	3073	4824	4044	6	8	91	141	140	3738	5039	4708	8	9	179	176	199	5697	4969	6793	12	12	0.803142342
1329981	1329909	1328569	1328559	-	-	PFLU_1203	PFLU_RS05950	30S ribosomal protein S12 methylthiotransferase RimO	6122	6904	5783	268829	299290	245856	161	202	7026	4580	5134	273964	170922	232340	125	168	4247	6168	4961	186016	240899	194968	123	154	6228	7189	8204	255491	256762	274506	164	195	5711	6046	5401	181664	170716	183603	131	133	0.696427868
1330557	1330601	1332502	1332502	+	-	PFLU_1204	PFLU_RS05955	potassium transporter Kup	3483	3538	3212	152941	153384	136564	61	77	3780	3571	2875	147399	133267	130109	54	71	3002	3621	3738	131484	141449	146926	58	73	3164	3752	3816	129824	134024	127693	57	68	4453	4906	4301	141629	138528	146217	73	74	0.995692847
1332612	1332630	1333736	1333757	+	-	PFLU_1205	PFLU_RS05960	NADH:flavin oxidoreductase/NADH oxidase	364	317	326	15987	13769	13881	10	13	493	495	331	19259	18476	14980	12	15	496	484	651	21752	18903	25603	15	19	450	554	538	18459	19788	18018	14	16	2064	2557	1934	65646	72194	65756	61	61	1.25E-05
1334008	1334008	1334193	1334684	+	-	PFLU_1206	PFLU_RS05965	hypothetical protein	25	22	19	1109	993	817	4	5	26	39	28	1024	1459	1294	5	6	21	28	22	927	1131	892	4	5	15	31	40	625	1141	1369	4	5	52	48	49	1660	1355	1667	8	8	3.64E-04
1335968	1335872	1334247	1334241	-	mdoD	PFLU_1207	PFLU_RS05970	glucan biosynthesis protein D	2468	2670	2814	108370	115743	119643	56	70	3028	4349	2922	118100	162276	132218	63	84	3411	3561	3444	149412	139077	135367	69	86	3287	4114	4167	134859	146939	139432	72	86	5071	6427	4863	161287	181457	165326	103	104	0.280115942
1338114	1338099	1336237	1336237	-	-	PFLU_1208	PFLU_RS05975	NAD(P)/FAD-dependent oxidoreductase	457	444	434	20100	19265	18448	8	10	229	419	446	8940	15669	20198	5	8	334	319	504	14628	12471	19839	6	8	344	363	679	14151	12974	22740	7	8	384	420	435	12243	11880	14801	6	6	0.613656252
1339710	1339624	1338200	1338200	-	-	PFLU_1209	PFLU_RS05980	gamma-aminobutyraldehyde dehydrogenase	1152	1291	1114	50604	55991	47375	28	36	906	1135	1228	35327	42381	55596	23	31	925	1065	1438	40517	41596	56547	25	32	979	1193	1505	40159	42618	50368	26	31	1217	1374	1310	38728	38816	44558	28	28	0.616124478
	1340541	1339732	1339730	-	-	PFLU_1210	PFLU_RS05985	ABC transporter permease	272	278	267	11967	12082	11371	11	14	158	284	247	6182	10630	11195	8	11	217	196	253	9517	7690	9954	8	11	147	221	311	6044	7925	10432	8	10	226	241	218	7201	6824	7428	8	8	0.944824912
1341461	1341460	1340531		-	-	PFLU_1211	PFLU_RS05990	ABC transporter permease	252	253	231	11071	10975	9857	9	11	175	353	249	6832	13202	11285	8	11	187	172	197	8190	6742	7747	6	8	123	186	350	5048	6645	11718	7	8	242	223	201	7716	6317	6835	7	7	0.052724871
1342585	1342496	1341462	1341462	-	-	PFLU_1212	PFLU_RS05995	ABC transporter ATP-binding protein	318	357	313	13973	15511	13317	10	13	153	784	353	5989	29259	16006	12	16	189	229	331	8289	8955	13020	7	9	167	254	536	6884	9091	17943	9	10	303	297	326	9656	8393	11114	9	9	1.96E-05
1343786	1343786	1342635	1342620	-	-	PFLU_1213	PFLU_RS06000	extracellular solute-binding protein	859	939	841	37734	40703	35788	26	33	453	2586	1246	17684	96489	56388	37	49	590	773	1101	25839	30193	43290	23	28	614	818	1498	25199	29238	50122	25	30	1047	1174	1092	33312	33162	37145	29	29	4.36E-05
1345354	1345347	1343860	1343826	-	-	PFLU_1214	PFLU_RS06005	gamma-aminobutyraldehyde dehydrogenase	1158	929	795	50888	40269	33814	22	27	831	2382	998	32409	88905	45178	28	37	536	902	2220	23477	35255	87249	26	32	1237	786	1489	50779	28076	49820	24	28	1444	1770	1529	45954	49983	51995	32	33	0.002170484
1346361	1346361	1345450	1345450	-	-	PFLU_1215	PFLU_RS06010	LysR family transcriptional regulator	219	211	300	9630	9148	12776	9	11	301	386	256	11755	14411	11611	10	13	185	246	301	8133	9632	11830	8	10	332	280	400	13623	10030	13410	11	13	276	313	258	8782	8861	8779	9	9	1.30E-04
1346527	1346530	1347240	1347343	+	-	PFLU_1216	PFLU_RS06015	tellurite resistance TerB family protein	693	654	750	30449	28365	31885	33	42	982	1371	851	38314	51169	38518	45	60	1152	982	871	50486	38384	34253	45	57	725	784	829	29743	28018	27739	33	40	1993	2013	1795	63410	56854	61017	84	84	3.68E-04
1351635	1351635	1347286	1347286	-	-	PFLU_1217	PFLU_RS06020	hypothetical protein	554	555	674	24358	24065	28665	4	5	773	779	607	30143	29102	27481	5	6	734	643	727	32187	25123	28589	5	6	795	797	858	32649	28483	28711	5	6	1045	1128	926	33254	31862	31478	7	7	0.09668832
	1351646	1351891		+	-	#N/A	PFLU_RS06025	hypothetical protein	7	3	5	322	151	240	0	0	6	8	3	261	312	169	0	1	6	4	3	281	191	118	0	0	5	2	4	208	98	134	0	0	10	4	7	335	132	243	0	0	0.51420922
1352264	1352270	1353892		+	-	PFLU_1219	PFLU_RS06030	methyl-accepting chemotaxis protein	3129	2872	2848	137428	124525	121071	62	78	3632	3383	2780	141636	126255	125800	60	80	2897	3280	3395	126875	128105	133420	63	79	2967	3031	3309	121745	108279	110727	58	69	3577	3818	3524	113776	107811	119805	69	70	0.771156488
	1353892	1354404		+	-	PFLU_1220	PFLU_RS06035	purine-binding chemotaxis protein CheW	1124	1138	1171	49375	49334	49781	76	96	1186	1224	1102	46246	45681	49895	69	92	1131	1210	1273	49550	47285	50027	75	95	1155	1296	1410	47384	46311	47196	76	91	1332	1582	1401	42371	44689	47649	86	87	0.860600738
	1354401	1355660		+	-	PFLU_1221	PFLU_RS06040	chemotaxis protein CheR	1950	1904	1958	85625	82545	83234	53	66	1995	1948	1830	77808	72710	82818	46	61	2021	2156	2095	88514	84223	82336	53	67	1987	2198	2463	81528	78504	82413	53	64	2232	2553	2237	71005	72100	76051	57	57	0.94784216
	1355657	1356355		+	-	PFLU_1222	PFLU_RS06045	purine-binding chemotaxis protein CheW	1667	1701	1632	73237	73751	69408	82	103	1960	1611	1480	76445	60133	66995	72	97	1686	1796	1890	73864	70157	74288	82	104	1699	1953	2075	69718	69783	69430	83	99	1896	2133	1860	60305	60231	63235	86	87	0.90325045
	1356352	1358619		+	-	PFLU_1223	PFLU_RS06050	hybrid sensor histidine kinase/response regulator	4904	5010	5256	215334	217166	223426	76	96	5613	4716	4594	218872	175986	207876	66	88	5094	5678	5030	223124	221754	197705	75	94	4648	5170	5652	190670	184673	189114	69	82	5562	6031	5710	176919	170294	194126	78	79	0.294058051
	1358616	1359626	1359675	+	-	PFLU_1224	PFLU_RS06055	chemotaxis response regulator protein-glutamate methylesterase	2159	2129	2256	94828	92317	95933	74	93	2520	2262	2049	98286	84411	92736	68	90	2245	2421	2427	98356	94584	95383	75	95	2212	2426	2668	90753	86680	89279	73	87	2664	3029	2782	84732	85543	94576	86	87	0.963124964
1359676	1359676	1360677	1360924	+	-	PFLU_1225	PFLU_RS06060	diguanylate cyclase response regulator	2229	2034	2249	97889	88196	95635	74	93	2519	2279	2054	98231	85036	92938	68	91	2056	2522	2275	90053	98514	89428	73	92	2110	2475	2498	86569	88419	83586	71	86	2813	3026	2916	89476	85442	99149	90	91	0.931172472
	1360994	1361236		+	-	#N/A	PFLU_RS30440	hypothetical protein	12	15	12	534	668	538	1	2	20	21	23	817	813	1061	2	3	25	20	27	1097	800	1090	3	4	27	40	44	1132	1447	1483	4	5	25	32	38	815	915	1324	4	4	4.69E-05
1361365	1362578	1364080	1364080	+	lysS	PFLU_1228	PFLU_RS06075	lysine--tRNA ligase	20750	22630	21512	911108	980906	914423	496	622	25151	19755	19171	980696	737133	867455	429	573	17683	23491	22981	774461	917416	903129	460	575	23085	26905	27100	946999	960933	906703	522	624	21652	23852	20470	688665	673425	695854	452	456	0.341565522
1364081	1364187	1364903	1364903	+	-	PFLU_1229	PFLU_RS06080	TetR family transcriptional regulator	816	924	996	35844	40061	42343	43	54	919	664	836	35851	24797	37859	33	45	561	1125	864	24611	43973	33968	38	47	560	1224	795	22979	43745	26613	36	43	918	933	840	29198	26356	28573	38	39	0.599091951
1364915	1364920	1365468	1365482	+	-	PFLU_1230	PFLU_RS06085	hypothetical protein	991	1058	1144	43516	45883	48642	66	83	1075	1415	1101	41928	52813	49846	65	87	1220	1369	1170	53441	53493	46006	73	92	939	1305	1422	38548	46634	47583	68	80	2168	2414	1887	68966	68173	64150	121	122	0.378330087
1365490	1365490	1366767	1366767	+	-	PFLU_1231	PFLU_RS06090	flavohemoglobin expression-modulating QEGLA motif protein	2021	1708	2032	88774	74057	86407	51	65	2153	2817	1956	83967	105118	88517	54	72	2328	2520	2666	101989	98415	104769	63	79	1909	2417	2399	78318	86326	80274	53	63	4008	4862	3669	127483	137285	124737	101	101	0.369397717
1366768	1366795	1367700		+	-	PFLU_1232	PFLU_RS06095	alpha/beta hydrolase	791	665	765	34758	28843	32537	28	35	937	1427	881	36571	53266	39881	36	47	1060	971	1106	46431	37945	43502	37	47	824	911	815	33825	32562	27297	28	34	1721	1747	1434	54767	49342	48770	55	56	0.001872263
	1367697	1368023	1368126	+	-	PFLU_1233	PFLU_RS06100	hypothetical protein	467	381	366	20528	16545	15589	42	53	684	1111	634	26688	41487	28718	75	98	694	694	636	30430	27111	25005	66	84	448	456	355	18387	16305	11893	39	47	881	746	710	28027	21078	24165	73	74	1.13E-15
1368201	1368201	1368545	1368659	+	-	PFLU1235	PFLU_RS30445	hypothetical protein	48	50	62	2136	2195	2649	5	6	66	107	78	2599	4008	3566	7	9	92	90	67	4040	3535	2661	7	9	76	81	72	3119	2894	2424	6	8	131	111	112	4191	3161	3832	10	10	5.12E-10
	1368719	1368913		+	-	PFLU_1235	PFLU_RS06110	hypothetical protein	12	15	15	532	675	649	2	3	11	17	18	458	648	824	2	3	21	22	15	948	867	595	3	4	14	15	22	613	538	757	2	3	27	28	27	886	807	949	4	4	0.566085298
1369783	1369728	1368943	1368932	-	-	PFLU_1236	PFLU_RS06115	DUF4398 domain-containing protein	1063	953	981	46712	41328	41713	43	55	1354	1044	986	52825	38985	44632	43	57	2976	3031	5446	130339	118388	214046	156	196	2819	3364	2828	115637	120162	94633	116	140	24653	37578	26884	784114	1060968	913869	1168	1170	0.270568995
1370278	1370209	1369784	1369784	-	-	PFLU_1237	PFLU_RS06120	DUF4398 domain-containing protein	559	543	558	24583	23576	23759	44	56	824	553	517	32138	20653	23397	44	59	1617	1972	2931	70858	77018	115210	164	205	1459	1752	1710	59859	62603	57221	117	140	14017	20280	16057	445825	572571	545853	1217	1223	0.213962881
1370884	1370827	1370483	1370477	-	-	PFLU_1238	PFLU_RS06125	hypothetical protein	113	110	110	4977	4784	4681	11	13	117	151	118	4581	5648	5371	11	15	175	309	472	7673	12078	18565	29	37	165	229	165	6785	8184	5537	16	19	1358	1574	1093	43220	44463	37165	120	120	0.00860189
1370987	1371012	1373639	1373663	+	-	PFLU_1239	PFLU_RS06130	phosphoenolpyruvate carboxylase	3543	3285	3516	155575	142397	149457	45	56	4289	6573	3551	167266	245270	160681	55	72	5436	4467	5048	238104	174463	198382	61	77	3972	4110	4427	162948	146798	148117	48	58	9572	11294	8387	304459	318893	285108	114	115	0.008404854
1373920	1373920	1374567	1374567	+	-	PFLU_1240	PFLU_RS06135	adenylate kinase	8884	11106	10388	390092	481414	441573	539	675	10252	13610	12236	399759	507848	553681	561	751	9708	14246	12318	425195	556365	484113	603	753	8790	14543	13494	360601	519419	451494	578	684	12701	12165	12151	403962	343468	413078	588	596	0.029334493
1374568	1374657	1375340	1375531	+	tsaB	PFLU_1241	PFLU_RS06140	tRNA (adenosine(37)-N6)-threonylcarbamoyltransferase complex dimerization subunit type 1 TsaB	1439	1603	1538	63209	69487	65387	77	96	1681	1639	1572	65562	61174	71151	72	96	1532	1738	1379	67119	67883	54214	73	92	1124	1544	1752	46121	55177	58626	65	77	1739	1691	1905	55330	47752	64762	80	81	0.549745283
1375541	1375541	1375831		+	-	PFLU_1243	PFLU_RS06145	hypothetical protein	325	311	295	14310	13522	12544	36	46	391	319	273	15257	11934	12383	34	45	460	603	540	20169	23554	21223	59	74	557	776	706	22853	27732	23631	71	85	1604	2320	1439	51021	65516	48945	189	189	0.025356639
	1375831	1376691	1376691	+	-	PFLU_1244	PFLU_RS06150	DUF72 domain-containing protein	433	376	465	19017	16306	19803	17	21	411	376	423	16052	14042	19152	14	19	585	625	720	25627	24427	28321	24	30	702	802	767	28804	28644	25670	26	32	1916	2644	1623	60941	74650	55201	74	73	0.33740485
1376692	1376719	1377546	1377546	+	-	PFLU_1245	PFLU_RS06155	isocitrate lyase/phosphoenolpyruvate mutase family protein	631	558	580	27724	24189	24683	24	30	679	890	602	26509	33222	27238	26	35	679	748	730	29744	29230	28723	28	35	643	714	756	26389	25523	25306	25	31	1122	1308	978	35693	36949	33254	42	42	0.085054104
1377547	1377550	1378248	1378476	+	-	PFLU_1246	PFLU_RS06160	extensin	345	350	331	15150	15173	14080	16	21	407	551	329	15889	20579	14893	18	24	439	369	410	19259	14440	16141	18	23	320	367	364	13130	13138	12202	15	18	630	687	497	20064	19404	16927	26	26	7.28E-05
1378872	1378872	1378252	1378252	-	-	PFLU1248	PFLU_RS06165	hypothetical protein	14	18	18	650	798	797	0	1	5	10	16	230	386	724	0	0	17	8	14	775	333	588	0	0	320	645	418	13136	23064	14013	22	26	112	133	93	3564	3771	3185	5	5	1.15E-05
1378961	1378969	1379751	1379928	+	-	PFLU_1248	PFLU_RS06170	ribosomal RNA small subunit methyltransferase J	1347	1344	1348	59166	58264	57310	59	74	1546	1405	1280	60281	52459	57960	54	72	1300	1435	1300	56958	56075	51097	55	69	1129	1232	1415	46350	44004	47372	49	58	1546	1608	1590	49178	45412	54072	62	63	0.638059882
1380523	1380517	1379882	1379574	-	-	PFLU_1249	PFLU_RS06175	TetR/AcrR family transcriptional regulator	460	400	462	20236	17349	19653	23	29	602	532	381	23483	19859	17265	24	31	395	638	643	17315	24927	25302	28	35	791	496	462	32463	17726	15467	28	34	653	793	540	20791	22393	18366	32	32	0.040408818
1380598	1380612	1381712	1381712	+	-	PFLU_1250	PFLU_RS06180	efflux RND transporter periplasmic adaptor subunit	1076	951	1029	47271	41228	43745	31	40	1130	1048	915	44072	39135	41428	28	37	773	1339	1480	33881	52327	58172	35	43	1126	1183	1168	46214	42254	39105	32	38	1729	2201	1315	55016	62154	44716	49	49	0.832482841
1381713	1381719	1384784	1385373	+	-	PFLU_1251	PFLU_RS06185	efflux RND transporter permease subunit	1880	1688	1815	82557	73171	77171	20	25	1941	3233	1798	75699	120645	81363	22	30	1629	2673	2729	71378	104411	107278	24	30	1933	2053	2144	79301	73352	71743	20	24	3531	4245	2585	112333	119859	87874	34	34	0.165911323
1385913	1385909	1385220	1385015	-	-	PFLU_1253	PFLU_RS06190	DUF4197 domain-containing protein	1816	2019	1915	79775	87522	81401	95	120	2213	2268	1730	86307	84626	78291	90	120	1855	2215	2356	81253	86511	92601	100	125	2022	2343	2302	82956	83710	77026	98	117	3185	3690	3038	101302	104185	103286	148	149	0.713293942
1386351	1386351	1385950	1385932	-	-	PFLU_1254	PFLU_RS06195	lipoprotein	416	500	545	18277	21707	23192	41	52	562	551	482	21945	20569	21852	40	53	521	626	610	22846	24473	23983	47	59	597	620	669	24514	22169	22387	47	57	941	1075	798	29934	30370	27129	72	72	0.207958843
1388927	1388922	1386403	1386352	-	-	PFLU_1255	PFLU_RS06200	glycerol-3-phosphate 1-O-acyltransferase	1828	1847	1968	80281	80097	83668	25	32	2016	2196	1693	78612	81970	76633	23	31	1774	1976	2064	77697	77194	81129	24	31	2086	2175	2496	85591	77685	83523	27	32	2924	3400	2831	93015	96017	96255	37	37	0.816358711
1388454	1389103	1389312	1389333	+	-	PFLU_1256	PFLU_RS06205	cold-shock protein	72	102	80	3204	4451	3426	14	17	137	262	154	5376	9780	7010	26	35	136	149	109	5991	5857	4290	20	25	99	125	139	4093	4480	4674	17	21	201	171	186	6422	4831	6352	27	27	1.56E-21
1389919	1389875	1389498	1389484	-	-	PFLU_1257	PFLU_RS06210	hypothetical protein	494	645	614	21730	27999	26120	53	66	659	515	559	25706	19222	25301	46	61	557	585	530	24403	22875	20839	47	60	528	650	626	21659	23216	20962	48	58	574	627	657	18282	17719	22364	50	51	0.708429074
	1390739	1389930	1389930	-	-	PFLU_1258	PFLU_RS06215	methyltransferase domain-containing protein	2433	2798	2631	106853	121309	111844	111	139	3026	2419	2194	118026	90290	99303	95	126	2318	2785	2715	101556	108767	106718	104	130	2545	2805	3026	104415	100189	101244	105	125	2561	2929	2448	81458	82714	83248	100	101	0.570112943
1391979	1391890	1390739		-	-	PFLU_1259	PFLU_RS06220	succinyl-diaminopimelate desuccinylase	5312	6034	5588	233274	261552	237565	169	211	6363	5473	4853	248130	204228	219612	146	194	4977	6040	5882	217975	235886	231156	158	198	5232	6230	6178	214642	222538	206723	155	186	5267	6191	5409	167544	174801	183893	150	152	0.331802677
1394766	1394719	1392128	1392116	-	-	PFLU_1260	PFLU_RS06225	glycosyltransferase	8731	8823	8905	383376	382437	378560	117	147	10043	7384	7580	391609	275527	342995	97	129	7554	9923	9465	330867	387559	371972	112	140	8485	9290	9470	348095	331820	316844	107	128	11829	13875	11360	376240	391756	386177	147	148	0.321786621
1394930	1394931	1395746	1395746	+	-	PFLU_1261	PFLU_RS06230	tRNA cyclic N6-threonylcarbamoyladenosine(37) synthase TcdA	2374	2691	2627	104244	116668	111694	108	135	2475	2100	2349	96509	78370	106316	85	114	2120	2797	2287	92866	109254	89897	95	119	2142	2900	3262	87880	103596	109160	103	122	2437	2702	2534	77514	76313	86147	96	98	0.368037071
	1396276	1395863	1395863	-	-	PFLU_1262	PFLU_RS06235	SufE family protein	597	687	692	26230	29802	29429	54	68	689	688	568	26895	25700	25716	47	63	679	662	582	29772	25888	22903	50	63	640	753	813	26284	26894	27225	54	64	734	815	761	23354	23035	25873	57	58	0.753837774
1397526	1397478	1396273		-	-	PFLU_1263	PFLU_RS06240	cysteine desulfurase	2759	3034	3082	121173	131514	131043	84	106	3479	3435	2756	135656	128197	124731	80	107	3021	3151	3168	132340	123088	124528	83	105	3039	3615	3917	124700	129112	131052	89	106	3672	4222	3449	116807	119202	117251	96	97	0.837920293
1398577	1398577	1397543	1397529	-	dapD	PFLU_1264	PFLU_RS06245	2,3,4,5-tetrahydropyridine-2,6-dicarboxylate N-succinyltransferase	16154	17123	16739	709339	742195	711547	555	696	19801	17081	14615	772107	637367	661332	501	666	15585	17147	18741	682565	669668	736528	535	672	17822	20116	19493	731079	718470	652192	564	676	19710	21583	17645	626882	609384	599810	586	591	0.340954083
1399171	1398972	1398610	1398578	-	-	PFLU_1265	PFLU_RS06250	ArsC family reductase	2326	2883	3083	102157	124967	131075	262	328	2893	3228	2815	112839	120480	127401	248	331	2803	3484	2907	122757	136076	114274	273	342	2507	3663	4100	102844	130858	137203	288	340	4052	4092	3757	128899	115553	127729	337	341	0.942823362
1399170	1399185	1400828	1400962	+	-	PFLU_1266	PFLU_RS06255	Na+/H+ antiporter	2319	1676	2058	101829	72670	87520	42	53	1698	1893	2038	66207	70653	92233	34	46	1685	2122	2536	73802	82894	99693	41	51	1715	1625	2556	70372	58044	85541	36	43	2877	3271	3549	91509	92353	120649	60	61	0.657994659
1402040	1402040	1400844	1400650	-	dapC	PFLU_1267	PFLU_RS06260	succinyldiaminopimelate transaminase	4506	4481	4435	197878	194243	188544	128	161	5236	4629	3978	204189	172728	180013	116	155	4521	4865	4769	198035	190030	187443	127	160	4714	5137	5132	193373	183471	171731	127	152	5314	6070	5098	169026	171393	173321	141	143	0.227876152
1404902	1404902	1402200	1402187	-	-	PFLU_1268	PFLU_RS06265	bifunctional uridylyltransferase/uridylyl-removing protein	8642	8839	9677	379467	383132	411355	115	144	10003	9797	8275	390066	365566	374443	104	139	9529	9917	9890	417336	387307	388675	117	147	9674	10577	11552	396854	377774	386507	119	143	10746	12600	10152	341779	355748	345124	127	128	0.160463129
1405867	1405749	1404967	1404936	-	map	PFLU_1269	PFLU_RS06270	type I methionyl aminopeptidase	8217	7330	7853	360837	317727	333807	343	430	9074	7847	6694	353820	292800	302927	303	404	7649	8569	8458	335002	334651	332389	339	426	9042	9782	9161	370921	349403	306500	363	437	8622	9812	7775	274234	277036	264300	344	347	0.194038016
1405997	1406137	1406874	1406874	+	rpsB	PFLU_1270	PFLU_RS06275	30S ribosomal protein S2	100304	117317	107201	4404232	5085075	4556812	5061	6344	115298	106647	98086	4495671	3979248	4438150	4369	5832	78416	110111	105662	3434225	4300214	4152393	4296	5368	108788	125218	139402	4462578	4472264	4663953	5151	6142	96226	99218	91959	3060490	2801264	3125959	4011	4059	0.004225735
1406875	1407078	1407941	1407941	+	tsf	PFLU_1271	PFLU_RS06280	elongation factor Ts	79110	91972	80846	3473617	3986510	3436526	3353	4203	95206	84667	76090	3712268	3159121	3442886	2985	3979	61941	89840	77589	2712704	3508549	3049156	2863	3576	73261	93650	91669	3005209	3344781	3066960	3047	3633	71383	67781	68513	2270361	1913683	2328969	2475	2512	0.038336346
1407942	1408153	1408896		+	-	PFLU_1272	PFLU_RS06285	UMP kinase	13495	17667	15796	592549	765797	671453	725	909	15926	13909	13650	620992	518989	617647	588	787	10753	17396	15573	470936	679385	612007	633	789	12199	19544	17328	500426	698039	579755	671	796	15614	17195	14619	496608	485477	496952	656	662	0.661143712
	1408893	1409450	1409450	+	-	PFLU_1273	PFLU_RS06290	ribosome recycling factor	14609	16003	14727	641478	693670	626037	934	1171	17227	13827	13185	671744	515933	596604	798	1065	10275	17087	16473	450010	667315	647369	846	1054	14044	19273	16266	576092	688355	544231	904	1080	14967	16802	13445	476054	474377	457052	834	840	0.462332595
1409451	1409468	1410223		+	uppS	PFLU_1274	PFLU_RS06295	di-trans,poly-cis-decaprenylcistransferase	10307	11244	11285	452564	487393	479701	499	625	12289	9500	9799	479189	354483	443397	420	563	8254	12261	9963	361495	478866	391570	434	543	8504	12207	10880	348842	436010	364030	425	506	11289	12082	10645	359057	341130	361864	463	468	0.370244882
	1410224	1411030		+	-	PFLU_1275	PFLU_RS06300	phosphatidate cytidylyltransferase	9409	9550	9773	413138	413978	415428	409	513	10788	8225	8621	420661	306916	390098	344	461	7376	9898	7173	323043	386570	281903	327	409	7354	9280	8347	301689	331450	279266	315	376	9681	10149	9783	307922	286558	332553	378	382	0.320071919
	1411027	1412217	1412217	+	-	PFLU_1276	PFLU_RS06305	1-deoxy-D-xylulose-5-phosphate reductoisomerase	12056	11858	12049	529372	513985	512177	347	435	13476	11072	10687	525469	413129	483596	298	398	8797	12637	10012	385279	493530	393490	284	356	9298	11239	10409	381417	401429	348272	264	316	12026	12642	12406	382503	356935	421742	320	324	0.295849717
1412218	1412271	1413623	1413623	+	rseP	PFLU_1277	PFLU_RS06310	sigma E protease regulator RseP	6167	6524	6719	270819	282782	285610	164	206	6783	6784	6529	264499	253156	295440	149	200	6159	7239	4750	269761	282740	186695	144	182	4066	5569	6288	166791	198934	210395	119	141	8942	8703	9150	284431	245726	311044	204	207	0.195858111
1413624	1413698	1416085	1416130	+	bamA	PFLU_1278	PFLU_RS06315	outer membrane protein assembly factor BamA	39145	41300	43724	1718824	1790161	1858600	597	749	46028	42238	39693	1794713	1576006	1796044	539	721	40320	45078	40517	1765815	1760437	1592290	568	714	37086	42437	47828	1521303	1515687	1600187	542	647	54775	58627	54667	1742134	1655248	1858308	725	733	0.015260331
1416131	1416131	1416634	1416637	+	-	PFLU_1279	PFLU_RS06320	OmpH family outer membrane protein	12868	14578	14315	565052	631917	608522	952	1194	15556	13199	13066	606574	492515	591233	836	1117	12696	15680	14584	556041	612391	573139	919	1151	13221	15913	16468	542371	568378	550991	921	1099	18087	18834	16915	575264	531769	574998	1100	1112	0.293770127
1416638	1416638	1417693	1417693	+	-	PFLU_1280	PFLU_RS06325	UDP-3-O-(3-hydroxymyristoyl)glucosamine N-acyltransferase	11120	11866	12164	488283	514350	517088	382	479	13214	10569	10966	515237	394367	496209	331	443	10827	12362	10531	474167	482795	413879	344	432	10265	12022	13096	421076	429391	438172	341	406	14734	15938	14235	468624	450007	483901	438	442	0.268012091
1417694	1417805	1418245		+	fabZ	PFLU_1281	PFLU_RS06330	beta-hydroxyacyl-ACP dehydratase	2871	3382	3608	126098	146632	153367	257	322	2957	2596	2861	115336	96875	129458	192	258	2476	3220	2383	108456	125759	93675	197	247	2395	3620	3717	98265	129318	124376	224	266	3415	3425	3434	108625	96709	116752	240	243	0.316154136
	1418242	1419018	1419020	+	-	PFLU_1282	PFLU_RS06335	acyl-[acyl-carrier-protein]--UDP-N- acetylglucosamine O-acyltransferase	6482	6427	6584	284650	278574	279878	288	361	6360	5125	5249	247999	191236	237535	216	290	4863	6343	5678	212982	247725	223137	234	293	5345	6818	6950	219265	243520	232538	250	298	6245	6515	6311	198652	183962	214555	252	256	0.847601369
1419021	1419021	1420160		+	-	PFLU_1283	PFLU_RS06340	lipid-A-disaccharide synthase	4637	5050	4731	203635	218931	201137	145	182	4522	3718	3824	176355	138746	173030	106	142	3301	4604	4109	144581	179830	161491	113	142	3994	4899	5117	163850	174977	171221	125	149	4493	4982	4611	142916	140672	156752	127	128	0.759312211
	1420157	1420789	1420800	+	-	PFLU_1284	PFLU_RS06345	ribonuclease HII	2186	2200	2140	95987	95385	90985	118	148	2061	1765	1798	80390	65891	81364	89	119	1447	2000	2079	63371	78125	81736	94	117	1885	2193	2256	77351	78348	75505	101	121	2070	2270	2085	65858	64106	70902	104	105	0.357602676
1420868	1420868	1424389	1424503	+	-	PFLU_1285	PFLU_RS06350	DNA polymerase III subunit alpha	14747	14528	14679	647518	629729	623989	143	179	16383	13856	13568	638837	517023	613922	125	167	13499	15981	15401	591200	624132	605262	137	172	14440	16392	17398	592353	585478	582096	139	166	18182	19445	16942	578309	549011	575926	159	161	0.364642747
1424519	1424519	1425466	1425495	+	-	PFLU_1286	PFLU_RS06355	acetyl-CoA carboxylase carboxyltransferase subunit alpha	13349	14708	14971	586141	637514	636397	521	654	11645	10782	11298	454066	402325	511207	358	480	8070	14471	14749	353462	565160	579644	423	526	10244	16931	14475	420230	604736	484311	447	530	11437	11925	10331	363756	336681	351183	366	369	0.69694847
1425615	1425630	1426949	1427084	+	tilS	PFLU_1287	PFLU_RS06360	tRNA lysidine(34) synthetase TilS	934	894	953	41018	38783	40520	24	30	999	953	769	38959	35585	34817	20	27	789	821	976	34585	32071	38391	21	26	860	858	896	35278	30678	29989	20	24	1091	1338	1112	34708	37794	37822	27	27	0.87918219
1427085			1427131	+	-	#N/A	predictedRNA	-	301	443	495	13230	19238	21081	303	379	343	350	413	13388	13084	18732	237	320	363	527	340	15897	20590	13363	282	353	279	526	674	11467	18813	22579	320	374	691	655	612	21984	18509	20814	429	434	0.544996426
1427132	1427223	1428854	1428859	+	pyrG	PFLU_1289	PFLU_RS06365	CTP synthase	31768	36927	35676	1394905	1600608	1516487	735	921	37271	31302	30761	1453292	1167977	1391899	613	819	27456	38964	34249	1202461	1521701	1345958	665	831	34265	41191	44944	1405584	1471179	1503688	751	894	42145	46530	39795	1340447	1313713	1352767	810	818	0.008492452
1428860	1428860	1429705	1429862	+	-	PFLU_1290	PFLU_RS06370	2-dehydro-3-deoxyphosphooctonate aldolase	12215	14178	13421	536363	614555	570493	541	678	14650	12204	11890	571255	455381	538036	461	616	10121	15239	13253	443280	595156	520829	492	614	13372	14929	16342	548543	533210	546753	537	641	15475	16876	15229	492197	476479	517701	579	585	0.325155885
1429863	1429863	1431152	1431152	+	-	PFLU_1291	PFLU_RS06375	phosphopyruvate hydratase	26944	31156	29229	1183086	1350458	1242443	778	975	34071	33085	27493	1328490	1234484	1243995	739	983	24479	34932	33140	1072072	1364227	1302371	773	966	28395	34308	35125	1164784	1225354	1175171	772	921	37676	40027	34106	1198285	1130104	1159394	892	901	0.001263297
1431153	1431333	1431611		+	-	PFLU_1292	PFLU_RS06380	cell division protein FtsB	931	1176	1198	40918	50980	50958	136	170	1184	1183	1258	46194	44168	56949	130	175	1126	1430	870	49347	55864	34196	132	166	816	1089	1321	33473	38901	44203	117	139	1586	1541	1495	50473	43533	50850	170	173	0.471360034
	1431608	1432315	1432340	+	-	PFLU_1293	PFLU_RS06385	2-C-methyl-D-erythritol 4-phosphate cytidylyltransferase	1707	1631	1761	74978	70715	74883	82	103	2032	1769	1764	79240	66042	79852	79	105	1644	1958	1545	72036	76477	60746	78	98	1431	1741	1928	58709	62188	64517	73	87	2043	2349	2045	65004	66331	69524	93	94	0.559710382
1433337	1433332	1432436	1432416	-	-	PFLU_1294	PFLU_RS06390	LysR family transcriptional regulator	473	378	406	20781	16423	17260	16	20	522	595	376	20353	22222	17018	16	22	492	471	477	21553	18407	18759	17	21	400	411	545	16415	14701	18249	15	18	527	528	519	16770	14921	17661	18	18	0.007341022
1433427	1433442	1434554	1434554	+	-	PFLU_1295	PFLU_RS06395	S-(hydroxymethyl)glutathione dehydrogenase/class III alcohol dehydrogenase	6209	5762	5012	272667	249756	213055	175	220	7463	7092	4764	291019	264630	215560	175	230	5470	6536	7017	239594	255264	275786	184	230	6192	6890	6104	254011	246090	204249	175	210	6453	7654	6235	205259	216116	211958	188	189	0.08036935
1434555	1434563	1435408	1435462	+	fghA	PFLU_1296	PFLU_RS06400	S-formylglutathione hydrolase	2568	2822	2587	112780	122345	109975	108	135	3275	3525	2552	127715	131556	115481	111	147	3070	3109	2830	134485	121453	111223	114	144	2584	3089	2935	106027	110328	98196	103	123	3429	3787	3312	109079	106929	112614	128	129	0.632745995
1435463	1435463	1435936		+	-	PFLU_1297	PFLU_RS06405	2-C-methyl-D-erythritol 2,4-cyclodiphosphate synthase	1526	1798	1781	67025	77961	75720	123	155	1813	1871	1589	70729	69819	71910	112	149	1486	2074	1802	65120	81001	70844	122	152	1384	2045	2237	56784	73045	74875	121	143	2023	2026	2030	64366	57211	69027	132	134	0.80954278
	1435933	1436991		+	-	PFLU_1298	PFLU_RS06410	tRNA pseudouridine(13) synthase TruD	4367	4483	4662	191787	194324	198209	146	183	5151	4563	4110	200870	170264	185972	131	175	4223	4727	4921	184964	184615	193400	141	177	4255	5083	5170	174569	181570	172995	139	166	4782	5655	4847	152092	159670	164787	148	149	0.23973841
	1436979	1437728		+	-	PFLU_1299	PFLU_RS06415	5'-nucleotidase SurE	4474	4910	4995	196486	212852	212342	220	276	5126	5571	4516	199875	207896	204359	204	272	4630	5234	5111	202800	204407	200858	215	270	4601	5815	6143	188771	207698	205537	224	267	6463	7199	6024	205578	203252	204781	270	272	0.151848114
	1437728	1438405	1438612	+	-	PFLU_1300	PFLU_RS06420	protein-L-isoaspartate(D-aspartate) O-methyltransferase	4241	4236	4553	186244	183642	193540	221	277	4684	4839	4243	182639	180570	191995	204	272	4507	4642	4137	197387	181318	162602	211	266	4040	4337	4860	165734	154932	162609	198	237	5345	6018	5536	170001	169932	188194	256	259	0.178486923
1438613	1438613	1439449	1439555	+	-	PFLU_1301	PFLU_RS06425	LysM peptidoglycan-binding domain-containing protein	5842	5497	5811	256525	238270	247020	235	295	7085	8069	5855	276289	301092	264948	253	335	6816	6655	6155	298533	259919	241897	252	318	5584	6571	7149	229095	234690	239209	234	279	11824	12475	12173	376085	352212	413796	448	454	0.02237014
1439556	1439556	1440560	1440589	+	-	PFLU_1302	PFLU_RS06430	RNA polymerase sigma factor RpoS	6008	4958	5837	263827	214933	248154	192	241	6916	8799	5972	269701	328342	270250	217	287	5978	6243	6631	261831	243823	260601	202	254	5636	7014	6619	231198	250513	221458	195	233	11935	12712	12106	379595	358918	411534	376	381	0.008243863
1441100	1440968	1440759	1440729	-	-	PFLU_1302A	PFLU_RS06435	cold-shock protein CapB	987	1264	1473	43348	54798	62638	203	255	1289	1076	1417	50260	40159	64139	181	245	1030	1498	1036	45147	58520	40723	183	229	945	1427	1671	38765	50971	55912	196	231	1189	1021	1180	37819	28848	40143	166	169	0.744121725
1441335	1441358	1441924	1441924	+	-	PFLU_1304	PFLU_RS06440	deoxycytidine triphosphate deaminase	5398	6902	6398	237054	299189	271979	379	475	6423	7297	6090	250444	272281	275591	352	469	5329	8218	6747	233398	320941	265168	386	481	5165	7611	7634	211879	271852	255440	366	434	7064	7281	6615	224686	205580	224874	380	385	0.165992751
1441925	1442033	1442245	1442446	+	-	PFLU_RS06450	PFLU_RS06445	hypothetical protein	773	906	909	33955	39292	38680	139	175	897	994	802	34999	37097	36307	127	169	827	999	991	36245	39047	38972	142	178	782	1117	1127	32083	39928	37714	144	171	1453	1729	1292	46221	48837	43933	216	217	0.577556213
	1442929	1442279	1442264	-	-	PFLU_1305	PFLU_RS06450	ligase-associated DNA damage response endonuclease PdeM	78	78	85	3465	3405	3619	4	5	86	85	76	3386	3191	3474	3	5	127	110	119	5563	4324	4687	5	7	83	111	130	3438	3972	4349	5	6	362	387	364	11519	10935	12395	17	17	0.135091235
1445466	1445409	1442929		-	-	PFLU_1306	PFLU_RS06455	ligase-associated DNA damage response DEXH box helicase	239	192	249	10507	8337	10623	3	3	214	265	235	8371	9897	10662	2	3	449	405	477	19700	15838	18749	5	7	453	580	582	18585	20731	19495	6	7	1541	2019	1600	49015	57019	54407	21	21	0.048349146
1446244	1446231	1445467	1445467	-	-	PFLU_1307	PFLU_RS06460	histidine/lysine/arginine/ornithine ABC transporter ATP-binding protein HisP	333	299	290	14648	12966	12331	13	17	254	303	255	9920	11331	11575	10	14	657	641	719	28804	25068	28282	28	35	1347	1801	1552	55266	64357	51932	62	74	1019	1147	858	32431	32409	29176	40	40	0.527691552
1447372	1447363	1446245	1446245	-	-	PFLU_1308	PFLU_RS06465	succinylglutamate desuccinylase/aspartoacylase family protein	398	434	405	17480	18812	17227	12	15	414	496	443	16173	18542	20054	12	16	946	973	1060	41442	38007	41668	28	36	1941	2523	2559	79660	90110	85617	63	76	1635	1955	1339	52032	55223	45548	45	45	0.021273801
	1448083	1447373	1447373	-	-	PFLU_1309	PFLU_RS06470	histidine ABC transporter permease HisM	165	214	194	7251	9285	8263	9	11	144	216	220	5630	8066	9957	8	11	452	519	449	19813	20297	17665	21	27	944	1335	1234	38725	47689	41300	50	59	793	931	685	25236	26312	23302	34	35	0.095909196
1448823	1448808	1448080		-	-	PFLU_1310	PFLU_RS06475	ABC transporter permease	161	158	184	7087	6878	7831	7	9	134	166	202	5229	6206	9158	6	9	511	511	428	22406	19965	16855	21	27	774	1249	1442	31780	44639	48251	48	57	866	1016	722	27552	28693	24572	36	36	0.09366106
1449701	1449645	1448866	1448866	-	-	PFLU_1311	PFLU_RS06480	ABC transporter substrate-binding protein	1723	1733	1978	75671	75130	84120	80	100	1360	1539	1691	53054	57453	76542	59	79	3470	5868	6327	151998	229176	248648	216	269	9970	17595	14179	409013	628445	474391	545	646	6732	7688	5441	214131	217073	184969	262	263	0.362024278
	1451500	1449866	1449866	-	-	PFLU_1312	PFLU_RS06485	ATP-dependent DNA ligase	69	90	77	3054	3914	3300	1	2	88	78	88	3437	2933	4012	1	2	114	137	113	5011	5369	4442	2	3	95	89	95	3897	3190	3200	1	2	329	439	340	10472	12405	11591	6	7	0.041736454
1452501	1452501	1451497		-	-	PFLU_1313	PFLU_RS06490	ligase-associated DNA damage response exonuclease	80	70	85	3533	3051	3618	2	3	61	55	65	2416	2057	2955	1	2	75	74	75	3316	2908	2954	2	3	81	69	99	3350	2467	3340	2	3	315	396	313	10038	11200	10661	10	10	0.20715749
1455360	1455190	1452749	1452711	-	-	PFLU_1314	PFLU_RS06495	penicillin acylase family protein	5162	5335	5285	226688	231274	224679	74	93	5416	6646	4865	211215	247983	220137	69	92	5232	5882	6036	229142	229716	237229	75	95	5516	5912	6649	226275	211177	222481	75	90	7302	8589	6792	232250	242502	230887	95	96	0.137969671
1456034	1456005	1455361	1455361	-	-	PFLU_1315	PFLU_RS06500	thiol:disulfide oxidoreductase	1707	1421	1809	74977	61613	76907	88	110	2065	2610	1300	80529	97400	58839	93	122	3740	1691	1797	163795	66063	70628	120	155	2060	1964	2548	84515	70169	85249	103	123	2912	3604	2404	92633	101756	81731	142	142	0.271379903
	1456672	1456472	1456352	-	-	PFLU_1317A	PFLU_RS06505	zinc chelation protein SecC	321	291	347	14121	12613	14751	54	68	349	354	343	13621	13222	15552	52	70	337	456	322	14778	17818	12673	59	75	284	417	405	11680	14921	13576	56	66	597	553	543	19015	15639	18477	86	88	0.007993387
1457168	1457151	1456669		-	-	PFLU_1318	PFLU_RS06510	hypothetical protein	366	330	334	16106	14309	14230	24	30	395	599	336	15421	22358	15238	27	36	465	391	427	20379	15280	16815	28	36	382	381	487	15692	13630	16318	26	31	698	856	713	22210	24172	24237	48	48	2.44E-05
1457645	1457641	1457171	1457169	-	-	PFLU_1319	PFLU_RS06515	YchJ family protein	557	583	549	24465	25285	23341	41	51	616	952	565	24053	35538	25574	45	60	612	607	720	26813	23714	28323	44	55	582	639	692	23900	22840	23161	41	49	954	1047	893	30363	29571	30361	63	63	0.060363502
1458150	1458143	1457646	1457646	-	-	PFLU_1320	PFLU_RS06520	hypothetical protein	717	758	790	31518	32862	33600	52	65	828	1159	758	32306	43263	34341	55	73	837	869	921	36682	33943	36196	56	71	813	931	1064	33358	33257	35617	57	68	1446	1607	1264	46017	45385	42984	89	89	0.112819057
1458334	1458334	1459029	1459029	+	-	PFLU_1321	PFLU_RS06525	OmpA family protein	35	29	54	1569	1259	2313	1	2	66	88	37	2578	3309	1692	2	3	42	55	66	1881	2157	2627	2	3	45	32	44	1872	1154	1495	1	2	130	153	186	4151	4325	6343	6	7	2.77E-09
1459155	1459177	1459935	1459944	+	-	PFLU_1322	PFLU_RS06530	collagen-like triple helix repeat-containing protein	1715	1428	1328	75341	61913	56488	67	85	1814	2511	1498	70749	93716	67815	77	102	1454	1761	1920	63707	68809	75477	72	91	1362	1563	1713	55886	55847	57337	62	74	1991	2155	1789	63334	60851	60818	80	81	0.081613248
1460501	1460501	1460037	1460035	-	-	PFLU_1323	PFLU_RS06535	membrane protein	337	384	335	14833	16645	14269	26	32	389	364	363	15179	13591	16453	24	32	308	353	349	13500	13822	13729	23	29	293	328	338	12058	11727	11310	21	25	254	285	275	8103	8059	9354	18	18	0.014338321
1460564	1460601	1462745	1462745	+	-	PFLU_1324	PFLU_RS06540	ATP-dependent DNA helicase DinG	5088	5176	5423	223444	224374	230546	84	105	5822	5359	4755	227038	199977	215187	74	99	4643	5444	5106	203364	212619	200667	76	95	5095	6003	6076	209033	214417	203310	81	97	5070	5722	4873	161258	161578	165672	75	75	0.226386985
1462746	1462834	1465131	1465204	+	-	PFLU_1325	PFLU_RS06545	beta-agarase	3691	3579	3346	162069	155158	142257	53	66	4503	3128	3084	175579	116746	139581	46	62	3424	3440	3375	149959	134351	132667	48	60	3827	3737	3662	157026	133481	122525	49	59	3744	4420	3687	119092	124813	125340	53	53	0.834956206
1465213	1465214	1466359	1466502	+	-	PFLU_1326	PFLU_RS06550	EstA family serine hydrolase	6036	6494	6866	265052	281484	291870	194	243	6320	6794	6608	246441	253535	299009	173	232	6531	7637	5882	286036	298254	231156	188	237	5140	6851	7594	210847	244704	254091	174	206	8898	9464	8710	283007	267204	296090	243	246	0.237291425
1466503	1466503	1467648	1467648	+	-	PFLU_1327	PFLU_RS06555	OmpA family protein	9867	9785	10200	433248	424140	433576	299	375	11346	10456	8867	442417	390165	401247	269	358	8953	11111	11872	392112	433937	466567	300	375	9890	11739	11002	405699	419301	368122	289	347	13305	15355	11959	423173	433543	406526	365	367	0.212405538
1467649	1467676	1468323	1468407	+	pdxH	PFLU_1328	PFLU_RS06560	pyridoxamine 5'-phosphate oxidase	3691	3923	3882	162079	170061	165037	204	255	4297	3861	3662	167579	144078	165735	183	245	3613	4382	3942	158232	171141	154917	198	249	3489	4111	4024	143161	146835	134661	182	218	5017	5557	4712	159572	156910	160189	243	245	0.483814448
1468620	1468620	1468360	1468352	-	-	PFLU_1329	PFLU_RS06565	hypothetical protein	98	55	53	4326	2419	2286	9	11	156	251	121	6090	9368	5487	20	26	67	92	263	2938	3606	10342	17	21	147	66	61	6060	2372	2055	10	13	178	64	66	5666	1829	2254	12	12	5.93E-35
1468778	1468778	1469242	1469262	+	-	PFLU_1330	PFLU_RS06570	glycine zipper 2TM domain-containing protein	10643	10383	10468	467335	450068	445001	778	976	10415	8946	9790	406105	333802	442978	631	847	4623	8225	6074	202492	321228	238715	439	546	6201	10995	9101	254392	392703	304514	575	682	7853	7167	7052	249787	202365	239742	488	495	0.46454912
1470838	1470834	1469659	1469551	-	nhaA	PFLU_1332	PFLU_RS06575	Na+/H+ antiporter NhaA	2559	2900	2912	112382	125728	123819	81	102	3050	3988	2799	118934	148810	126671	84	111	2956	3006	3032	129477	117410	119174	82	103	2561	2970	3184	105076	106079	106528	75	90	2923	3190	2923	92986	90090	99377	79	80	0.584628365
1471041	1471051	1472145	1472149	+	-	PFLU_1333	PFLU_RS06580	PLP-dependent cysteine synthase family protein	1137	873	911	49964	37873	38743	30	38	1148	1124	887	44796	41958	40169	29	38	843	1300	1413	36956	50799	55552	34	43	1060	1374	928	43510	49085	31066	31	37	1610	1694	1518	51216	47846	51605	45	45	0.406720942
1473820	1473820	1472207	1471963	-	-	PFLU_1334	PFLU_RS06585	NAD(P)/FAD-dependent oxidoreductase	8253	8895	8465	362389	385549	359840	182	228	9424	7338	7264	367489	273826	328705	149	200	6913	9014	8360	302759	352045	328545	162	203	8362	10397	10442	343041	371351	349378	184	219	8935	10116	8707	284188	285633	296000	177	178	0.341819256
1474599	1474599	1473928	1473822	-	-	PFLU_1335	PFLU_RS06590	membrane protein	929	1094	998	40799	47444	42422	51	64	1125	1432	944	43898	53462	42751	52	69	1002	1241	1199	43921	48491	47155	55	69	999	1150	1360	41006	41107	45516	53	63	1567	1757	1426	49857	49617	48505	72	73	0.221581565
1475295	1475295	1474696	1474689	-	-	PFLU_1336	PFLU_RS06595	short chain dehydrogenase	140	116	147	6151	5052	6252	7	9	150	165	149	5876	6168	6782	7	10	146	131	158	6402	5126	6222	7	9	144	134	155	5936	4817	5216	7	8	220	230	208	7027	6513	7081	11	11	0.006469728
1475400	1475400	1476308	1476325	+	-	PFLU_1337	PFLU_RS06600	LysR family transcriptional regulator	253	288	270	11149	12487	11498	10	12	253	377	245	9874	14081	11114	9	12	296	249	289	12991	9732	11364	9	12	252	255	332	10359	9129	11127	9	11	349	368	322	11105	10407	10946	11	11	0.028871367
	1476790	1476305	1476298	-	-	PFLU_1338	PFLU_RS06605	DoxX family protein	89	69	65	3925	3023	2778	5	6	96	76	62	3769	2858	2829	4	6	65	75	79	2876	2939	3122	4	6	65	93	94	2683	3321	3169	5	6	105	121	97	3363	3426	3321	6	6	0.09045514
	1477563	1476787		-	-	PFLU_1339	PFLU_RS06610	DUF2063 domain-containing protein	85	86	92	3766	3753	3921	3	4	88	94	95	3447	3518	4300	3	4	69	88	100	3047	3454	3963	3	4	84	86	121	3446	3095	4051	3	4	134	174	130	4263	4934	4421	5	5	0.094338077
1478438	1478438	1477560		-	-	PFLU_1340	PFLU_RS06615	DUF692 domain-containing protein	131	130	159	5762	5652	6772	5	6	158	131	134	6184	4896	6104	4	6	143	157	139	6295	6145	5492	5	6	116	186	182	4792	6673	6122	5	6	259	340	253	8268	9621	8616	10	10	0.107163701
1478758	1478758	1478462	1478439	-	-	PFLU_1341	PFLU_RS06620	DUF2282 domain-containing protein	173	161	176	7606	6980	7523	19	24	165	170	164	6456	6356	7427	16	22	157	243	235	6917	9497	9237	23	28	170	224	211	7006	8027	7065	20	24	464	554	446	14761	15657	15190	50	51	0.159509866
1479631	1479631	1478930	1478917	-	-	PFLU_1342	PFLU_RS06625	ABC transporter ATP-binding protein	4874	4936	5332	214021	213985	226650	248	310	4013	4329	4796	156483	161531	217014	188	254	2558	3378	4034	112068	131956	158531	152	191	3921	4286	6448	160857	153096	215744	212	251	2501	2559	2927	79568	72249	99498	117	119	0.797562226
	1480400	1479633	1479632	-	livG	PFLU_1343	PFLU_RS06630	ABC transporter ATP-binding protein	5611	5321	5735	246389	230677	243806	249	312	4485	5105	5412	174885	190495	244901	196	264	2847	3874	4802	124726	151295	188713	161	201	4743	5667	8065	194579	202415	269843	244	289	3121	3172	3148	99279	89557	107021	126	128	0.587082196
	1481650	1480397		-	livM	PFLU_1344	PFLU_RS06635	high-affinity branched-chain amino acid ABC transporter permease LivM	6934	6890	7505	304480	298653	319030	195	245	5414	5977	6778	211117	223023	306700	145	196	3837	5027	5551	168071	196345	218146	123	154	6546	7239	10172	268529	258564	340338	194	230	3619	4045	3883	115106	114226	132019	94	96	0.822183559
1482799	1482570	1481647		-	-	PFLU_1345	PFLU_RS06640	high-affinity branched-chain amino acid ABC transporter permease LivH	5004	5316	5908	219728	230448	251165	201	253	3874	4027	5376	151085	150262	243292	144	196	2839	3883	3893	124340	151663	152995	123	154	4298	5567	8651	176327	198851	289446	204	239	2924	2976	2986	93002	84044	101510	99	100	0.98237115
1484252	1483927	1482800	1482800	-	-	PFLU_1346	PFLU_RS06645	branched-chain amino acid ABC transporter substrate-binding protein	35540	33604	37751	1560535	1456580	1604710	1089	1365	27922	33899	37935	1088737	1264875	1716465	890	1202	20063	27762	37155	878662	1084214	1460141	810	1011	38460	44572	64528	1577667	1591931	2158912	1332	1574	21799	23509	22007	693339	663743	748098	614	622	0.01101428
1484256	1484269	1484571	1484806	+	-	PFLU_1347	PFLU_RS06650	DUF2288 domain-containing protein	1243	1449	1488	54587	62824	63276	158	198	1428	1392	1373	55696	51969	62162	139	186	1266	1713	1176	55467	66933	46224	148	185	968	1287	1546	39727	45971	51724	127	151	1629	1460	1525	51831	41225	51843	156	159	0.818233224
	1487058	1484881	1484881	-	-	PFLU_1348	PFLU_RS06655	hypothetical protein	35	29	27	1573	1282	1149	0	0	43	68	48	1701	2550	2214	0	0	49	47	38	2175	1844	1502	0	0	1000	1298	1103	41057	46384	36932	15	19	165	222	149	5272	6292	5084	2	2	1.89E-10
1489527	1489527	1487263	1487263	-	-	PFLU_1349	PFLU_RS06660	EAL domain-containing protein	217	142	198	9539	6167	8456	2	3	246	266	178	9614	9946	8069	3	4	170	180	261	7476	7063	10262	2	3	294	287	279	12064	10268	9364	3	4	618	688	722	19664	19433	24573	9	9	2.93E-04
1490031	1490031	1489666	1489653	-	-	PFLU_1350	PFLU_RS06665	YkgJ family cysteine cluster protein	42	37	36	1866	1636	1565	3	4	37	42	48	1468	1600	2210	3	4	27	53	34	1195	2078	1366	3	4	27	49	67	1147	1771	2272	4	4	61	63	92	1958	1795	3136	6	6	0.084540148
1490251	1490284	1491630	1491630	+	-	PFLU_1351	PFLU_RS06670	MFS transporter	62	57	71	2739	2494	3053	1	2	68	72	83	2666	2716	3795	1	2	137	191	156	6037	7493	6144	3	4	94	122	171	3861	4390	5742	2	3	269	281	250	8556	7935	8515	6	6	0.00175566
1494612	1494596	1491750	1491710	-	-	PFLU_1352	PFLU_RS06675	RNA polymerase-associated protein RapA	19677	21834	20062	863988	946400	852810	248	311	23692	18669	17477	923803	696615	790811	211	282	16140	19956	20361	706890	779349	800193	213	267	21392	22514	25108	877516	804138	840055	246	295	19015	21090	19185	604785	595456	652179	214	216	0.41358486
1494812	1494816	1495157	1495218	+	-	PFLU_1353	PFLU_RS06680	hypothetical protein	57	38	39	2540	1673	1671	4	5	59	71	36	2315	2683	1637	4	6	82	92	111	3611	3611	4373	9	11	225	196	166	9234	7016	5555	17	21	497	584	318	15838	16494	10821	42	42	0.002597366
	1496335	1495154		-	-	PFLU_1354	PFLU_RS06685	aminotransferase class V-fold PLP-dependent enzyme	82	78	73	3631	3383	3122	2	2	85	106	83	3338	3972	3790	2	3	88	78	77	3879	3056	3038	2	2	83	72	90	3410	2577	3028	2	2	118	130	123	3783	3675	4196	3	3	0.004646843
	1496802	1496332		-	-	PFLU_1355	PFLU_RS06690	RidA family protein	33	31	35	1456	1368	1505	2	3	43	46	38	1678	1717	1732	2	3	42	32	51	1866	1260	2007	2	3	38	35	38	1573	1282	1288	2	2	55	67	50	1754	1893	1733	3	3	0.005084949
1497759	1497759	1496893	1496893	-	-	PFLU_1356	PFLU_RS06695	LysR family transcriptional regulator	273	242	271	12024	10498	11529	10	13	229	333	303	8934	12457	13710	10	13	246	321	284	10795	12545	11161	10	13	262	322	343	10769	11511	11496	10	12	386	425	372	12300	12008	12661	14	14	0.014571825
1497874	1497890	1498051	1498123	+	-	#N/A	PFLU_RS31245	hypothetical protein	19	14	14	868	632	632	3	4	30	33	20	1171	1259	919	5	6	24	12	17	1055	483	691	3	4	23	24	25	945	892	860	4	5	32	34	36	1041	966	1228	6	6	1.45E-06
1499955	1499951	1498476	1498448	-	-	PFLU_1359	PFLU_RS06705	inorganic phosphate transporter	9806	11789	11199	430590	511005	476056	255	320	11846	10399	9637	461911	388032	436083	217	290	9694	11225	9825	424556	438405	386111	224	282	10088	12290	13550	413839	438965	453359	247	294	12389	13437	12543	394036	379391	426397	267	270	0.344928078
1500685	1500466	1500266	1500084	-	-	PFLU1361	PFLU_RS06710	hypothetical protein	157	161	184	6910	6990	7860	28	36	192	233	209	7501	8700	9484	31	42	252	233	214	11057	9135	8441	37	47	192	214	240	7907	7676	8031	32	39	334	359	316	10649	10158	10754	51	52	1.11E-04
1500959	1501030	1501872	1501872	+	-	PFLU_1361	PFLU_RS06715	IclR family transcriptional regulator	892	728	681	39183	31554	28962	31	39	976	1009	754	38091	37684	34151	32	43	654	814	989	28666	31823	38901	31	39	897	824	999	36833	29463	33443	32	39	989	1155	994	31468	32622	33798	38	38	0.147224534
1501873	1502018	1503358	1503358	+	-	PFLU_1362	PFLU_RS06720	aromatic acid/H+ symport family MFS transporter	454	419	431	19937	18194	18355	11	14	394	510	424	15368	19044	19214	9	13	284	386	365	12443	15083	14356	8	10	275	361	565	11317	12921	18913	9	10	341	318	369	10877	8980	12558	7	8	0.187268439
1503587	1503623	1504480		+	-	PFLU_1363	PFLU_RS06725	CoA transferase subunit A	281	300	266	12351	13004	11321	11	14	333	417	322	13017	15568	14578	12	16	311	257	310	13660	10068	12207	11	13	299	342	458	12301	12240	15344	13	15	689	1258	562	21928	35544	19128	30	29	1.87E-04
	1504480	1505259		+	-	PFLU_1364	PFLU_RS06730	CoA-transferase subunit beta	297	241	248	13065	10481	10548	11	14	270	374	232	10548	13961	10535	11	14	248	243	263	10891	9509	10358	10	13	251	270	416	10321	9678	13940	12	14	574	944	476	18275	26660	16212	26	26	0.015476944
	1505259	1506458	1506458	+	pcaF	PFLU_1365	PFLU_RS06735	3-oxoadipyl-CoA thiolase	458	410	498	20117	17773	21184	13	16	454	614	398	17734	22913	18011	12	16	505	430	488	22121	16823	19180	12	16	478	437	604	19608	15642	20223	12	15	911	1375	783	28987	38843	26640	26	26	0.159040934
1506459	1506476	1507180	1507181	+	pcaH	PFLU_1366	PFLU_RS06740	protocatechuate 3,4-dioxygenase subunit beta	460	402	468	20211	17438	19935	21	27	472	508	406	18437	18987	18388	19	26	489	386	496	21422	15078	19504	20	26	476	488	603	19561	17454	20180	22	27	771	1055	632	24546	29801	21512	35	35	0.170029585
1507182	1507182	1507748	1507783	+	pcaG	PFLU_1367	PFLU_RS06745	protocatechuate 3,4-dioxygenase subunit alpha	374	384	408	16429	16664	17381	23	29	404	438	376	15758	16349	17035	21	28	412	340	428	18063	13297	16837	22	28	406	358	555	16658	12812	18577	23	28	710	895	559	22594	25283	19028	39	39	0.024489018
1507918	1507925	1509220	1509220	+	-	PFLU_1368	PFLU_RS06750	MFS transporter	906	619	819	39818	26836	34831	20	26	727	945	709	28364	35274	32110	18	24	783	860	1282	34319	33592	50411	24	30	885	847	1207	36315	30278	40394	23	27	1567	1849	1534	49841	52214	52147	39	39	0.779253328
1509221	1509231	1510595	1510595	+	-	PFLU_1369	PFLU_RS06755	3-carboxy-cis,cis-muconate cycloisomerase	1502	1159	1432	65972	50248	60905	34	43	1304	1687	1307	50869	62956	59142	31	42	1499	1437	1879	65677	56150	73857	37	47	1426	1414	1976	58495	50529	66121	35	42	2741	3265	2800	87196	92181	95180	66	67	0.639695923
1510596	1510606	1511397	1511452	+	pcaD	PFLU_1370	PFLU_RS06760	3-oxoadipate enol-lactonase	862	645	746	37860	27968	31738	32	41	717	908	683	27969	33907	30925	29	39	869	766	1038	38096	29920	40817	36	45	797	847	1068	32727	30259	35763	34	41	1632	1849	1575	51921	52221	53566	65	66	0.717786503
1511453	1511453	1511851	1512482	+	pcaC	PFLU_1371	PFLU_RS06765	4-carboxymuconolactone decarboxylase	513	447	507	22560	19406	21580	42	53	512	507	494	19970	18933	22361	38	51	573	562	655	25106	21953	25773	48	60	503	611	634	20634	21838	21225	44	53	993	1138	990	31602	32143	33681	80	81	0.381052902
1512776	1512776	1511892	1511892	-	-	PFLU_1372	PFLU_RS06770	polysaccharide deacetylase family protein	176	153	189	7743	6640	8062	6	8	184	137	184	7185	5136	8363	5	7	176	207	174	7717	8084	6847	6	8	148	186	190	6086	6649	6379	6	7	277	281	235	8821	7942	8012	9	9	0.142721547
	1514393	1512936		-	-	PFLU_1373	PFLU_RS06775	hemolysin	79	98	113	3506	4267	4840	2	2	117	124	81	4597	4633	3685	2	2	111	91	118	4869	3570	4671	2	2	126	129	110	5175	4615	3709	2	3	172	232	167	5491	6577	5697	4	4	0.03446859
	1516234	1514696		-	-	PFLU_1374	PFLU_RS06780	hemolysin	65	51	58	2867	2235	2502	1	1	70	78	56	2755	2921	2543	1	1	90	65	81	3943	2542	3218	1	2	68	100	92	2798	3571	3095	1	2	137	140	104	4358	3962	3568	2	2	0.003344087
	1517576	1516326	1516326	-	-	PFLU_1375	PFLU_RS06785	outer membrane porin, OprD family	171	129	187	7541	5602	7963	4	5	195	189	136	7611	7077	6165	4	5	118	152	182	5202	5962	7162	3	4	134	195	200	5507	6984	6699	4	5	188	234	175	5995	6624	5953	4	4	0.039942789
1519352	1519341	1517731	1517577	-	-	PFLU_1376	PFLU_RS06790	J domain-containing protein	4323	3718	4009	189820	161173	170422	86	107	4358	4398	3461	169928	164101	156639	76	101	2643	3738	4058	115750	146013	159475	69	87	3692	4760	4142	151485	170028	138588	79	95	4881	5735	4714	155256	161934	160247	98	98	0.47523483
1521067	1521050	1519353	1519353	-	-	PFLU_1377	PFLU_RS06795	molecular chaperone HscC	9088	7732	8218	399045	335174	349353	169	212	9374	7996	6453	365520	298371	292015	141	187	5476	7449	8670	239849	290941	340746	136	171	8356	9925	8701	342787	354506	291113	161	194	9408	11217	8806	299250	316698	299355	178	179	0.325102986
	1522659	1521202	1521195	-	-	PFLU_1378	PFLU_RS06800	AdeC/AdeK/OprM family multidrug efflux complex outer membrane factor	15619	17630	16152	685828	764179	686584	389	488	21263	17978	13615	829081	670833	616072	365	483	19225	22361	25304	841980	873291	994442	494	619	20684	19909	19288	848501	711071	645325	418	504	32356	31820	26203	1029112	898387	890740	638	644	0.265437922
1525820	1525817	1522656		-	-	PFLU_1379	PFLU_RS06805	multidrug efflux RND transporter permease subunit	26443	29089	26749	1161093	1260864	1137055	299	375	37649	27949	21561	1467996	1042865	975617	277	367	33917	37538	39150	1485422	1466001	1538571	376	473	33224	28979	28140	1362891	1035041	941490	290	352	55272	51846	45653	1757934	1463790	1551897	497	503	0.00279276
1527947	1526966	1525821	1525821	-	-	PFLU_1380	PFLU_RS06810	efflux RND transporter periplasmic adaptor subunit	11370	13181	12024	499271	571323	511110	367	460	16102	12621	9604	627866	470924	434566	337	446	16067	16546	18211	703661	646208	715669	477	600	15396	14516	14315	631578	518452	478944	392	473	25846	24878	20893	822052	702397	710223	643	649	0.161545364
1527188	1527253	1527885	1527929	+	-	PFLU_1381	PFLU_RS06815	TetR family transcriptional regulator	673	723	623	29572	31379	26522	36	46	868	645	536	33874	24096	24259	32	43	700	788	711	30677	30785	27962	37	47	715	953	824	29358	34059	27588	40	47	941	866	789	29940	24477	26833	42	42	0.653044028
1528312	1528312	1529667		+	-	PFLU_1382	PFLU_RS06820	phenylacetate--CoA ligase family protein	764	633	755	33574	27453	32114	18	22	696	822	724	27163	30673	32760	16	22	698	816	885	30594	31871	34805	19	23	669	753	931	27478	26927	31166	17	21	1322	1398	1423	42065	39483	48400	31	31	0.564197865
	1529664	1530218	1530218	+	-	PFLU_1383	PFLU_RS06825	alpha/beta hydrolase	172	128	166	7593	5583	7071	9	12	131	180	148	5115	6740	6718	8	11	162	203	159	7095	7938	6258	10	12	133	146	194	5456	5228	6492	8	10	333	313	346	10597	8855	11793	18	18	0.160903237
1530280	1530722	1532197		+	-	PFLU_1384	PFLU_RS06830	anthranilate synthase component I family protein	2025	1868	2005	88947	80989	85249	45	57	2601	2284	1664	101420	85250	75323	44	59	2754	1813	1772	120629	70813	69656	46	58	2050	2115	2070	84124	75567	69261	43	51	4852	5031	4518	154325	142056	153608	100	101	0.658898563
	1532194	1532787	1532787	+	-	PFLU_1385	PFLU_RS06835	aminodeoxychorismate/anthranilate synthase component II	800	774	734	35143	33571	31209	44	56	1071	975	641	41772	36385	29041	45	60	1120	829	767	49071	32399	30159	49	62	854	877	868	35036	31348	29043	44	53	2033	2152	1849	64684	60764	62875	104	105	0.219766541
1532788	1532873	1533640	1533660	+	-	PFLU_1386	PFLU_RS06840	LuxR family transcriptional regulator	407	443	438	17876	19210	18642	19	24	629	459	418	24561	17137	18955	19	26	689	427	339	30197	16698	13333	20	26	440	457	495	18073	16337	16563	18	22	1086	1054	1029	34564	29775	34989	42	43	0.014380011
1534791	1534788	1533733	1533733	-	-	PFLU_1387	PFLU_RS06845	alkene reductase	1849	2047	1949	81222	88737	82864	63	79	2306	2330	2241	89952	86961	101413	65	87	1833	2864	2382	80276	111882	93630	72	90	2255	2876	2525	92540	102753	84486	73	88	2893	3856	2566	92015	108887	87250	90	90	0.420527618
1535998	1535985	1534819	1534804	-	-	PFLU_1388	PFLU_RS06850	MFS transporter	634	767	785	27873	33277	33370	21	26	845	804	804	32955	30010	36404	21	28	624	955	753	27367	37306	29611	21	26	692	923	863	28395	32974	28876	21	25	917	1109	911	29185	31315	30984	25	26	0.272569336
1536344	1536325	1535999	1535999	-	-	PFLU_1389	PFLU_RS06855	transcriptional regulator	149	206	211	6581	8954	8973	19	24	175	216	207	6851	8079	9406	18	24	165	299	202	7239	11683	7966	22	27	212	277	252	8717	9916	8447	23	27	242	313	267	7709	8854	9109	25	26	0.03629647
[truncated: 4,652 more rows]
[truncated: 19 more columns]
