# Supplementary material for: Evolutionary innovation through transcription factor rewiring in microbes is shaped by levels of transcription factor activity, expression, and existing connectivity
Source: PLoS Biol. 2023 Oct 23;21(10):e3002348. doi: 10.1371/journal.pbio.3002348 (PMC10621929; doi:10.1371/journal.pbio.3002348)
Supplement: S7 File — (CSV) [file pbio.3002348.s014.csv]

PseudoCAP ID	dfleQdntrC	PFLU1131-del15	dfleQntrB-T97P	Product	Grouping
PFLU_4734	0.161427854	2.071837523	3.9	flagella basal body P-ring formation protein FlgA	F
PFLU_4731	0.309652194	4.224172706	3.6	flagellar basal body rod protein FlgB	F
PFLU_4730	-0.094175771	3.514951702	4.4	flagellar basal body rod protein FlgC	F
PFLU_4729	0.061478131	3.452565508	4.4	flagellar hook assembly protein FlgD	F
PFLU_4728	-0.05608699	3.267262877	4.4	flagellar hook protein FlgE	F
PFLU_4442	0.094491266	1.525563044	0.8	PAS domain-containing sensor histidine kinase	F
PFLU_4441	0.838912473	1.551897757	0.1	sigma-54-dependent Fis family transcriptional regulator	F
PFLU_4440	0.737447871	2.984859067	1.9	flagellar hook-basal body complex protein FliE	F
PFLU_4439	0.664032664	2.731069229	1.7	flagellar basal body M-ring protein FliF	F
PFLU_4438	0.488356288	2.787620605	1.6	flagellar motor switch protein FliG	F
PFLU_4437	0.411682448	2.747221076	1.7	flagellar assembly protein FliH	F
PFLU_4436	0.513838877	2.626747958	1.7	flagellar protein export ATPase FliI	F
PFLU_4435	0.685102941	2.248267074	1.5	flagella biosynthesis chaperone FliJ	F
PFLU_4430	-0.038986355	1.058463335	2	flagellar hook-length control protein FliK	F
PFLU_4429	0.112058839	3.132091929	3.7	flagellar basal body-associated protein FliL	F
PFLU_4428	0.072844017	2.362089689	3	flagellar motor switch protein FliM	F
PFLU_4427	-0.183441412	2.462262291	3.1	flagellar motor switch protein FliN	F
PFLU_4426	0.067604534	2.468028991	2.6	flagellar biosynthetic protein FliO	F
PFLU_4425	-0.091803587	1.733463445	2.2	flagellar biosynthetic protein FliP	F
PFLU_4424	-0.048100454	1.703077891	2.8	flagellar biosynthetic protein FliQ	F
PFLU_4423	-0.077211582	2.139420845	1.9	flagellar type III secretion system protein FliR	F
PFLU_4422	0.077039671	1.880967632	1.8	flagellar biosynthesis protein FlhB	F
PFLU_0882	-0.034176764	0.011923516	0.5	RNA polymerase factor sigma-54	N
PFLU_3423	0.031107055	0.283337444	0.4	ABC transporter permease	N
PFLU_3422	0.027925143	0.106808998	0.7	branched-chain amino acid ABC transporter permease	N
PFLU_3421	-0.378502865	0.057041138	0.5	branched-chain amino acid ABC transporter permease	N
PFLU_3420	-0.350493897	0.020142614	0.4	ABC transporter ATP-binding protein	N
PFLU_2326	0.121550408	1.83644283	4.1	FMN-binding glutamate synthase family protein	N
PFLU_2325	0.167582418	1.233910639	4	protein glxC	N
PFLU_2324	0.34167889	1.379390778	4.5	glutamine amidotransferase	N
PFLU_2323	0.788093971	2.220615809	2.6	type III glutamate--ammonia ligase	N
PFLU_5953	0.106532674	0.178775336	3	P-II family nitrogen regulator	N
PFLU_5952	0.092163274	0.712924181	6.4	ammonium transporter	N
PFLU_5906	-0.003495299	1.815482846	5.9	amino acid ABC transporter ATP-binding protein	N
PFLU_5905	0.155435828	1.541681297	5.7	amino acid ABC transporter permease	N
PFLU_5904	0.420861124	3.303614657	7.5	amino acid ABC transporter permease	N
PFLU_5903	-0.840873579	3.254804805	8.5	amino acid ABC transporter substrate-binding protein	N
PFLU_4955	-0.580411062	-1.231933137	1.2	MFS transporter	N
PFLU_4644	0.031939948	0.948811279	3.3	Asp/Glu/hydantoin racemase	N
PFLU_4609	-0.124965042	2.860696978	2.3	NarK/NasA family nitrate transporter	N
PFLU_4607	-0.33808577	2.067887244	5.3	nitrate ABC transporter substrate-binding protein	N
PFLU_4099	0.236479532	0.135299402	1.9	ABC transporter substrate-binding protein	N
PFLU_4098	0.301847414	0.007866051	1.8	amino acid ABC transporter permease	N
PFLU_4097	0.179743404	0.052278768	0.8	amino acid ABC transporter ATP-binding protein	N
PFLU_4026	0.261589407	2.616143412	4.8	nitrogen assimilation transcriptional regulator	N
PFLU_3584	-0.456138449	-0.087211211	3.165151249	amino acid ABC transporter ATP-binding protein	N
PFLU_3583	-0.291526015	0.434079424	4.711588844	amino acid ABC transporter permease	N
PFLU_3582	-0.151017942	0.14469244	4.689266168	amino acid ABC transporter substrate-binding protein	N
PFLU_3426	0.192289061	0.468378506	3.619772642	reductase	N
PFLU_3425	0.685126676	1.601968071	3.954827561	nitrite reductase large subunit	N
PFLU_2620	0.641595329	0.473978266	3.115739764	amino acid ABC transporter ATP-binding protein	N
PFLU_2619	0.036836894	-0.203940895	4.119747594	amino acid ABC transporter permease	N
PFLU_2618	0.537668512	0.406374504	3.680774875	amino acid ABC transporter permease	N
PFLU_2617	0.222778833	0.01836893	3.672934778	ABC transporter substrate-binding protein	N
PFLU_2337	0.039711626	2.782459117	5.217128793	histidine kinase	N
PFLU_2056	0.094154887	1.698940318	2.099686177	monooxygenase	N
PFLU_1991	0.035538678	-0.411576847	0.287604443	polysaccharide deacetylase	N
PFLU_1747	-0.044091396	2.665758736	1.644916331	ammonium transporter	N
PFLU_1138	-0.444235213	-0.363367776	-1.1	amino acid ABC transporter permease	N
PFLU_1137	-0.453938764	-0.371095558	-1.3	ABC transporter permease subunit	N
PFLU_1136	-0.457280655	-0.324695287	-1.3	amino acid ABC transporter ATP-binding protein	N
PFLU_1003	-0.307391443	-0.082129285	6.635124743	amino acid ABC transporter ATP-binding protein	N
PFLU_1002	-0.322298792	-0.193513668	7.299146279	amino acid ABC transporter permease	N
PFLU_1001	-0.292265136	-0.048917203	8.223746309	amino acid ABC transporter permease	N
PFLU_1000	-0.384519542	-0.313928656	8.902329466	amino acid ABC transporter substrate-binding protein	N
PFLU_0588	0.249706773	3.418686991	8.741978648	urea ABC transporter substrate-binding protein	N
PFLU_0587	-0.093319822	3.433426965	7.053790482	urea ABC transporter permease subunit UrtB	N
PFLU_0586	-0.209457703	2.386559839	6.642684477	urea ABC transporter permease subunit UrtC	N
PFLU_0585	0.083084786	1.638149794	6.869463432	urea ABC transporter ATP-binding protein UrtD	N
PFLU_0584	-0.057124189	1.471057168	6.762401972	urea ABC transporter ATP-binding subunit UrtE	N
PFLU_0583	0.075689458	0.057997168	3.642204571	urease accessory protein	N
PFLU_0563	0.46923334	2.058186389	6.951842333	urease accessory protein UreE	N
PFLU_0562	0.067791365	2.455074417	4.451796579	urease accessory protein UreF	N
PFLU_0561	-0.147672246	2.303646214	5.940176008	urease accessory protein UreG	N
PFLU_0554	-0.073540537	1.368254284	6.547963664	high-affinity branched-chain amino acid ABC transporter permease LivM	N
PFLU_0553	-0.023425384	1.567685754	6.565710491	branched-chain amino acid ABC transporter permease	N
PFLU_0551	0.14233342	1.56378129	7.166451543	branched-chain amino acid ABC transporter substrate-binding protein	N
PFLU_0348	-0.103212308	0.757484148	2.556319784	type I glutamate--ammonia ligase	N
PFLU_5678	0.011294715	0.266550401	6.545134997	GlxA family transcriptional regulator	other
PFLU_5248	0.573751459	1.568683458	0.543028899	BON domain-containing protein	other
PFLU_5240	-0.10908345	-0.098077689	0.068865175	2-amino-4-hydroxy-6- hydroxymethyldihydropteridine diphosphokinase	other
PFLU_5239	-0.108678899	-0.036508459	-0.3	polynucleotide adenylyltransferase PcnB	other
PFLU_5193	0.274351077	0.772994243	4.861659552	helix-turn-helix domain-containing protein	other
PFLU_4833	0.209857293	0.971091878	-0.4	PA2169 family four-helix-bundle protein	other
PFLU_4818	-0.022746848	2.571331669	4.101698899	hypothetical protein	other
PFLU_4742	0.424161018	0.631369914	-0.6	hypothetical protein	other
PFLU_4741	0.305344872	0.37748015	-1.1	hypothetical protein	other
PFLU_4727	-0.011828535	0.51524016	-0.3	hypothetical protein	other
PFLU_4717	0.363521611	1.456178085	1.615279508	C4-dicarboxylate transporter	other
PFLU_4666	0.278205335	0.653132196	4.949879131	circularly permuted type 2 ATP-grasp protein	other
PFLU_4665	0.332819522	0.740009034	4.283294715	alpha-E domain-containing protein	other
PFLU_4664	-0.151633584	0.478036141	4.610340997	transglutaminase family protein	other
PFLU_4643	-0.18497495	-0.031648271	2.139983482	NCS1 family nucleobase:cation symporter-1	other
PFLU_4611	-0.436523425	1.220295021	2.462628339	uroporphyrinogen-III C-methyltransferase	other
PFLU_4610	0.267417112	1.508401552	2.257687741	bifunctional protein-serine/threonine kinase/phosphatase	other
PFLU_4608	0.135372193	2.451140472	5.34792427	ANTAR domain-containing protein	other
PFLU_4518	0.159925095	0.516727268	6.662098433	NCS1 family nucleobase:cation symporter-1	other
PFLU_4334	0.871166298	2.16074188	-1.5	DUF3509 domain-containing protein	other
PFLU_4306	0.153032965	0.272038124	0	GGDEF domain-containing protein	other
PFLU_4161	-0.166198831	-0.409251713	-2.3	asparaginase	other
PFLU_4100	0.233753287	0.01043201	1.460758969	GntR family transcriptional regulator	other
PFLU_4096	-0.031116711	-0.187528445	1.252472278	gamma-glutamyltransferase family protein	other
PFLU_3746	0.071530731	1.412414406	0.595689452	ABC transporter ATP-binding protein	other
PFLU_3745	0.148762192	0.913809724	-0.1	ABC transporter ATP-binding protein	other
PFLU_3744	-0.065898224	0.967187791	0.718601776	sugar ABC transporter permease	other
PFLU_3743	0.002043864	0.79312041	0.296692213	carbohydrate ABC transporter permease	other
PFLU_3742	1.081621959	1.048277206	0.015916415	membrane protein	other
PFLU_3741	0.080374243	0.263487328	0.051408578	carbohydrate ABC transporter substrate-binding protein	other
PFLU_3585	-0.185929616	0.079270424	2.384785449	FAD-binding oxidoreductase	other
PFLU_3419	-0.147046782	-0.297841324	1.104273985	acyl-CoA synthetase	other
PFLU_3136	-0.141940255	0.82349785	5.950141951	alpha-E domain-containing protein	other
PFLU_3135	0.019619739	1.045400251	6.312209087	circularly permuted type 2 ATP-grasp protein	other
PFLU_2803	0.041125085	1.448659707	6.136730204	aldehyde dehydrogenase	other
PFLU_2802	0.234220265	1.883543963	3.108143368	(2Fe-2S)-binding protein	other
PFLU_2791	0.003729172	1.790418221	1.429723931	aliphatic sulfonate ABC transporter substrate-binding protein	other
PFLU_2790	-0.206069804	1.358906436	0.5232501	ABC transporter permease	other
PFLU_2789	0.053437812	1.425884168	1.80170748	ABC transporter ATP-binding protein	other
PFLU_2730	0.348960133	2.157295848	1.893427839	dimethyl sulfone monooxygenase SfnG	other
PFLU_2701	0.205198037	1.037186414	0.524923318	hypothetical protein	other
PFLU_2700	-0.260291211	0.002144975	1.209092725	hypothetical protein	other
PFLU_2629	0.044141504	0.495395933	-0.7	GntP family permease	other
PFLU_2628	0.262754186	0.172419495	-1	3-hydroxybutyrate dehydrogenase	other
PFLU_2621	0.237637138	0.174417797	1.839404285	RidA family protein	other
PFLU_2573	-0.010843082	0.085447416	0.248793599	hypothetical protein	other
PFLU_2385	0.116903087	2.14402182	3.584912967	dehydrogenase	other
PFLU_2384	0.09058352	2.190781776	3.55533174	hydroxypyruvate isomerase	other
PFLU_2383	-0.16991219	1.636358391	2.541315247	sugar ABC transporter substrate-binding protein	other
PFLU_2339	0.449887323	2.537621192	5.682771598	diguanylate cyclase	other
PFLU_2338	0.098328617	2.305975897	4.71089028	DNA-binding response regulator	other
PFLU_2224	-0.039153966	1.424298808	1.750113804	alpha/beta hydrolase	other
PFLU_2223	0.096455385	1.429636172	2.57898186	ABC transporter ATP-binding protein	other
PFLU_2222	0.114810624	1.354964772	1.978921921	ABC transporter permease	other
PFLU_2221	0.175743603	2.277818815	3.083743366	ABC transporter permease	other
PFLU_2220	-0.009200044	2.697526983	3.717672146	ABC transporter substrate-binding protein	other
PFLU_2219	-0.175534256	0.846100192	1.241720188	tetratricopeptide repeat protein	other
PFLU_2218	0.058622178	2.387245212	2.616804576	S58 family peptidase	other
PFLU_2216	0.055595559	1.288041383	0.720446763	TonB-dependent receptor	other
PFLU_2215	0.295225718	1.641250384	0.831329075	LLM class flavin-dependent oxidoreductase	other
PFLU_2214	0.15945884	1.070657416	0.866171393	stationary-phase survival protein	other
PFLU_2213	-0.036534124	1.25594796	1.233479423	LLM class flavin-dependent oxidoreductase	other
PFLU_2212	-0.105839828	1.007433396	2.747501694	LLM class flavin-dependent oxidoreductase	other
PFLU_2211	0.146963402	0.307993197	0.2	LLM class flavin-dependent oxidoreductase	other
PFLU_2210	0.042578181	0.140304233	0.4	LLM class flavin-dependent oxidoreductase	other
PFLU_2058	-0.408619941	2.453958143	3.3	FMN reductase	other
PFLU_2057	0.107325615	2.155536383	1.7	alkanesulfonate monooxygenase, FMNH(2)-dependent	other
PFLU_2055	0.065742632	1.144153412	0.2	sigma-54-dependent Fis family transcriptional regulator	other
PFLU_2039	0.29423499	0.731129438	4.4	extracellular solute-binding protein	other
PFLU_2038	0.427504325	0.529283991	3.8	alkaline phosphatase family protein	other
PFLU_2037	0.037793358	0.417913304	2.9	ABC transporter permease subunit	other
PFLU_2036	-0.110504869	0.480587269	2.2	ABC transporter permease	other
PFLU_2035	0.043629399	0.523400773	3.6	ABC transporter ATP-binding protein	other
PFLU_2034	0.219754254	0.118496983	0.9	HAD-IB family hydrolase	other
PFLU_1992	0.156616297	-0.477837682	0.3	amidase	other
PFLU_1990	-0.175740794	-0.594598165	0.8	MFS transporter	other
PFLU_1989	-0.294146296	-0.621083451	0.1	SDR family oxidoreductase	other
PFLU_1988	-0.225027332	-0.453482569	-0.1	SDR family oxidoreductase	other
PFLU_1987	-0.015979807	-0.050895503	-0.4	GTP-binding protein	other
PFLU_1984	0.021988856	0.235824096	0.3	NADH:flavin oxidoreductase	other
PFLU_1630	0.206120809	0.227979108	0.9	LuxR family transcriptional regulator	other
PFLU_1629	0.062732018	-0.067370379	0.1	L-amino acid amidase	other
PFLU_1139	-0.334798523	-0.3315919	-1.2	glutamate/aspartate ABC transporter substrate-binding protein	other
PFLU_1033	-0.137465049	0.399305268	4	DUF3509 domain-containing protein	other
PFLU_0709	-0.146835862	0.268920128	1.5	RNA polymerase sigma factor	other
PFLU_0560	-0.389463786	1.603311625	6	protein hupE	other
PFLU_0556	-0.024331273	1.425867993	6.4	ABC transporter ATP-binding protein	other
PFLU_0555	-0.174373185	1.251777521	6.4	ABC transporter ATP-binding protein	other
PFLU_0541	0.01421369	0.263230167	3	transglutaminase family protein	other
PFLU_0469	0.34001078	2.076863385	2.7	sugar ABC transporter substrate-binding protein	other
PFLU_0446	0.063202923	0.146011074	0.9	K+/H+ antiporter NhaP2	other
PFLU_0445	-0.036684708	-0.008040564	0.5	mechanosensitive channel MscK	other
PFLU_0444	-0.143527521	-0.240755584	0.5	YdiU family protein	other
PFLU_0091	0.419734662	1.087758765	-1.2	hypothetical protein	other
PFLU_0089	0.843599753	1.504021137	-1.3	hypothetical protein	other
PFLU_1129	-0.306688472	1.769971465	2.2	alpha/beta fold hydrolase	other
PFLU_1128	-0.337703996	1.838793239	1.6	aminotransferase class III-fold pyridoxal phosphate-dependent enzyme	other
PFLU_1127	-0.452256255	1.764495178	1.9	2,3-diketo-5-methylthio-1-phosphopentane phosphatase	other
PFLU_1126	-0.366226956	2.052223142	-0.4	MipA/OmpV family protein	other
PFLU_1125	-0.358161451	2.200874029	3.6	fatty acid desaturase	other
PFLU_1124	-0.437843598	1.694073512	3.6	transporter	other
PFLU_1123	-0.496516739	1.768389514	3.7	transporter	other
PFLU_1122	-0.464837715	1.956151761	2.9	hypothetical protein	other
