# Supplementary material for: Evolutionary innovation through transcription factor rewiring in microbes is shaped by levels of transcription factor activity, expression, and existing connectivity
Source: PLoS Biol. 2023 Oct 23;21(10):e3002348. doi: 10.1371/journal.pbio.3002348 (PMC10621929; doi:10.1371/journal.pbio.3002348)
Supplement: S8 File — (CSV) [file pbio.3002348.s015.csv]

Strain	TTE
dfleQ 1st-step	116
dfleQ 1st-step	90
dfleQ 1st-step	116
dfleQ 1st-step	140
dfleQ 1st-step	64
dfleQ 1st-step	92
dfleQ 1st-step	140
dfleQ 1st-step	64
dfleQ 1st-step	92
dfleQ 1st-step	116
dfleQ 1st-step	118
dfleQ 1st-step	48
dfleQ 1st-step	68
dfleQ 1st-step	140
dfleQ 1st-step	48
dfleQ 1st-step	162
dfleQ 1st-step	144
dfleQ 1st-step	112
dfleQ 1st-step	64
dfleQ 1st-step	92
dfleQ 1st-step	90
dfleQ 2nd-step	71
dfleQ 2nd-step	56
dfleQ 2nd-step	71
dfleQ 2nd-step	64
dfleQ 2nd-step	65
dfleQ 2nd-step	64
dfleQ 2nd-step	50
dfleQ 2nd-step	56
dfleQ 2nd-step	54
dfleQ 2nd-step	74
dfleQ 2nd-step	74
dfleQ 2nd-step	75
dfleQ 2nd-step	89
dfleQ 2nd-step	65
dfleQ 2nd-step	64
dfleQ 2nd-step	63
dfleQ 2nd-step	71.5
dfleQ 2nd-step	73
dfleQ 2nd-step	88
dfleQ 2nd-step	88
dfleQ 2nd-step	121
dfleQ 2nd-step	121
dfleQ 2nd-step	137
dfleQ 2nd-step	137
dfleQntrC 2nd-step	51
dfleQntrC 2nd-step	43
dfleQntrC 2nd-step	51
dfleQntrC 2nd-step	43
dfleQntrC 2nd-step	68
dfleQntrC 2nd-step	51
dfleQntrC 2nd-step	68
dfleQntrC 2nd-step	43
dfleQntrC 2nd-step	43
dfleQntrC 2nd-step	72
dfleQntrC 2nd-step	41
dfleQntrC 2nd-step	41
dfleQntrC 2nd-step	41
dfleQntrC 2nd-step	41
dfleQntrC 2nd-step	47
dfleQntrC 2nd-step	47
dfleQntrC 2nd-step	47
dfleQntrC 2nd-step	47
dfleQntrC 2nd-step	47
dfleQntrC 2nd-step	65
dfleQntrC 2nd-step	65
dfleQntrC 2nd-step	70
dfleQntrC 2nd-step	71.5
dfleQntrC 2nd-step	88
dfleQntrC 1st-step	304
dfleQntrC 1st-step	259
dfleQntrC 1st-step	186
dfleQntrC 1st-step	600
dfleQntrC 1st-step	593
dfleQntrC 1st-step	111
dfleQntrC 1st-step	170
dfleQntrC 1st-step	120
dfleQntrC 1st-step	362
dfleQntrC 1st-step	984
dfleQntrC 1st-step	385
dfleQntrC 1st-step	599
dfleQntrC 1st-step	645
dfleQntrC 1st-step	987
