# Supplementary material for: Evolutionary innovation through transcription factor rewiring in microbes is shaped by levels of transcription factor activity, expression, and existing connectivity
Source: PLoS Biol. 2023 Oct 23;21(10):e3002348. doi: 10.1371/journal.pbio.3002348 (PMC10621929; doi:10.1371/journal.pbio.3002348)
Supplement: S9 File — (CSV) [file pbio.3002348.s016.csv]

Strain	Motility
PFLU1131-del15	0.26618705
PFLU1131-del15	0.287769784
PFLU1131-del15	0.345323741
PFLU1131-del15	0.316546763
PFLU1131-del15	0.348920863
PFLU1131-del15	0.309352518
dfleQ ntrB-T97P	0.978636896
dfleQ ntrB-T97P	0.926581741
dfleQ ntrB-T97P	0.936992773
dfleQ ntrB-T97P	0.957814834
dfleQ ntrB-T97P	0.975166552
dfleQ ntrB-T97P	1.013340332
dfleQ ntrB-T97P	1.110509953
dfleQ ntrB-T97P	1.006399645
dfleQ ntrB-T97P	1.044573424
dfleQ ntrB-T97P	1.044573424
dfleQ ntrB-T97P	1.013340332
dfleQ ntrB-T97P	1.013340332
dfleQ ntrB-T97P	1.033762668
dfleQ ntrB-T97P	0.948294101
dfleQ ntrB-T97P	0.891315057
dfleQ ntrB-T97P	1.050042395
dfleQ ntrB-T97P	0.988993419
dfleQ ntrB-T97P	1.066322122
