# Supplementary material for: Evolutionary innovation through transcription factor rewiring in microbes is shaped by levels of transcription factor activity, expression, and existing connectivity
Source: PLoS Biol. 2023 Oct 23;21(10):e3002348. doi: 10.1371/journal.pbio.3002348 (PMC10621929; doi:10.1371/journal.pbio.3002348)
Supplement: S10 File — (CSV) [file pbio.3002348.s017.csv]

Strain	Rep	Time (s)	OD595 (blank adjusted)
dfleQdntrC	Rep1	0	0
dfleQdntrC	Rep1	3609.66	0.00075
dfleQdntrC	Rep1	7219.09	0.00295
dfleQdntrC	Rep1	10828.55	0.00795
dfleQdntrC	Rep1	14437.97	0.02125
dfleQdntrC	Rep1	18047.46	0.05075
dfleQdntrC	Rep1	21656.96	0.1122
dfleQdntrC	Rep1	25266.46	0.21675
dfleQdntrC	Rep1	28875.91	0.2993
dfleQdntrC	Rep1	32485.43	0.3706
dfleQdntrC	Rep1	36094.85	0.4414
dfleQdntrC	Rep1	39704.34	0.49855
dfleQdntrC	Rep1	43313.85	0.55385
dfleQdntrC	Rep1	46923.36	0.6038
dfleQdntrC	Rep1	50532.86	0.6633
dfleQdntrC	Rep1	54142.28	0.7011
dfleQdntrC	Rep1	57751.76	0.7325
dfleQdntrC	Rep1	61361.19	0.76365
dfleQdntrC	Rep1	64970.68	0.79045
dfleQdntrC	Rep1	68580.11	0.81895
dfleQdntrC	Rep1	72189.55	0.84115
dfleQdntrC	Rep1	75798.94	0.86985
dfleQdntrC	Rep1	79408.46	0.89095
dfleQdntrC	Rep1	83017.93	0.91155
dfleQdntrC	Rep1	86627.62	0.92885
dfleQdntrC	Rep2	0	0
dfleQdntrC	Rep2	3609.66	0.00065
dfleQdntrC	Rep2	7219.09	0.00335
dfleQdntrC	Rep2	10828.55	0.00965
dfleQdntrC	Rep2	14437.97	0.02455
dfleQdntrC	Rep2	18047.46	0.05715
dfleQdntrC	Rep2	21656.96	0.1279
dfleQdntrC	Rep2	25266.46	0.22035
dfleQdntrC	Rep2	28875.91	0.2938
dfleQdntrC	Rep2	32485.43	0.3623
dfleQdntrC	Rep2	36094.85	0.4215
dfleQdntrC	Rep2	39704.34	0.47115
dfleQdntrC	Rep2	43313.85	0.51935
dfleQdntrC	Rep2	46923.36	0.5632
dfleQdntrC	Rep2	50532.86	0.606
dfleQdntrC	Rep2	54142.28	0.6388
dfleQdntrC	Rep2	57751.76	0.6922
dfleQdntrC	Rep2	61361.19	0.71725
dfleQdntrC	Rep2	64970.68	0.73635
dfleQdntrC	Rep2	68580.11	0.76605
dfleQdntrC	Rep2	72189.55	0.78265
dfleQdntrC	Rep2	75798.94	0.80615
dfleQdntrC	Rep2	79408.46	0.82535
dfleQdntrC	Rep2	83017.93	0.84095
dfleQdntrC	Rep2	86627.62	0.85605
dfleQdntrC	Rep3	0	0
dfleQdntrC	Rep3	3609.66	0.00315
dfleQdntrC	Rep3	7219.09	0.00585
dfleQdntrC	Rep3	10828.55	0.01325
dfleQdntrC	Rep3	14437.97	0.03035
dfleQdntrC	Rep3	18047.46	0.06675
dfleQdntrC	Rep3	21656.96	0.1414
dfleQdntrC	Rep3	25266.46	0.23265
dfleQdntrC	Rep3	28875.91	0.299
dfleQdntrC	Rep3	32485.43	0.3581
dfleQdntrC	Rep3	36094.85	0.4202
dfleQdntrC	Rep3	39704.34	0.47445
dfleQdntrC	Rep3	43313.85	0.51305
dfleQdntrC	Rep3	46923.36	0.5516
dfleQdntrC	Rep3	50532.86	0.5927
dfleQdntrC	Rep3	54142.28	0.6283
dfleQdntrC	Rep3	57751.76	0.6709
dfleQdntrC	Rep3	61361.19	0.70525
dfleQdntrC	Rep3	64970.68	0.72025
dfleQdntrC	Rep3	68580.11	0.74785
dfleQdntrC	Rep3	72189.55	0.75705
dfleQdntrC	Rep3	75798.94	0.78095
dfleQdntrC	Rep3	79408.46	0.79785
dfleQdntrC	Rep3	83017.93	0.82205
dfleQdntrC	Rep3	86627.62	0.83315
dfleQdntrC	Rep4	0	0
dfleQdntrC	Rep4	3609.66	0.00175
dfleQdntrC	Rep4	7219.09	0.00465
dfleQdntrC	Rep4	10828.55	0.01075
dfleQdntrC	Rep4	14437.97	0.02505
dfleQdntrC	Rep4	18047.46	0.05715
dfleQdntrC	Rep4	21656.96	0.1257
dfleQdntrC	Rep4	25266.46	0.20575
dfleQdntrC	Rep4	28875.91	0.2806
dfleQdntrC	Rep4	32485.43	0.3437
dfleQdntrC	Rep4	36094.85	0.4062
dfleQdntrC	Rep4	39704.34	0.45405
dfleQdntrC	Rep4	43313.85	0.49425
dfleQdntrC	Rep4	46923.36	0.5411
dfleQdntrC	Rep4	50532.86	0.5763
dfleQdntrC	Rep4	54142.28	0.6065
dfleQdntrC	Rep4	57751.76	0.6476
dfleQdntrC	Rep4	61361.19	0.68565
dfleQdntrC	Rep4	64970.68	0.71045
dfleQdntrC	Rep4	68580.11	0.73145
dfleQdntrC	Rep4	72189.55	0.74815
dfleQdntrC	Rep4	75798.94	0.77025
dfleQdntrC	Rep4	79408.46	0.78515
dfleQdntrC	Rep4	83017.93	0.80095
dfleQdntrC	Rep4	86627.62	0.81635
dfleQdntrC	Rep5	0	0
dfleQdntrC	Rep5	3609.66	0.00095
dfleQdntrC	Rep5	7219.09	0.00335
dfleQdntrC	Rep5	10828.55	0.00925
dfleQdntrC	Rep5	14437.97	0.02215
dfleQdntrC	Rep5	18047.46	0.05085
dfleQdntrC	Rep5	21656.96	0.1157
dfleQdntrC	Rep5	25266.46	0.20345
dfleQdntrC	Rep5	28875.91	0.2844
dfleQdntrC	Rep5	32485.43	0.3442
dfleQdntrC	Rep5	36094.85	0.4059
dfleQdntrC	Rep5	39704.34	0.45825
dfleQdntrC	Rep5	43313.85	0.50615
dfleQdntrC	Rep5	46923.36	0.5511
dfleQdntrC	Rep5	50532.86	0.5904
dfleQdntrC	Rep5	54142.28	0.6286
dfleQdntrC	Rep5	57751.76	0.6744
dfleQdntrC	Rep5	61361.19	0.71215
dfleQdntrC	Rep5	64970.68	0.73705
dfleQdntrC	Rep5	68580.11	0.75255
dfleQdntrC	Rep5	72189.55	0.76775
dfleQdntrC	Rep5	75798.94	0.79405
dfleQdntrC	Rep5	79408.46	0.80755
dfleQdntrC	Rep5	83017.93	0.82695
dfleQdntrC	Rep5	86627.62	0.84165
dfleQdntrC	Rep6	0	0.00E+00
dfleQdntrC	Rep6	3609.66	0.00175
dfleQdntrC	Rep6	7219.09	0.00395
dfleQdntrC	Rep6	10828.55	0.00995
dfleQdntrC	Rep6	14437.97	0.02265
dfleQdntrC	Rep6	18047.46	0.05215
dfleQdntrC	Rep6	21656.96	0.1142
dfleQdntrC	Rep6	25266.46	0.20155
dfleQdntrC	Rep6	28875.91	0.2778
dfleQdntrC	Rep6	32485.43	0.3444
dfleQdntrC	Rep6	36094.85	0.4011
dfleQdntrC	Rep6	39704.34	0.44485
dfleQdntrC	Rep6	43313.85	0.48695
dfleQdntrC	Rep6	46923.36	0.5376
dfleQdntrC	Rep6	50532.86	0.5651
dfleQdntrC	Rep6	54142.28	0.6007
dfleQdntrC	Rep6	57751.76	0.644
dfleQdntrC	Rep6	61361.19	0.68415
dfleQdntrC	Rep6	64970.68	0.71095
dfleQdntrC	Rep6	68580.11	0.73145
dfleQdntrC	Rep6	72189.55	0.73855
dfleQdntrC	Rep6	75798.94	0.76385
dfleQdntrC	Rep6	79408.46	0.78205
dfleQdntrC	Rep6	83017.93	0.79825
dfleQdntrC	Rep6	86627.62	0.81475
dfleQ ntrB-T97P	Rep1	0	0
dfleQ ntrB-T97P	Rep1	3609.66	0
dfleQ ntrB-T97P	Rep1	7219.09	0.00025
dfleQ ntrB-T97P	Rep1	10828.55	0.00065
dfleQ ntrB-T97P	Rep1	14437.97	0.00215
dfleQ ntrB-T97P	Rep1	18047.46	0.00425
dfleQ ntrB-T97P	Rep1	21656.96	0.0087
dfleQ ntrB-T97P	Rep1	25266.46	0.01615
dfleQ ntrB-T97P	Rep1	28875.91	0.0286
dfleQ ntrB-T97P	Rep1	32485.43	0.0531
dfleQ ntrB-T97P	Rep1	36094.85	0.1018
dfleQ ntrB-T97P	Rep1	39704.34	0.16755
dfleQ ntrB-T97P	Rep1	43313.85	0.27265
dfleQ ntrB-T97P	Rep1	46923.36	0.327
dfleQ ntrB-T97P	Rep1	50532.86	0.3796
dfleQ ntrB-T97P	Rep1	54142.28	0.4096
dfleQ ntrB-T97P	Rep1	57751.76	0.4362
dfleQ ntrB-T97P	Rep1	61361.19	0.47785
dfleQ ntrB-T97P	Rep1	64970.68	0.50395
dfleQ ntrB-T97P	Rep1	68580.11	0.52145
dfleQ ntrB-T97P	Rep1	72189.55	0.54765
dfleQ ntrB-T97P	Rep1	75798.94	0.57185
dfleQ ntrB-T97P	Rep1	79408.46	0.59475
dfleQ ntrB-T97P	Rep1	83017.93	0.62305
dfleQ ntrB-T97P	Rep1	86627.62	0.65485
dfleQ ntrB-T97P	Rep2	0	0
dfleQ ntrB-T97P	Rep2	3609.66	0
dfleQ ntrB-T97P	Rep2	7219.09	0.00025
dfleQ ntrB-T97P	Rep2	10828.55	0.00125
dfleQ ntrB-T97P	Rep2	14437.97	0.00275
dfleQ ntrB-T97P	Rep2	18047.46	0.00505
dfleQ ntrB-T97P	Rep2	21656.96	0.011
dfleQ ntrB-T97P	Rep2	25266.46	0.02015
dfleQ ntrB-T97P	Rep2	28875.91	0.0372
dfleQ ntrB-T97P	Rep2	32485.43	0.0799
dfleQ ntrB-T97P	Rep2	36094.85	0.1296
dfleQ ntrB-T97P	Rep2	39704.34	0.18315
dfleQ ntrB-T97P	Rep2	43313.85	0.26565
dfleQ ntrB-T97P	Rep2	46923.36	0.3179
dfleQ ntrB-T97P	Rep2	50532.86	0.3561
dfleQ ntrB-T97P	Rep2	54142.28	0.3917
dfleQ ntrB-T97P	Rep2	57751.76	0.424
dfleQ ntrB-T97P	Rep2	61361.19	0.46075
dfleQ ntrB-T97P	Rep2	64970.68	0.49195
dfleQ ntrB-T97P	Rep2	68580.11	0.50935
dfleQ ntrB-T97P	Rep2	72189.55	0.53415
dfleQ ntrB-T97P	Rep2	75798.94	0.56935
dfleQ ntrB-T97P	Rep2	79408.46	0.59955
dfleQ ntrB-T97P	Rep2	83017.93	0.62665
dfleQ ntrB-T97P	Rep2	86627.62	0.64805
dfleQ ntrB-T97P	Rep3	0	0
dfleQ ntrB-T97P	Rep3	3609.66	0.00025
dfleQ ntrB-T97P	Rep3	7219.09	0.00145
dfleQ ntrB-T97P	Rep3	10828.55	0.00225
dfleQ ntrB-T97P	Rep3	14437.97	0.00365
dfleQ ntrB-T97P	Rep3	18047.46	0.00715
dfleQ ntrB-T97P	Rep3	21656.96	0.0134
dfleQ ntrB-T97P	Rep3	25266.46	0.02465
dfleQ ntrB-T97P	Rep3	28875.91	0.0446
dfleQ ntrB-T97P	Rep3	32485.43	0.0994
dfleQ ntrB-T97P	Rep3	36094.85	0.1566
dfleQ ntrB-T97P	Rep3	39704.34	0.23065
dfleQ ntrB-T97P	Rep3	43313.85	0.30855
dfleQ ntrB-T97P	Rep3	46923.36	0.36
dfleQ ntrB-T97P	Rep3	50532.86	0.3863
dfleQ ntrB-T97P	Rep3	54142.28	0.4196
dfleQ ntrB-T97P	Rep3	57751.76	0.4407
dfleQ ntrB-T97P	Rep3	61361.19	0.49195
dfleQ ntrB-T97P	Rep3	64970.68	0.50675
dfleQ ntrB-T97P	Rep3	68580.11	0.52675
dfleQ ntrB-T97P	Rep3	72189.55	0.55005
dfleQ ntrB-T97P	Rep3	75798.94	0.56645
dfleQ ntrB-T97P	Rep3	79408.46	0.58945
dfleQ ntrB-T97P	Rep3	83017.93	0.60805
dfleQ ntrB-T97P	Rep3	86627.62	0.63595
dfleQ ntrB-T97P	Rep4	0	0
dfleQ ntrB-T97P	Rep4	3609.66	0.00025
dfleQ ntrB-T97P	Rep4	7219.09	0.00085
dfleQ ntrB-T97P	Rep4	10828.55	0.00165
dfleQ ntrB-T97P	Rep4	14437.97	0.00335
dfleQ ntrB-T97P	Rep4	18047.46	0.00595
dfleQ ntrB-T97P	Rep4	21656.96	0.012
dfleQ ntrB-T97P	Rep4	25266.46	0.02155
dfleQ ntrB-T97P	Rep4	28875.91	0.0403
dfleQ ntrB-T97P	Rep4	32485.43	0.0909
dfleQ ntrB-T97P	Rep4	36094.85	0.1368
dfleQ ntrB-T97P	Rep4	39704.34	0.19445
dfleQ ntrB-T97P	Rep4	43313.85	0.28815
dfleQ ntrB-T97P	Rep4	46923.36	0.3365
dfleQ ntrB-T97P	Rep4	50532.86	0.3705
dfleQ ntrB-T97P	Rep4	54142.28	0.4037
dfleQ ntrB-T97P	Rep4	57751.76	0.4273
dfleQ ntrB-T97P	Rep4	61361.19	0.47125
dfleQ ntrB-T97P	Rep4	64970.68	0.48455
dfleQ ntrB-T97P	Rep4	68580.11	0.50235
dfleQ ntrB-T97P	Rep4	72189.55	0.53185
dfleQ ntrB-T97P	Rep4	75798.94	0.57165
dfleQ ntrB-T97P	Rep4	79408.46	0.59285
dfleQ ntrB-T97P	Rep4	83017.93	0.61145
dfleQ ntrB-T97P	Rep4	86627.62	0.63415
dfleQ ntrB-T97P	Rep5	0	0
dfleQ ntrB-T97P	Rep5	3609.66	0
dfleQ ntrB-T97P	Rep5	7219.09	0.00035
dfleQ ntrB-T97P	Rep5	10828.55	0.00135
dfleQ ntrB-T97P	Rep5	14437.97	0.00285
dfleQ ntrB-T97P	Rep5	18047.46	0.00525
dfleQ ntrB-T97P	Rep5	21656.96	0.0108
dfleQ ntrB-T97P	Rep5	25266.46	0.01975
dfleQ ntrB-T97P	Rep5	28875.91	0.0358
dfleQ ntrB-T97P	Rep5	32485.43	0.0765
dfleQ ntrB-T97P	Rep5	36094.85	0.1359
dfleQ ntrB-T97P	Rep5	39704.34	0.20205
dfleQ ntrB-T97P	Rep5	43313.85	0.28475
dfleQ ntrB-T97P	Rep5	46923.36	0.3332
dfleQ ntrB-T97P	Rep5	50532.86	0.368
dfleQ ntrB-T97P	Rep5	54142.28	0.3967
dfleQ ntrB-T97P	Rep5	57751.76	0.428
dfleQ ntrB-T97P	Rep5	61361.19	0.46345
dfleQ ntrB-T97P	Rep5	64970.68	0.49605
dfleQ ntrB-T97P	Rep5	68580.11	0.51405
dfleQ ntrB-T97P	Rep5	72189.55	0.53665
dfleQ ntrB-T97P	Rep5	75798.94	0.55825
dfleQ ntrB-T97P	Rep5	79408.46	0.58115
dfleQ ntrB-T97P	Rep5	83017.93	0.60295
dfleQ ntrB-T97P	Rep5	86627.62	0.62245
dfleQ ntrB-T97P	Rep6	0	0
dfleQ ntrB-T97P	Rep6	3609.66	5.00E-05
dfleQ ntrB-T97P	Rep6	7219.09	0.00045
dfleQ ntrB-T97P	Rep6	10828.55	0.00105
dfleQ ntrB-T97P	Rep6	14437.97	0.00225
dfleQ ntrB-T97P	Rep6	18047.46	0.00405
dfleQ ntrB-T97P	Rep6	21656.96	0.0077
dfleQ ntrB-T97P	Rep6	25266.46	0.01405
dfleQ ntrB-T97P	Rep6	28875.91	0.0252
dfleQ ntrB-T97P	Rep6	32485.43	0.0483
dfleQ ntrB-T97P	Rep6	36094.85	0.1028
dfleQ ntrB-T97P	Rep6	39704.34	0.15435
dfleQ ntrB-T97P	Rep6	43313.85	0.21895
dfleQ ntrB-T97P	Rep6	46923.36	0.2911
dfleQ ntrB-T97P	Rep6	50532.86	0.3451
dfleQ ntrB-T97P	Rep6	54142.28	0.3717
dfleQ ntrB-T97P	Rep6	57751.76	0.402
dfleQ ntrB-T97P	Rep6	61361.19	0.43505
dfleQ ntrB-T97P	Rep6	64970.68	0.47445
dfleQ ntrB-T97P	Rep6	68580.11	0.49395
dfleQ ntrB-T97P	Rep6	72189.55	0.51725
dfleQ ntrB-T97P	Rep6	75798.94	0.53935
dfleQ ntrB-T97P	Rep6	79408.46	0.56365
dfleQ ntrB-T97P	Rep6	83017.93	0.58965
dfleQ ntrB-T97P	Rep6	86627.62	0.60815
PFLU1131-del15	Rep1	0	0
PFLU1131-del15	Rep1	3609.66	5.00E-05
PFLU1131-del15	Rep1	7219.09	0.00125
PFLU1131-del15	Rep1	10828.55	0.00455
PFLU1131-del15	Rep1	14437.97	0.01215
PFLU1131-del15	Rep1	18047.46	0.02775
PFLU1131-del15	Rep1	21656.96	0.0626
PFLU1131-del15	Rep1	25266.46	0.13485
PFLU1131-del15	Rep1	28875.91	0.2349
PFLU1131-del15	Rep1	32485.43	0.3092
PFLU1131-del15	Rep1	36094.85	0.3912
PFLU1131-del15	Rep1	39704.34	0.46265
PFLU1131-del15	Rep1	43313.85	0.52855
PFLU1131-del15	Rep1	46923.36	0.5863
PFLU1131-del15	Rep1	50532.86	0.6544
PFLU1131-del15	Rep1	54142.28	0.712
PFLU1131-del15	Rep1	57751.76	0.7544
PFLU1131-del15	Rep1	61361.19	0.78485
PFLU1131-del15	Rep1	64970.68	0.82175
PFLU1131-del15	Rep1	68580.11	0.85215
PFLU1131-del15	Rep1	72189.55	0.87785
PFLU1131-del15	Rep1	75798.94	0.90555
PFLU1131-del15	Rep1	79408.46	0.93105
PFLU1131-del15	Rep1	83017.93	0.94755
PFLU1131-del15	Rep1	86627.62	0.97205
PFLU1131-del15	Rep2	0	0
PFLU1131-del15	Rep2	3609.66	0.00055
PFLU1131-del15	Rep2	7219.09	0.00295
PFLU1131-del15	Rep2	10828.55	0.00845
PFLU1131-del15	Rep2	14437.97	0.02095
PFLU1131-del15	Rep2	18047.46	0.04745
PFLU1131-del15	Rep2	21656.96	0.1044
PFLU1131-del15	Rep2	25266.46	0.19055
PFLU1131-del15	Rep2	28875.91	0.2804
PFLU1131-del15	Rep2	32485.43	0.3506
PFLU1131-del15	Rep2	36094.85	0.4258
PFLU1131-del15	Rep2	39704.34	0.48465
PFLU1131-del15	Rep2	43313.85	0.54155
PFLU1131-del15	Rep2	46923.36	0.5913
PFLU1131-del15	Rep2	50532.86	0.6419
PFLU1131-del15	Rep2	54142.28	0.7021
PFLU1131-del15	Rep2	57751.76	0.7409
PFLU1131-del15	Rep2	61361.19	0.76975
PFLU1131-del15	Rep2	64970.68	0.80225
PFLU1131-del15	Rep2	68580.11	0.83185
PFLU1131-del15	Rep2	72189.55	0.85685
PFLU1131-del15	Rep2	75798.94	0.87905
PFLU1131-del15	Rep2	79408.46	0.90215
PFLU1131-del15	Rep2	83017.93	0.91995
PFLU1131-del15	Rep2	86627.62	0.94025
PFLU1131-del15	Rep3	0	0
PFLU1131-del15	Rep3	3609.66	0.00115
PFLU1131-del15	Rep3	7219.09	0.00335
PFLU1131-del15	Rep3	10828.55	0.00925
PFLU1131-del15	Rep3	14437.97	0.02235
PFLU1131-del15	Rep3	18047.46	0.04985
PFLU1131-del15	Rep3	21656.96	0.1118
PFLU1131-del15	Rep3	25266.46	0.19735
PFLU1131-del15	Rep3	28875.91	0.2823
PFLU1131-del15	Rep3	32485.43	0.347
PFLU1131-del15	Rep3	36094.85	0.4216
PFLU1131-del15	Rep3	39704.34	0.47925
PFLU1131-del15	Rep3	43313.85	0.53535
PFLU1131-del15	Rep3	46923.36	0.5817
PFLU1131-del15	Rep3	50532.86	0.627
PFLU1131-del15	Rep3	54142.28	0.686
PFLU1131-del15	Rep3	57751.76	0.7236
PFLU1131-del15	Rep3	61361.19	0.75255
PFLU1131-del15	Rep3	64970.68	0.78285
PFLU1131-del15	Rep3	68580.11	0.81075
PFLU1131-del15	Rep3	72189.55	0.83595
PFLU1131-del15	Rep3	75798.94	0.85725
PFLU1131-del15	Rep3	79408.46	0.88095
PFLU1131-del15	Rep3	83017.93	0.89695
PFLU1131-del15	Rep3	86627.62	0.91825
PFLU1131-del15	Rep4	0	0
PFLU1131-del15	Rep4	3609.66	0.00145
PFLU1131-del15	Rep4	7219.09	0.00385
PFLU1131-del15	Rep4	10828.55	0.01005
PFLU1131-del15	Rep4	14437.97	0.02395
PFLU1131-del15	Rep4	18047.46	0.05425
PFLU1131-del15	Rep4	21656.96	0.1184
PFLU1131-del15	Rep4	25266.46	0.20805
PFLU1131-del15	Rep4	28875.91	0.2928
PFLU1131-del15	Rep4	32485.43	0.3671
PFLU1131-del15	Rep4	36094.85	0.4405
PFLU1131-del15	Rep4	39704.34	0.50045
PFLU1131-del15	Rep4	43313.85	0.55585
PFLU1131-del15	Rep4	46923.36	0.6067
PFLU1131-del15	Rep4	50532.86	0.6707
PFLU1131-del15	Rep4	54142.28	0.7132
PFLU1131-del15	Rep4	57751.76	0.751
PFLU1131-del15	Rep4	61361.19	0.77945
PFLU1131-del15	Rep4	64970.68	0.80915
PFLU1131-del15	Rep4	68580.11	0.83825
PFLU1131-del15	Rep4	72189.55	0.86375
PFLU1131-del15	Rep4	75798.94	0.88405
PFLU1131-del15	Rep4	79408.46	0.90905
PFLU1131-del15	Rep4	83017.93	0.92505
PFLU1131-del15	Rep4	86627.62	0.94385
PFLU1131-del15	Rep5	0	0
PFLU1131-del15	Rep5	3609.66	0.00065
PFLU1131-del15	Rep5	7219.09	0.00325
PFLU1131-del15	Rep5	10828.55	0.00945
PFLU1131-del15	Rep5	14437.97	0.02395
PFLU1131-del15	Rep5	18047.46	0.05485
PFLU1131-del15	Rep5	21656.96	0.1196
PFLU1131-del15	Rep5	25266.46	0.21385
PFLU1131-del15	Rep5	28875.91	0.3021
PFLU1131-del15	Rep5	32485.43	0.3797
PFLU1131-del15	Rep5	36094.85	0.455
PFLU1131-del15	Rep5	39704.34	0.51915
PFLU1131-del15	Rep5	43313.85	0.57895
PFLU1131-del15	Rep5	46923.36	0.6366
PFLU1131-del15	Rep5	50532.86	0.6974
PFLU1131-del15	Rep5	54142.28	0.7382
PFLU1131-del15	Rep5	57751.76	0.7738
PFLU1131-del15	Rep5	61361.19	0.80205
PFLU1131-del15	Rep5	64970.68	0.83355
PFLU1131-del15	Rep5	68580.11	0.85875
PFLU1131-del15	Rep5	72189.55	0.88205
PFLU1131-del15	Rep5	75798.94	0.90345
PFLU1131-del15	Rep5	79408.46	0.92665
PFLU1131-del15	Rep5	83017.93	0.94235
PFLU1131-del15	Rep5	86627.62	0.95945
PFLU1131-del15	Rep6	0	0
PFLU1131-del15	Rep6	3609.66	5.00E-05
PFLU1131-del15	Rep6	7219.09	0.00185
PFLU1131-del15	Rep6	10828.55	0.00675
PFLU1131-del15	Rep6	14437.97	0.01805
PFLU1131-del15	Rep6	18047.46	0.04255
PFLU1131-del15	Rep6	21656.96	0.0911
PFLU1131-del15	Rep6	25266.46	0.18325
PFLU1131-del15	Rep6	28875.91	0.2724
PFLU1131-del15	Rep6	32485.43	0.3416
PFLU1131-del15	Rep6	36094.85	0.4185
PFLU1131-del15	Rep6	39704.34	0.47995
PFLU1131-del15	Rep6	43313.85	0.53705
PFLU1131-del15	Rep6	46923.36	0.5863
PFLU1131-del15	Rep6	50532.86	0.643
PFLU1131-del15	Rep6	54142.28	0.6938
PFLU1131-del15	Rep6	57751.76	0.7305
PFLU1131-del15	Rep6	61361.19	0.75845
PFLU1131-del15	Rep6	64970.68	0.78855
PFLU1131-del15	Rep6	68580.11	0.81745
PFLU1131-del15	Rep6	72189.55	0.83985
PFLU1131-del15	Rep6	75798.94	0.86235
PFLU1131-del15	Rep6	79408.46	0.88495
PFLU1131-del15	Rep6	83017.93	0.90185
PFLU1131-del15	Rep6	86627.62	0.92085
