# Supplementary material for: Evolutionary innovation through transcription factor rewiring in microbes is shaped by levels of transcription factor activity, expression, and existing connectivity
Source: PLoS Biol. 2023 Oct 23;21(10):e3002348. doi: 10.1371/journal.pbio.3002348 (PMC10621929; doi:10.1371/journal.pbio.3002348)
Supplement: S11 File — (CSV) [file pbio.3002348.s018.csv]

PseudoCAP ID	PFLU1131/2 promoter	PFLU1583 d48-74	Functional grouping
PFLU_0882	0.234012839	-0.025786847	F
PFLU_4734	3.511318432	3.20420881	F
PFLU_4731	6.457400476	5.568243168	F
PFLU_4730	5.628926233	4.695380222	F
PFLU_4729	5.507007928	4.662160936	F
PFLU_4728	5.406006911	4.361225591	F
PFLU_4442	2.838160238	2.352941971	F
PFLU_4441	2.664029816	2.075425746	F
PFLU_4440	4.386593546	4.147591995	F
PFLU_4439	4.172304533	3.739196671	F
PFLU_4438	4.177531979	3.670733189	F
PFLU_4437	4.092358398	3.666145991	F
PFLU_4436	4.039531598	3.642601103	F
PFLU_4435	3.916938652	3.463347589	F
PFLU_4430	2.690347564	2.202403027	F
PFLU_4429	4.814990015	4.555912463	F
PFLU_4428	3.908983044	3.46396107	F
PFLU_4427	4.011304036	3.484443059	F
PFLU_4426	3.94418528	3.556135981	F
PFLU_4425	3.183010148	2.768440371	F
PFLU_4424	3.088959475	2.728935095	F
PFLU_4423	3.284564037	3.068129742	F
PFLU_4422	3.250068169	3.009367494	F
PFLU_3423	0.823054121	0.290683693	N
PFLU_3422	0.686336913	0.338006282	N
PFLU_3421	0.420905649	-0.329760603	N
PFLU_3420	1.193868386	0.187811003	N
PFLU_2326	3.264457922	2.56382716	N
PFLU_2325	2.658170511	2.149106326	N
PFLU_2324	2.592935375	2.198494187	N
PFLU_2323	3.639234693	2.96480731	N
PFLU_5953	0.478802923	0.060284142	N
PFLU_5952	1.954522898	1.336221966	N
PFLU_5906	3.156014514	2.468154061	N
PFLU_5905	2.911919648	2.288782778	N
PFLU_5904	4.960816952	4.246350926	N
PFLU_5903	4.920438559	4.181422245	N
PFLU_4955	-0.386086569	0.170629	N
PFLU_4644	2.279655354	1.737505196	N
PFLU_4609	5.370176861	6.013185325	N
PFLU_4607	4.333694306	3.159475445	N
PFLU_4099	0.409897278	-0.196718485	N
PFLU_4098	0.072827526	-0.314600825	N
PFLU_4097	0.227448683	-0.30603355	N
PFLU_4026	3.730378512	3.397669633	N
PFLU_3584	1.112463599	0.037712415	N
PFLU_3583	1.683757387	0.562820089	N
PFLU_3582	1.531086724	0.321643505	N
PFLU_3426	2.393854568	2.844736312	N
PFLU_3425	3.039998228	3.28760852	N
PFLU_2620	1.157322615	0.259669291	N
PFLU_2619	0.725069375	0.029874199	N
PFLU_2618	1.136788963	0.3348634	N
PFLU_2617	0.616220597	-0.222939469	N
PFLU_2337	4.206986893	3.53662818	N
PFLU_2056	3.450146928	2.646997171	N
PFLU_1991	-0.311238256	-1.9889076	N
PFLU_1747	3.952779144	3.408598287	N
PFLU_1138	-0.164955861	-1.788336507	N
PFLU_1137	-0.211042065	-1.771740854	N
PFLU_1136	-0.163942816	-1.588282946	N
PFLU_1003	1.444000794	-0.297128766	N
PFLU_1002	1.28298318	-0.453382646	N
PFLU_1001	1.493926922	-0.356985499	N
PFLU_1000	1.518267394	-0.805246294	N
PFLU_0588	5.072621635	4.142380136	N
PFLU_0587	5.004515392	4.269040583	N
PFLU_0586	3.892533316	3.094831261	N
PFLU_0585	3.030596283	2.251298326	N
PFLU_0584	2.756684643	2.118959691	N
PFLU_0583	0.318237356	0.212371794	N
PFLU_0563	3.185350343	3.051827405	N
PFLU_0562	3.54522747	3.369496843	N
PFLU_0561	3.525798231	2.940351652	N
PFLU_0554	2.573821254	1.932262088	N
PFLU_0553	2.860611701	2.218151096	N
PFLU_0551	2.916612315	2.166868625	N
PFLU_0348	1.815962975	1.082019543	N
PFLU_5678	1.668623153	-0.093585003	other
PFLU_5248	1.386653048	2.255775698	other
PFLU_5240	0.003383114	-0.255009172	other
PFLU_5239	0.00413154	-0.325264873	other
PFLU_5193	2.093996224	2.156050924	other
PFLU_4833	2.244313126	2.126722113	other
PFLU_4818	4.663644709	3.716940293	other
PFLU_4742	0.484203999	0.596109532	other
PFLU_4741	0.458086103	0.252883389	other
PFLU_4727	0.047222625	0.483831588	other
PFLU_4717	3.103632019	1.414199014	other
PFLU_4666	1.240635123	2.443691667	other
PFLU_4665	1.048291037	2.316839791	other
PFLU_4664	0.802373762	2.018932279	other
PFLU_4643	0.693209349	0.404359105	other
PFLU_4611	3.283599256	4.507022461	other
PFLU_4610	3.331338709	4.282307667	other
PFLU_4608	4.574967375	3.322545895	other
PFLU_4518	1.31308738	1.961051041	other
PFLU_4334	1.739685492	2.362219777	other
PFLU_4306	0.760648869	0.463998282	other
PFLU_4161	-1.239933069	-0.817929165	other
PFLU_4100	0.265398237	-0.317383245	other
PFLU_4096	-0.021225135	-0.562107582	other
PFLU_3746	2.686279981	1.364349586	other
PFLU_3745	2.089274327	0.940500058	other
PFLU_3744	2.48151715	0.956211563	other
PFLU_3743	1.733465061	1.065729122	other
PFLU_3742	1.342120828	1.711109484	other
PFLU_3741	0.905691288	1.056804788	other
PFLU_3585	1.155284382	0.244001611	other
PFLU_3419	0.154100854	-0.365418353	other
PFLU_3136	1.690205242	1.319679569	other
PFLU_3135	2.157167969	1.448939306	other
PFLU_2803	3.063754356	2.493347095	other
PFLU_2802	3.633624251	2.934602718	other
PFLU_2791	3.369175967	1.594277647	other
PFLU_2790	2.800356566	1.319491841	other
PFLU_2789	2.697500658	1.441263929	other
PFLU_2730	3.971898613	3.554129223	other
PFLU_2701	2.82428747	3.04393565	other
PFLU_2700	2.282980153	1.832390884	other
PFLU_2629	1.761818564	0.916959704	other
PFLU_2628	0.731166201	0.437189925	other
PFLU_2621	0.495816268	-0.144013651	other
PFLU_2573	0.344928801	0.632568428	other
PFLU_2385	4.595015799	1.58644385	other
PFLU_2384	4.467116796	1.619929745	other
PFLU_2383	3.915320709	1.091790819	other
PFLU_2339	4.023659167	3.547766721	other
PFLU_2338	3.615234373	3.120912495	other
PFLU_2224	2.521436667	2.06210057	other
PFLU_2223	2.763677076	1.923266979	other
PFLU_2222	2.4825484	1.780800755	other
PFLU_2221	3.737450649	2.942511972	other
PFLU_2220	4.271036762	3.271882225	other
PFLU_2219	2.076352884	1.556186632	other
PFLU_2218	3.854133259	2.986279545	other
PFLU_2216	3.591403869	1.337295962	other
PFLU_2215	3.861981668	1.873218461	other
PFLU_2214	3.45114044	1.411679949	other
PFLU_2213	3.350302324	1.596849491	other
PFLU_2212	2.696706966	1.105824572	other
PFLU_2211	0.72341203	0.38702621	other
PFLU_2210	0.619237322	0.384798444	other
PFLU_2058	4.29481692	3.42079195	other
PFLU_2057	3.910401639	3.203900853	other
PFLU_2055	2.588555486	1.991302481	other
PFLU_2039	1.809100843	1.627123757	other
PFLU_2038	1.757674081	1.623381347	other
PFLU_2037	1.295440671	1.297189946	other
PFLU_2036	0.904098725	1.016823858	other
PFLU_2035	1.568192761	1.150478287	other
PFLU_2034	0.027623022	0.124120682	other
PFLU_1992	-0.189261063	-1.89182935	other
PFLU_1990	-0.3896526	-2.01109111	other
PFLU_1989	-0.505231956	-1.821216032	other
PFLU_1988	-0.435859747	-1.435188647	other
PFLU_1987	-0.199802894	-0.221583673	other
PFLU_1984	0.341859626	-0.019069236	other
PFLU_1630	0.60421684	0.652886667	other
PFLU_1629	0.217061929	0.573154404	other
PFLU_1139	-0.096132302	-1.438401594	other
PFLU_1033	0.72634843	0.898489431	other
PFLU_0709	1.403856453	1.016736593	other
PFLU_0560	2.343035161	2.384686315	other
PFLU_0556	2.673651015	1.921056021	other
PFLU_0555	2.559570697	1.753008641	other
PFLU_0541	0.649694052	0.690510239	other
PFLU_0469	3.902482825	2.924952774	other
PFLU_0446	0.263055001	0.073597525	other
PFLU_0445	0.157343307	0.107738828	other
PFLU_0444	-0.007326798	-0.152272129	other
PFLU_0091	0.267724762	1.462282259	other
PFLU_0089	0.441172427	1.788355413	other
PFLU_1129	1.397749216	1.916603453	1132
PFLU_1128	1.747186704	1.946850799	1132
PFLU_1127	1.671677357	2.018936897	1132
PFLU_1126	1.874337329	1.983606303	1132
PFLU_1125	2.025751139	2.691136896	1132
PFLU_1124	1.604365295	1.711939321	1132
PFLU_1123	1.891817353	1.810787768	1132
PFLU_1122	2.242330225	2.026847676	1132
