# Supplementary material for: Evolutionary innovation through transcription factor rewiring in microbes is shaped by levels of transcription factor activity, expression, and existing connectivity
Source: PLoS Biol. 2023 Oct 23;21(10):e3002348. doi: 10.1371/journal.pbio.3002348 (PMC10621929; doi:10.1371/journal.pbio.3002348)
Supplement: S12 File — (CSV) [file pbio.3002348.s019.csv]

PseudoCAP ID	dfleQdntrC	PFLU1131-del15	PFLU1131/2 promoter	PFLU1583 d48-74	Product
PFLU1122	-0.464837715	1.956151761	2.242330225	2.026847676	hypothetical protein
PFLU1123	-0.496516739	1.768389514	1.891817353	1.810787768	transporter
PFLU1124	-0.437843598	1.694073512	1.604365295	1.711939321	transporter
PFLU1125	-0.358161451	2.200874029	2.025751139	2.691136896	fatty acid desaturase
PFLU1126	-0.366226956	2.052223142	1.874337329	1.983606303	MipA/OmpV family protein
PFLU1127	-0.452256255	1.764495178	1.671677357	2.018936897	2,3-diketo-5-methylthio-1-phosphopentane phosphatase
PFLU1128	-0.337703996	1.838793239	1.747186704	1.946850799	aminotransferase class III-fold pyridoxal phosphate-dependent enzyme
PFLU1129	-0.306688472	1.769971465	1.397749216	1.916603453	alpha/beta fold hydrolase
PFLU1130	-0.2577469	1.701335735	-15.85433053	1.943135793	GNAT family N-acetyltransferase
PFLU1131	-0.177734496	1.601803706	4.261365066	1.927341317	HAMP domain-containing sensor histidine kinase
PFLU1132	-0.204501082	1.538388029	3.793816541	1.686008603	sigma-54-dependent Fis family transcriptional regulator
