# Supplementary material for: Evolutionary innovation through transcription factor rewiring in microbes is shaped by levels of transcription factor activity, expression, and existing connectivity
Source: PLoS Biol. 2023 Oct 23;21(10):e3002348. doi: 10.1371/journal.pbio.3002348 (PMC10621929; doi:10.1371/journal.pbio.3002348)
Supplement: S13 File — (CSV) [file pbio.3002348.s020.csv]

Strain	Rhamnose	Movement
rha-PFLU1132	0.15	1.781538462
rha-PFLU1132	0.15	1.790769231
rha-PFLU1132	0.15	1.698461538
rha-PFLU1132	0.15	1.698461538
rha-PFLU1132	0.15	1.661538462
rha-PFLU1132	0.15	1.633846154
rha-PFLU1132	0.1125	1.354014599
rha-PFLU1132	0.1125	1.419708029
rha-PFLU1132	0.1125	1.416058394
rha-PFLU1132	0.1125	1.386861314
rha-PFLU1132	0.1125	1.419708029
rha-PFLU1132	0.1125	1.328467153
rha-PFLU1132	0.075	1.50829748
rha-PFLU1132	0.075	1.467732022
rha-PFLU1132	0.075	1.438229871
rha-PFLU1132	0.075	1.412415489
rha-PFLU1132	0.075	1.357098955
rha-PFLU1132	0.075	1.34234788
rha-PFLU1132	0.0375	1.343177791
rha-PFLU1132	0.0375	1.22976964
rha-PFLU1132	0.0375	1.243945659
rha-PFLU1132	0.0375	1.261665682
rha-PFLU1132	0.0375	1.329001772
rha-PFLU1132	0.0375	1.286473715
rha-PFLU1132	0.015	0.717557252
rha-PFLU1132	0.015	0.661577608
rha-PFLU1132	0.015	0.580152672
rha-PFLU1132	0.015	0.600508906
rha-PFLU1132	0.015	0.62086514
rha-PFLU1132	0.015	0.687022901
rha-PFLU1132	0.01125	0.473479948
rha-PFLU1132	0.01125	0.473479948
rha-PFLU1132	0.01125	0.419146184
rha-PFLU1132	0.01125	0.42690815
rha-PFLU1132	0.01125	0.423027167
rha-PFLU1132	0.01125	0.384217335
rha-PFLU1132	0.0075	0.294310007
rha-PFLU1132	0.0075	0.306082407
rha-PFLU1132	0.0075	0.274689339
rha-PFLU1132	0.0075	0.278613473
rha-PFLU1132	0.0075	0.302158273
rha-PFLU1132	0.0075	0.29823414
rha-PFLU1132	0.00375	0
rha-PFLU1132	0.00375	0
rha-PFLU1132	0.00375	0
rha-PFLU1132	0.00375	0
rha-PFLU1132	0.00375	0
rha-PFLU1132	0.00375	0
rha-PFLU1132	0.03	1.335758995
rha-PFLU1132	0.03	1.335758995
rha-PFLU1132	0.03	1.292704774
rha-PFLU1132	0.03	1.223261956
rha-PFLU1132	0.03	1.260654243
rha-PFLU1132	0.03	1.249970732
rha-PFLU1132	0.02625	1.059782609
rha-PFLU1132	0.02625	1.108695652
rha-PFLU1132	0.02625	1.141304348
rha-PFLU1132	0.02625	1.114130435
rha-PFLU1132	0.02625	1.119565217
rha-PFLU1132	0.02625	1.130434783
rha-PFLU1132	0.0225	1.126062323
rha-PFLU1132	0.0225	1.066572238
rha-PFLU1132	0.0225	1.075070822
rha-PFLU1132	0.0225	1.041076487
rha-PFLU1132	0.0225	1.113314448
rha-PFLU1132	0.0225	1.100566572
rha-PFLU1132	0.02025	1.075038285
rha-PFLU1132	0.02025	1.088820827
rha-PFLU1132	0.02025	1.098009188
rha-PFLU1132	0.02025	1.125574273
rha-PFLU1132	0.02025	1.098009188
rha-PFLU1132	0.02025	1.070444104
rha-PFLU1132	0.0165	1.102409639
rha-PFLU1132	0.0165	1.115963855
rha-PFLU1132	0.0165	1.039156627
rha-PFLU1132	0.0165	0.993975904
rha-PFLU1132	0.0165	1.030120482
rha-PFLU1132	0.0165	1.152108434
rha-PFLU1132	0.18	1.22937935
rha-PFLU1132	0.18	1.384911765
rha-PFLU1132	0.18	1.300222916
rha-PFLU1132	0.18	1.419783644
rha-PFLU1132	0.18	1.355021583
rha-PFLU1132	0.18	1.31018631
rha-PFLU1132	0.135	1.281840592
rha-PFLU1132	0.135	1.237469187
rha-PFLU1132	0.135	1.23253903
rha-PFLU1132	0.135	1.188167625
rha-PFLU1132	0.135	1.380443714
rha-PFLU1132	0.135	1.321281841
rha-PFLU1132	0.09	1.584327087
rha-PFLU1132	0.09	1.517887564
rha-PFLU1132	0.09	1.466780239
rha-PFLU1132	0.09	1.492333901
rha-PFLU1132	0.09	1.461669506
rha-PFLU1132	0.09	1.400340716
rha-PFLU1132	0.06	1.288852726
rha-PFLU1132	0.06	1.313262815
rha-PFLU1132	0.06	1.327908869
rha-PFLU1132	0.06	1.249796583
rha-PFLU1132	0.06	1.323026851
rha-PFLU1132	0.06	1.332790887
rha-PFLU1132	0.04875	1.511811024
rha-PFLU1132	0.04875	1.475065617
rha-PFLU1132	0.04875	1.480314961
rha-PFLU1132	0.04875	1.485564304
rha-PFLU1132	0.04875	1.538057743
rha-PFLU1132	0.04875	1.522309711
rha-ntrC	0.15	1.287692308
rha-ntrC	0.15	1.204615385
rha-ntrC	0.15	1.126153846
rha-ntrC	0.15	1.181538462
rha-ntrC	0.15	1.236923077
rha-ntrC	0.15	1.213846154
rha-ntrC	0.1125	1.040145985
rha-ntrC	0.1125	1.091240876
rha-ntrC	0.1125	1.098540146
rha-ntrC	0.1125	1.069343066
rha-ntrC	0.1125	1.156934307
rha-ntrC	0.1125	1.164233577
rha-ntrC	0.075	1.00676091
rha-ntrC	0.075	0.969883221
rha-ntrC	0.075	0.918254456
rha-ntrC	0.075	0.962507683
rha-ntrC	0.075	0.97357099
rha-ntrC	0.075	1.010448679
rha-ntrC	0.0375	0.609568813
rha-ntrC	0.0375	0.542232723
rha-ntrC	0.0375	0.481984643
rha-ntrC	0.0375	0.535144714
rha-ntrC	0.0375	0.542232723
rha-ntrC	0.0375	0.556408742
rha-ntrC	0.015	0
rha-ntrC	0.015	0
rha-ntrC	0.015	0
rha-ntrC	0.015	0
rha-ntrC	0.015	0
rha-ntrC	0.015	0
rha-ntrC	0.03	0.512128943
rha-ntrC	0.03	0.549086701
rha-ntrC	0.03	0.491441484
rha-ntrC	0.03	0.486099729
rha-ntrC	0.03	0.480757974
rha-ntrC	0.03	0.454049198
rha-ntrC	0.02625	0.402173913
rha-ntrC	0.02625	0.391304348
rha-ntrC	0.02625	0.369565217
rha-ntrC	0.02625	0.418478261
rha-ntrC	0.02625	0.385869565
rha-ntrC	0.02625	0.380434783
rha-ntrC	0.0225	0.348441926
rha-ntrC	0.0225	0.318696884
rha-ntrC	0.0225	0.271954674
rha-ntrC	0.0225	0.293201133
rha-ntrC	0.0225	0.322946176
rha-ntrC	0.0225	0.3101983
rha-ntrC	0.02025	0.298621746
rha-ntrC	0.02025	0.284839204
rha-ntrC	0.02025	0.294027565
rha-ntrC	0.02025	0.339969372
rha-ntrC	0.02025	0.294027565
rha-ntrC	0.02025	0.316998469
rha-ntrC	0.0165	0.293674699
rha-ntrC	0.0165	0.262048193
rha-ntrC	0.0165	0.280120482
rha-ntrC	0.0165	0.302710843
rha-ntrC	0.0165	0.266566265
rha-ntrC	0.0165	0.27560241
rha-ntrC	0.18	1.364861972
rha-ntrC	0.18	1.419783644
rha-ntrC	0.18	1.350039886
rha-ntrC	0.18	1.26036934
rha-ntrC	0.18	1.235460855
rha-ntrC	0.18	1.255387643
rha-ntrC	0.135	1.015612161
rha-ntrC	0.135	1.010682005
rha-ntrC	0.135	1.025472473
rha-ntrC	0.135	1.059983566
rha-ntrC	0.135	1.129005752
rha-ntrC	0.135	1.050123254
rha-ntrC	0.09	1.144804089
rha-ntrC	0.09	1.032367973
rha-ntrC	0.09	0.914821124
rha-ntrC	0.09	0.981260647
rha-ntrC	0.09	0.950596252
rha-ntrC	0.09	0.94548552
rha-ntrC	0.06	0.649308381
rha-ntrC	0.06	0.600488202
rha-ntrC	0.06	0.654190399
rha-ntrC	0.06	0.566314076
rha-ntrC	0.06	0.585842148
rha-ntrC	0.06	0.67371847
rha-ntrC	0.04875	0.640419948
rha-ntrC	0.04875	0.577427822
rha-ntrC	0.04875	0.577427822
rha-ntrC	0.04875	0.598425197
rha-ntrC	0.04875	0.566929134
rha-ntrC	0.04875	0.572178478
