# Supplementary material for: Evolutionary innovation through transcription factor rewiring in microbes is shaped by levels of transcription factor activity, expression, and existing connectivity
Source: PLoS Biol. 2023 Oct 23;21(10):e3002348. doi: 10.1371/journal.pbio.3002348 (PMC10621929; doi:10.1371/journal.pbio.3002348)
Supplement: S14 File — (CSV) [file pbio.3002348.s021.csv]

Strain	Movement
PFLU1131-del15	0.26618705
PFLU1131-del15	0.287769784
PFLU1131-del15	0.345323741
PFLU1131-del15	0.316546763
PFLU1131-del15	0.348920863
PFLU1131-del15	0.309352518
PFLU1131/2 Promoter	1.316258352
PFLU1131/2 Promoter	1.493318486
PFLU1131/2 Promoter	1.409799555
PFLU1131/2 Promoter	1.363028953
PFLU1131/2 Promoter	1.429844098
PFLU1131/2 Promoter	1.373051225
