# Supplementary material for: Evolutionary innovation through transcription factor rewiring in microbes is shaped by levels of transcription factor activity, expression, and existing connectivity
Source: PLoS Biol. 2023 Oct 23;21(10):e3002348. doi: 10.1371/journal.pbio.3002348 (PMC10621929; doi:10.1371/journal.pbio.3002348)
Supplement: S15 File — (CSV) [file pbio.3002348.s022.csv]

Genbank ID	PseudoCAP ID	Name	dfleQdntrC	PFLU1131-del15	PFLU1131/2 promoter	PFLU1583d48-74	dfleQ ntrB-T97P	dfleQ ntrB-T97P ntrC-R442C	Product	Grouping
PFLU_RS04400	PFLU_0882	rpoN	-0.034176764	0.011923516	0.234012839	-0.025786847	0.510206559	0.721196244	RNA polymerase factor sigma-54	R
PFLU_RS21525	PFLU_5592	rpoD	-0.150606796	-0.176732893	-0.078010805	-0.519953738	0.498954118	0.652388285	RNA polymerase factor sigma-70	R
PFLU_RS21660	PFLU_4417	fliA	0.948466281	1.144968401	1.806999249	1.322856024	-0.13	0.414074576	RNA polymerase sigma factor FliA	R
PFLU_RS21785	PFLU_4441	fleR	0.838912473	1.551897757	2.664029816	2.075425746	0.067329082	0.824618302	sigma-54-dependent Fis family transcriptional regulator	R
PFLU_RS21790	PFLU_4442	fleS	0.094491266	1.525563044	2.838160238	2.352941971	0.846837716	1.922215092	PAS domain-containing sensor histidine kinase	R
PFLU_RS21795	PFLU_4443	fleQ	0.239047235	0.162675428	-0.020131605	0.204445562	-0.49	-0.127349599	sigma-54-dependent Fis family transcriptional regulator	R
PFLU_RS23200	PFLU_4736	flgM	0.065509812	0.14914784	0.875698869	0.434181483	0.155504187	1.74272186	flagellar biosynthesis anti-sigma factor FlgM	R
PFLU_RS21820	PFLU_4448	fliC	-0.010381572	0.99071399	7.938099679	5.05947734	6.225779099	8.848575559	flagellin	F
PFLU_RS21810	PFLU_4446	fliD	0.254341419	1.605502028	3.397464224	2.714539597	1.847149114	3.878739857	flagellar cap protein FliD	F
PFLU_RS21830	PFLU_4450	PFLU_4450	0.112174595	1.978023738	4.101618778	3.216019954	2.434605545	4.271335057	flagellar hook-associated protein 3	F
PFLU_RS21835	PFLU_4451	flgK	0.048619433	2.585957375	4.794099135	3.768470049	3.23236436	5.145525027	flagellar hook-associated protein FlgK	F
PFLU_RS23165	PFLU_4728	flgE	-0.05608699	3.267262877	5.406006911	4.361225591	4.364819	5.702427409	flagellar hook protein FlgE	F
PFLU_RS21630	PFLU_4410	motD	0.696838691	1.16250647	2.167018756	1.522975168	0.501899104	1.300332043	flagellar motor protein MotD	BB
PFLU_RS21635	PFLU_4411	PFLU_4411	0.711228759	1.04247147	2.045409914	1.442728572	0.491265229	1.478602531	flagellar motor protein	BB
PFLU_RS21730	PFLU_4429	fliL	0.112058839	3.132091929	4.814990015	4.555912463	3.701878034	4.971021606	flagellar basal body-associated protein FliL	BB
PFLU_RS21770	PFLU_4438	fliG	0.488356288	2.787620605	4.177531979	3.670733189	1.644430199	2.434118521	flagellar motor switch protein FliG	BB
PFLU_RS21775	PFLU_4439	fliF	0.664032664	2.731069229	4.172304533	3.739196671	1.720642267	2.463818342	flagellar basal body M-ring protein FliF	BB
PFLU_RS21780	PFLU_4440	fliE	0.737447871	2.984859067	4.386593546	4.147591995	1.865518723	2.624950115	flagellar hook-basal body complex protein FliE	BB
PFLU_RS21815	PFLU_4447	flaG	0.125747376	0.75581446	4.426766283	2.514420569	2.763335507	5.263295119	flagellar protein FlaG	BB
PFLU_RS21845	PFLU_4453	flgI	-0.034664245	2.927344672	4.715189301	4.043941787	3.569690008	4.900567034	flagellar basal body P-ring protein FlgI	BB
PFLU_RS21850	PFLU_4454	flgH	0.109016235	3.470392961	5.341363036	4.486221601	4.042874905	5.487685613	flagellar basal body L-ring protein FlgH	BB
PFLU_RS21855	PFLU_4455	flgG	-0.13745713	3.891625447	5.824531746	4.862866756	4.254407421	5.801046879	flagellar basal-body rod protein FlgG	BB
PFLU_RS21860	PFLU_4456	flgF	0.053933999	3.983600194	5.725495358	5.119457697	4.912327761	6.389855356	flagellar basal body rod protein FlgF	BB
PFLU_RS23175	PFLU_4730	flgC	-0.094175771	3.514951702	5.628926233	4.695380222	4.362948417	5.666328917	flagellar basal body rod protein FlgC	BB
PFLU_RS23180	PFLU_4731	flgB	0.309652194	4.224172706	6.457400476	5.568243168	3.62247323	4.925992964	flagellar basal body rod protein FlgB	BB
PFLU_RS28990	PFLU_5891	fliL	0.015510453	-0.057249163	0.436176989	0.052131241	0.163110827	1.037680852	flagellar basal body-associated protein FliL	BB
PFLU_RS08640	PFLU_1757	fliK	-0.019296113	0.119658873	0.645447577	0.608592715	-0.36	0.869721563	flagellar hook-length control protein FliK	A
PFLU_RS21670	PFLU_4419	flhF	0.013026353	2.11902296	3.382093093	2.985140962	2.416629131	3.485112363	flagellar biosynthesis protein FlhF	A
PFLU_RS21675	PFLU_4420	flhA	-0.082076076	2.68664558	4.032397263	3.675726058	2.668152332	3.973523205	flagellar biosynthesis protein FlhA	A
PFLU_RS21695	PFLU_4422	flhB	0.077039671	1.880967632	3.250068169	3.009367494	1.795841781	2.896038518	flagellar biosynthesis protein FlhB	A
PFLU_RS21700	PFLU_4423	fliR	-0.077211582	2.139420845	3.284564037	3.068129742	1.8651106	3.027050518	flagellar type III secretion system protein FliR	A
PFLU_RS21705	PFLU_4424	fliQ	-0.048100454	1.703077891	3.088959475	2.728935095	2.757796247	3.868554124	flagellar biosynthetic protein FliQ	A
PFLU_RS21710	PFLU_4425	fliP	-0.091803587	1.733463445	3.183010148	2.768440371	2.205657754	3.338547499	flagellar biosynthetic protein FliP	A
PFLU_RS21715	PFLU_4426	fliO	0.067604534	2.468028991	3.94418528	3.556135981	2.620526027	3.896634754	flagellar biosynthetic protein FliO	A
PFLU_RS21720	PFLU_4427	fliN	-0.183441412	2.462262291	4.011304036	3.484443059	3.106246965	4.397013644	flagellar motor switch protein FliN	A
PFLU_RS21725	PFLU_4428	fliM	0.072844017	2.362089689	3.908983044	3.46396107	2.966037992	4.147153791	flagellar motor switch protein FliM	A
PFLU_RS21735	PFLU_4430	fliK	-0.038986355	1.058463335	2.690347564	2.202403027	2.002233006	3.331811681	flagellar hook-length control protein FliK	A
PFLU_RS21755	PFLU_4435	fliJ	0.685102941	2.248267074	3.916938652	3.463347589	1.515898566	2.103316784	flagella biosynthesis chaperone FliJ	A
PFLU_RS21760	PFLU_4436	fliI	0.513838877	2.626747958	4.039531598	3.642601103	1.726021991	2.444765566	flagellar protein export ATPase FliI	A
PFLU_RS21765	PFLU_4437	fliH	0.411682448	2.747221076	4.092358398	3.666145991	1.739903563	2.551854596	flagellar assembly protein FliH	A
PFLU_RS21800	PFLU_4444	fliT	0.915405291	1.390706128	3.748974759	2.384982937	1.020085752	3.073124933	flagellar assembly protein FliT	A
PFLU_RS21805	PFLU_4445	fliS	0.856099268	1.40863854	3.899393686	2.417352473	0.840058074	2.862325218	flagella export chaperone FliS	A
PFLU_RS21840	PFLU_4452	flgJ	0.128595416	3.161672995	4.895239009	4.157183857	3.444640168	4.973864528	flagellar assembly peptidoglycan hydrolase FlgJ	A
PFLU_RS23170	PFLU_4729	flgD	0.061478131	3.452565508	5.507007928	4.662160936	4.42928414	5.735942794	flagellar hook assembly protein FlgD	A
PFLU_RS23195	PFLU_4734	flgA	0.161427854	2.071837523	3.511318432	3.20420881	3.915108015	4.277386202	flagella basal body P-ring formation protein FlgA	A
PFLU_RS23205	PFLU_4737	flgN	0.047176307	0.156592462	0.771748501	0.556925669	0.015979196	0.872903207	flagellar protein FlgN	A
PFLU_RS02510	PFLU_0508	motA	-0.015290925	-0.029393125	0.360177984	0.285682214	0.32719297	1.289074269	flagellar motor stator protein MotA	1 C
PFLU_RS04800	PFLU_0966	cheV	0.267433981	0.239300362	1.616106291	0.880499744	0.848431173	2.775271892	chemotaxis protein CheV	1 C
PFLU_RS06040	PFLU_1221	cheR	-0.138513475	0.001658829	-0.00268632	-0.204123172	-0.29	-0.18392918	chemotaxis protein CheR	1 C
PFLU_RS06055	PFLU_1224	PFLU_1224	-0.068497579	0.007696324	-0.03610721	-0.102055864	-0.21	-0.102816937	chemotaxis response regulator protein-glutamate methylesterase	1 C
PFLU_RS10730	PFLU_2182	cheY	0.478125258	0.059244342	0.480976216	0.639244457	0.435124496	-0.058070541	chemotaxis protein CheY	1 C
PFLU_RS12175	PFLU_2486	PFLU_2486	0.120526849	-0.059947727	0.608890589	-0.006144638	-0.28	1.24899447	chemotaxis protein	1 C
PFLU_RS14420	PFLU_2958	chpE	-0.078442098	0.004752981	-0.218447363	0.220536072	0.858329508	0.503343443	chemotactic transduction protein ChpE	1 C
PFLU_RS14715	PFLU_3018	cheR	-0.14254249	-0.043430835	-0.189266945	0.038740334	-0.37	-0.33703191	protein-glutamate O-methyltransferase CheR	1 C
PFLU_RS14720	PFLU_3019	cheB	-0.116970564	-0.102603311	-0.086638055	-0.007986324	0.034948711	-0.064769335	chemotaxis protein CheB	1 C
PFLU_RS21585	PFLU_4401	cheV	0.001344435	0.090165554	2.145827002	0.606696406	1.744858459	3.281073268	chemotaxis protein CheV	1 C
PFLU_RS21615	PFLU_4407	cheW	0.188993633	1.169029836	2.702125434	2.023947095	0.639633839	1.63643716	chemotaxis protein CheW	1 C
PFLU_RS21620	PFLU_4408	cheW	0.141897499	1.136223262	2.648724858	2.134381614	0.745661665	1.733928484	chemotaxis protein CheW	1 C
PFLU_RS21640	PFLU_4413	PFLU_4413	0.551079712	1.062998397	2.513318222	1.677982807	0.26770274	1.382134339	chemotaxis response regulator protein-glutamate methylesterase	1 C
PFLU_RS21645	PFLU_4414	cheA	0.594345378	1.055983752	2.496649224	1.549898856	0.422833855	1.613530851	chemotaxis protein CheA	1 C
PFLU_RS21650	PFLU_4415	cheZ	0.816984701	1.103661575	2.422749528	1.505011563	0.389845853	1.476690829	protein phosphatase CheZ	1 C
PFLU_RS21655	PFLU_4416	cheY	0.89615426	1.237168781	2.553777021	1.635708848	0.239761328	1.302598759	chemotaxis protein CheY	1 C
PFLU_RS23185	PFLU_4732	cheR	-0.043047471	0.052403095	0.387000669	0.222958794	0.035612509	1.030091877	protein-glutamate O-methyltransferase CheR	1 C
PFLU_RS23190	PFLU_4733	cheV	0.135412824	0.266576988	1.092107898	0.880095788	0.008336	1.78391154	chemotaxis protein CheV	1 C
PFLU_RS24965	PFLU_5088	PFLU_5088	0.062729441	0.14539604	0.630094999	0.653244725	-0.43	0.284805604	chemotaxis response regulator protein-glutamate methylesterase	1 C
PFLU_RS24970	PFLU_5089	cheD	-0.103690154	0.03224361	0.480136046	0.553331075	-0.32	0.479136379	chemoreceptor glutamine deamidase CheD	1 C
PFLU_RS24990	PFLU_5093	cheA	0.179815096	0.135939308	0.855008202	0.815480603	-0.03	0.579805663	chemotaxis protein CheA	1 C
PFLU_RS26115	PFLU_5314	cheV	0.04348036	0.267073874	0.061854693	0.522517103	-0.65	-0.203919537	chemotaxis protein CheV	1 C
PFLU_RS28290	PFLU_5747	cheQ	-0.085467373	-0.198992792	-0.060263961	0.091325379	-0.86	-1.005967109	chemotaxis protein CheW	1 C
PFLU_RS28300	PFLU_5749	PFLU_5749	0.299050084	0.204116205	0.041738283	0.26747145	-0.43	-0.316547092	chemotaxis protein	1 C
