# Supplementary material for: Evolutionary innovation through transcription factor rewiring in microbes is shaped by levels of transcription factor activity, expression, and existing connectivity
Source: PLoS Biol. 2023 Oct 23;21(10):e3002348. doi: 10.1371/journal.pbio.3002348 (PMC10621929; doi:10.1371/journal.pbio.3002348)
Supplement: S16 File — (CSV) [file pbio.3002348.s023.csv]

Strain	Rhamnose	MU
dfleQ rha-lacZ	0.15	1020.266999
dfleQ rha-lacZ	0.15	1200.984808
dfleQ rha-lacZ	0.15	747.4404874
dfleQ rha-lacZ	0.1125	1154.232185
dfleQ rha-lacZ	0.1125	999.0616548
dfleQ rha-lacZ	0.1125	980.2264661
dfleQ rha-lacZ	0.075	765.5683601
dfleQ rha-lacZ	0.075	617.0565482
dfleQ rha-lacZ	0.075	512.8674787
dfleQ rha-lacZ	0.0375	325.9575594
dfleQ rha-lacZ	0.0375	309.6835669
dfleQ rha-lacZ	0.0375	431.6954464
dfleQ rha-lacZ	0.015	183.5205993
dfleQ rha-lacZ	0.015	103.9325843
dfleQ rha-lacZ	0.015	79.27927928
dfleQ rha-lacZ	0.01125	80.70609245
dfleQ rha-lacZ	0.01125	35.22479826
dfleQ rha-lacZ	0.01125	32.44188671
dfleQ rha-lacZ	0.0075	26.20521893
dfleQ rha-lacZ	0.0075	27.69683725
dfleQ rha-lacZ	0.0075	14.24528481
dfleQ rha-lacZ	0.00375	5.386740331
dfleQ rha-lacZ	0.00375	10.58823529
dfleQ rha-lacZ	0.00375	4.921875
dfleQ rha-lacZ	0.0015	4.350828729
dfleQ rha-lacZ	0.0015	9.642857143
dfleQ rha-lacZ	0.0015	6.666666667
dfleQ rha-lacZ	0	2.754237288
dfleQ rha-lacZ	0	3.980446927
dfleQ rha-lacZ	0	3.14516129
dfleQdntrC rha-lacZ	0.15	825.4801791
dfleQdntrC rha-lacZ	0.15	1031.934249
dfleQdntrC rha-lacZ	0.15	851.7686789
dfleQdntrC rha-lacZ	0.1125	1148.252897
dfleQdntrC rha-lacZ	0.1125	943.5295165
dfleQdntrC rha-lacZ	0.1125	936.967562
dfleQdntrC rha-lacZ	0.075	513.4717314
dfleQdntrC rha-lacZ	0.075	581.2572379
dfleQdntrC rha-lacZ	0.075	505.1343468
dfleQdntrC rha-lacZ	0.0375	313.5775862
dfleQdntrC rha-lacZ	0.0375	250.3881988
dfleQdntrC rha-lacZ	0.0375	268.0369128
dfleQdntrC rha-lacZ	0.015	76.5
dfleQdntrC rha-lacZ	0.015	100.8333333
dfleQdntrC rha-lacZ	0.015	77.03488372
dfleQdntrC rha-lacZ	0.01125	87.80530637
dfleQdntrC rha-lacZ	0.01125	67.18436321
dfleQdntrC rha-lacZ	0.01125	50.84770566
dfleQdntrC rha-lacZ	0.0075	21.87807276
dfleQdntrC rha-lacZ	0.0075	19.45616503
dfleQdntrC rha-lacZ	0.0075	18.62556198
dfleQdntrC rha-lacZ	0.00375	7.543103448
dfleQdntrC rha-lacZ	0.00375	5.555555556
dfleQdntrC rha-lacZ	0.00375	7.327586207
dfleQdntrC rha-lacZ	0.0015	8.287292818
dfleQdntrC rha-lacZ	0.0015	8.476027397
dfleQdntrC rha-lacZ	0.0015	7.220496894
dfleQdntrC rha-lacZ	0	7.692307692
dfleQdntrC rha-lacZ	0	7.996323529
dfleQdntrC rha-lacZ	0	4.320987654
