# Supplementary material for: Evolutionary innovation through transcription factor rewiring in microbes is shaped by levels of transcription factor activity, expression, and existing connectivity
Source: PLoS Biol. 2023 Oct 23;21(10):e3002348. doi: 10.1371/journal.pbio.3002348 (PMC10621929; doi:10.1371/journal.pbio.3002348)
Supplement: S17 File — (CSV) [file pbio.3002348.s024.csv]

Strain	Motility
PFLU1131/2 promoter	1.316258352
PFLU1131/2 promoter	1.493318486
PFLU1131/2 promoter	1.409799555
PFLU1131/2 promoter	1.363028953
PFLU1131/2 promoter	1.429844098
PFLU1131/2 promoter	1.373051225
rho/cbrA	0.612555485
rho/cbrA	0.63538364
rho/cbrA	0.665821179
rho/cbrA	0.715282181
rho/cbrA	0.696258719
rho/cbrA	0.677235257
PFLU1131	1.442021804
PFLU1131	1.349851338
PFLU1131	1.349851338
PFLU1131	1.314172448
PFLU1131	1.352824579
PFLU1131	1.433102081
pgk/glgP/tssM	1.197278912
pgk/glgP/tssM	1.174603175
pgk/glgP/tssM	1.233560091
pgk/glgP/tssM	1.142857143
pgk/glgP/tssM	1.183673469
pgk/glgP/tssM	1.229024943
PFLU1583	0.710687543
PFLU1583	0.66575902
PFLU1583	0.686181076
PFLU1583	0.804628999
PFLU1583	0.800544588
PFLU1583	0.80871341
PFLU0461	0.455070074
PFLU0461	0.484748557
PFLU0461	0.484748557
PFLU0461	0.53915911
PFLU0461	0.524319868
PFLU0461	0.47485573
pitA/rpsK	0.855913978
pitA/rpsK	0.855913978
pitA/rpsK	0.864516129
pitA/rpsK	0.903225806
pitA/rpsK	0.855913978
pitA/rpsK	0.825806452
pitA	0.570975416
pitA	0.518636003
pitA	0.518636003
pitA	0.52815226
pitA	0.537668517
pitA	0.532910389
PFLU1131	1.309175019
PFLU1131	1.475713184
PFLU1131	1.378565921
PFLU1131	1.355435621
PFLU1131	1.355435621
PFLU1131	1.401696222
PFLU1583	0.88315042
PFLU1583	0.852162686
PFLU1583	0.844415752
PFLU1583	0.825048418
PFLU1583	0.88315042
PFLU1583	0.890897353
PFLU1584	0.943877551
PFLU1584	0.87244898
PFLU1584	0.87755102
PFLU1584	0.933673469
PFLU1584	0.923469388
PFLU1584	0.908163265
PFLU1132/ lolD/sdhA	0.872198667
PFLU1132/ lolD/sdhA	0.839491217
PFLU1132/ lolD/sdhA	0.832222895
PFLU1132/ lolD/sdhA	0.828588734
PFLU1132/ lolD/sdhA	0.835857056
PFLU1132/ lolD/sdhA	0.864930345
tktA	1.116962645
tktA	1.028781384
tktA	1.032455603
tktA	0.981016534
tktA	0.900183711
tktA	1.069197795
PFLU1583	1.072014585
PFLU1583	1.017319964
PFLU1583	0.951686418
PFLU1583	1.011850501
PFLU1583	0.924339107
PFLU1583	0.869644485
PFLU1583	0.93793911
PFLU1583	0.902810304
PFLU1583	0.923887588
PFLU1583	0.955503513
PFLU1583	0.920374707
PFLU1583	0.895784543
ptsP	0.772318339
ptsP	0.759861592
ptsP	0.797231834
ptsP	0.751557093
ptsP	0.755709343
ptsP	0.759861592
PFLU1583	0.886657102
PFLU1583	0.895265423
PFLU1583	0.985652798
PFLU1583	1.00286944
PFLU1583	1.015781923
PFLU1583	0.977044476
dfleQ ntrB-T97P	0.978636896
dfleQ ntrB-T97P	0.926581741
dfleQ ntrB-T97P	0.936992773
dfleQ ntrB-T97P	0.957814834
dfleQ ntrB-T97P	0.975166552
dfleQ ntrB-T97P	1.013340332
dfleQ ntrB-T97P	1.110509953
dfleQ ntrB-T97P	1.006399645
dfleQ ntrB-T97P	1.044573424
dfleQ ntrB-T97P	1.044573424
dfleQ ntrB-T97P	1.013340332
dfleQ ntrB-T97P	1.013340332
dfleQ ntrB-T97P	1.033762668
dfleQ ntrB-T97P	0.948294101
dfleQ ntrB-T97P	0.891315057
dfleQ ntrB-T97P	1.050042395
dfleQ ntrB-T97P	0.988993419
dfleQ ntrB-T97P	1.066322122
rpoC	0.466101695
rpoC	0.444915254
rpoC	0.521186441
rpoC	0.555084746
rpoC	0.5
rpoC	0.542372881
