# Supplementary material for: Evolutionary innovation through transcription factor rewiring in microbes is shaped by levels of transcription factor activity, expression, and existing connectivity
Source: PLoS Biol. 2023 Oct 23;21(10):e3002348. doi: 10.1371/journal.pbio.3002348 (PMC10621929; doi:10.1371/journal.pbio.3002348)
Supplement: S18 File — (CSV) [file pbio.3002348.s025.csv]

Strain	AUC
PFLU1131/2 promoter	1.626632657
PFLU1131/2 promoter	1.608938432
PFLU1131/2 promoter	1.564086529
PFLU1131/2 promoter	1.501639564
PFLU1131/2 promoter	1.514185122
PFLU1131/2 promoter	1.504917979
pgk/glgP/tssM	1.199923911
pgk/glgP/tssM	1.162126802
pgk/glgP/tssM	1.140180137
pgk/glgP/tssM	1.156841081
pgk/glgP/tssM	1.168248015
pgk/glgP/tssM	1.195279926
PFLU1131	1.676191697
PFLU1131	1.502986591
PFLU1131	1.469044465
PFLU1131	1.498561758
PFLU1131	1.517863547
PFLU1131	1.452828543
pitA/rpsK	1.274310978
pitA/rpsK	1.219207023
pitA/rpsK	1.221386184
pitA/rpsK	1.222703112
pitA/rpsK	1.225458304
pitA/rpsK	1.16750228
pitA	1.696566405
pitA	1.60739711
pitA	1.578303744
pitA	1.597552593
pitA	1.597885688
pitA	1.577805781
PFLU1583	1.36513594
PFLU1583	1.246328691
PFLU1583	1.256629114
PFLU1583	1.323451465
PFLU1583	1.260451849
PFLU1583	1.33493566
PFLU0461	1.3476305
PFLU0461	1.316738366
PFLU0461	1.195210996
PFLU0461	1.204177426
PFLU0461	1.322119487
PFLU0461	1.339251118
PFLU1131	1.58550137
PFLU1131	1.490785549
PFLU1131	1.50128282
PFLU1131	1.458956475
PFLU1131	1.495405482
PFLU1131	1.505766102
rho/cbrA	0.784239422
rho/cbrA	0.890065899
rho/cbrA	0.82200294
rho/cbrA	0.775643441
rho/cbrA	0.781740335
rho/cbrA	0.845832621
PFLU1583	1.222535691
PFLU1583	1.156934466
PFLU1583	1.127625173
PFLU1583	1.097692821
PFLU1583	1.153489705
PFLU1583	1.109137109
PFLU1584	1.134359233
PFLU1584	1.020444682
PFLU1584	1.088506969
PFLU1584	1.12684168
PFLU1584	1.154595812
PFLU1584	1.055504336
PFLU1132/ lolD/sdhA	0.325598506
PFLU1132/ lolD/sdhA	0.340568004
PFLU1132/ lolD/sdhA	0.305264792
PFLU1132/ lolD/sdhA	0.280325834
PFLU1132/ lolD/sdhA	0.469523392
PFLU1132/ lolD/sdhA	0.377622913
tktA	1.229396917
tktA	1.150042285
tktA	1.151144029
tktA	1.195406256
tktA	1.161121561
tktA	1.243158682
PFLU1583	1.131816243
PFLU1583	1.062266814
PFLU1583	1.101566831
PFLU1583	1.085464195
PFLU1583	1.058697943
PFLU1583	1.080253694
PFLU1583	1.069530258
PFLU1583	0.960970529
PFLU1583	1.034897249
PFLU1583	1.051536964
PFLU1583	1.055095152
PFLU1583	1.039083237
ptsP	0.968420394
ptsP	0.895045925
ptsP	0.89206821
ptsP	0.959632618
ptsP	0.879494214
ptsP	0.859810464
PFLU1583	1.110312888
PFLU1583	1.007781445
PFLU1583	1.00892932
PFLU1583	1.007422597
PFLU1583	1.020546086
PFLU1583	1.019265739
dfleQ ntrB-T97P	0.968164675
dfleQ ntrB-T97P	0.962880755
dfleQ ntrB-T97P	1.010740281
dfleQ ntrB-T97P	0.974390103
dfleQ ntrB-T97P	0.966463995
dfleQ ntrB-T97P	0.896845458
dfleQ ntrB-T97P	1.112522567
dfleQ ntrB-T97P	1.059720317
dfleQ ntrB-T97P	1.048271849
rpoC	1.587515489
rpoC	1.492594924
rpoC	1.469700762
rpoC	1.592103505
rpoC	1.543395124
rpoC	1.543298124
dfleQdntrC	1.592230728
dfleQdntrC	1.493753443
dfleQdntrC	1.467344322
dfleQdntrC	1.425880209
dfleQdntrC	1.459689446
dfleQdntrC	1.413228501
